# Supplementary material for: Genetic Dissection of the Drosophila melanogaster Female Head Transcriptome Reveals Widespread Allelic Heterogeneity
Source: PLoS Genet. 2014 May 8;10(5):e1004322. doi: 10.1371/journal.pgen.1004322 (PMC4014434; doi:10.1371/journal.pgen.1004322)
Supplement: Table S1 — Complete details for all eQTL. Columns are as follows: Name = eQTL identifier, TID = transcript identifier (CG name) for transcripts mapped separately, gene identifier otherwise, GID = gene identifier (CG name), chr = chromosome location of eQTL peak, peakp = physical position of eQTL peak, peaklpL = lower confidence interval bound using 3 LOD drop (physical position), peakupL = upper confidence interval bound using 3 LOD drop (physical position), peaklpB = lower confidence interval bound using Bayesian credible interval (physical position), peakupB = upper confidence interval bound using Bayesian credible interval (physical position), peakg = genetic position of eQTL peak, peaklgL = lower confidence interval bound using 3 LOD drop (genetic position), peakugL = upper confidence interval bound using 3 LOD drop (genetic position), peaklgB = lower confidence interval bound using Bayesian credible interval (genetic position), peakugB = upper confidence interval bound using Bayesian credible interval (genetic position), LOD = LOD score at eQTL peak, Pvar = percent phenotypic variance explained by eQTL peak, h2 = heritability of transcript abundance, psdist = physical distance to transcript start site, gsdist = genetic distance to transcript start site, cis = true/false for whether eQTL is cis, GlocC = chromosomal location of transcript, GlocP = physical location of transcript start site, GlocG = genetic location of transcript start site. (TXT) [file pgen.1004322.s009.txt]

Name	TID	GID	chr	peakp	peaklpL	peakupL	peaklpB	peakupB	peakg	peaklgL	peakugL	peaklgB	peakugB	LOD	Pvar	h2	psdist	gsdist	cis	GlocC	GlocP	GlocG
CG10005_1	CG10005	CG10005	3R	7790000	7720000	7970000	7760000	7870000	51.249618430039	51.1587963811691	51.4885356767362	51.2105475414555	51.3548667932803	67.0835666416519	0.404492328907992	0.492927144268593	12810	0.0167498449812626	TRUE	3R	7802810	51.2663682750203
CG10006_1	CG10006	CG10006	3L	14990000	14850000	15030000	14910000	15010000	42.3342916337058	42.1658717264658	42.3813335061188	42.2387800044728	42.3578714146992	91.648608653264	0.507445452115894	0.59046683206647	4428	0.0052365511052983	TRUE	3L	14985572	42.3290550826005
CG10009_1	CG10009	CG10009	3R	24430000	24320000	24450000	24410000	24440000	96.3647931698408	96.0977899618296	96.4130671663535	96.3164341176013	96.3889408625571	49.4525465794407	0.317579826054004	0.255220852055589	5057	0.0122195915713519	TRUE	3R	24424943	96.3525735782695
CG10011_1	CG10011	CG10011	3R	24370000	24250000	24460000	24320000	24420000	96.2194647049721	95.9266021068798	96.4371719562418	96.0977899618296	96.3406242131928	28.912543045986	0.200206181014494	0.313979910210595	71748	0.173694981640608	TRUE	3R	24441748	96.3931596866127
CG10018_1	CG10018	CG10018	3R	1130000	24360000	3330000	90000	2460000	47.1742732953159	47.0837136233151	47.8955342843404	46.974617971573	47.5561386304566	27.2265958434973	0.18971913244341	0.351305994983518	250857	0.0579139773267912	TRUE	3R	1380857	47.2321872726427
CG10019_1	CG10019	CG10019	2L	3770000	3750000	3830000	3760000	3790000	10.1432250237036	10.0767812758513	10.3426678044489	10.1100009516313	10.2096867168492	119.516448910653	0.602865066532574	0.64554278240209	24308	0.0807534517485919	TRUE	2L	3745692	10.062471571955
CG10021_1	CG10021	CG10021	2L	3700000	3650000	3800000	3680000	3750000	9.91074569024605	9.74480652097761	10.2429245179848	9.84435907983762	10.0767812758513	42.4302961608402	0.279529080765028	0.379345406429938	79726	0.26479736878575	TRUE	2L	3779726	10.1755430590318
CG10026_1	CG10026	CG10026	2L	20370000	19910000	20470000	19490000	20440000	53.9153756551246	53.8006192147639	53.9344185949761	53.6581405015977	53.9289238287689	20.6096460509978	0.147213898091076	0.623152821600529	913567	0.270032117346091	TRUE	2L	19456433	53.6453435377785
CG10026_2	CG10026	CG10026	2R	8840000	8730000	8920000	8800000	8880000	67.0149498562804	66.800723182506	67.1732415176175	66.9366326952287	67.0938033462656	34.6796418115379	0.235063537566233	0.623152821600529	NA	13.369606318502	FALSE	2L	19456433	53.6453435377785
CG10031_1	CG10031	CG10031	2L	3710000	3640000	3770000	3680000	3730000	9.94394473503143	9.7116292723302	10.1432250237036	9.84435907983762	10.0103547530435	57.8234068396087	0.36032154718511	0.59829289975959	10960	0.0363859487954414	TRUE	2L	3699040	9.90755878623597
CG10036-PE_1	CG10036-PE	CG10036	2R	16710000	16640000	16870000	16670000	16830000	92.6349758643833	92.3820558708126	93.2304044265931	92.4898796437532	93.0793244249494	18.0934665829113	0.130471804308465	0.243362246666222	79563	0.293112561619012	TRUE	2R	16789563	92.9280884260023
CG10038_1	CG10038	CG10038	3R	8190000	8040000	8300000	8130000	8260000	51.7904169167755	51.5834516676193	51.9451430774529	51.7070593728508	51.8885995333048	33.8400927390779	0.230085246617582	0.439977149520883	13775	0.0192035488639419	TRUE	3R	8176225	51.7712133679115
CG1004_1	CG1004	CG1004	3L	1460000	1430000	1480000	1450000	1470000	1.02625302023553	0.973343069733133	1.062155726396	1.0084910957548	1.04414102816532	109.032458453171	0.569355141077931	0.699957211262676	5487	0.00979950024719756	TRUE	3L	1465487	1.03605252048275
CG10043-PA_1	CG10043-PA	CG10043	2L	20590000	19780000	21290000	2e+07	21060000	53.9545676013501	53.7601764279211	54.0209044821024	53.8265875312618	54.0076282898909	30.6455153920732	0.210844295833751	1.29497859974862e-08	234590	0.042144985144688	TRUE	2L	20355410	53.9124226162054
CG10043-PB_1	CG10043-PB	CG10043	2L	20590000	19780000	21290000	2e+07	21060000	53.9545676013501	53.7601764279211	54.0209044821024	53.8265875312618	54.0076282898909	30.6455153920732	0.210844295833751	1.29497859974862e-08	234590	0.042144985144688	TRUE	2L	20355410	53.9124226162054
CG10043-PD_1	CG10043-PD	CG10043	2L	20870000	19770000	21210000	19800000	21090000	53.9907996397569	53.7569249759831	54.0170824258198	53.7666198275811	54.0097731876407	41.4071086365873	0.273810490175721	0.203432483046301	514590	0.0783770235514822	TRUE	2L	20355410	53.9124226162054
CG10043-PE_1	CG10043-PE	CG10043	2L	20590000	19780000	21290000	2e+07	21060000	53.9545676013501	53.7601764279211	54.0209044821024	53.8265875312618	54.0076282898909	30.6455153920732	0.210844295833751	1.29497859974862e-08	234590	0.042144985144688	TRUE	2L	20355410	53.9124226162054
CG10043-PG_1	CG10043-PG	CG10043	2L	20870000	19770000	21210000	19800000	21090000	53.9907996397569	53.7569249759831	54.0170824258198	53.7666198275811	54.0097731876407	41.4071086365873	0.273810490175721	0.203432483046301	514590	0.0783770235514822	TRUE	2L	20355410	53.9124226162054
CG10045_1	CG10045	CG10045	3R	8330000	8120000	8940000	8160000	9580000	51.987755823001	51.6932396615136	52.888409232703	51.7486445685509	53.8897951636141	23.2031759036073	0.164133358036659	0.473667452883064	135707	0.191346121947987	TRUE	3R	8194293	51.796409701053
CG10047_1	CG10047	CG10047	3R	1500000	24360000	4120000	590000	3550000	47.2618226055769	47.0837136233151	48.2441018884082	47.0655453188636	47.989003248402	18.8407126985852	0.135477835999156	0.171536201941609	1592575	0.535931839122071	TRUE	3R	3092575	47.797754444699
CG10052_1	CG10052	CG10052	2R	16830000	16790000	16870000	16820000	16840000	93.0793244249494	92.9297147281248	93.2304044265931	93.0417834784547	93.1169572655077	76.9308709489358	0.448122466121498	0.67837010114124	25354	0.0950018256410488	TRUE	2R	16804646	92.9843225993083
CG10053_1	CG10053	CG10053	3R	3220000	2650000	3470000	3060000	3360000	47.849819490406	47.6254020516885	47.9547071168595	47.7846054637983	47.9081220408509	103.584809479922	0.550841142794696	0.758687153893752	147028	0.0599859379037468	TRUE	3R	3072972	47.7898335525023
CG10055_1	CG10055	CG10055	3R	3220000	550000	3790000	2530000	3390000	47.849819490406	47.0580790247503	48.0940246438752	47.5812873241502	47.9207604397885	29.5487515145851	0.204128201766301	0.226762138212107	207707	0.0843477134677926	TRUE	3R	3012293	47.7654717769382
CG10064_1	CG10064	CG10064	3L	6890000	6750000	6980000	6850000	6960000	18.3199219481685	17.846715928949	18.6327649512485	18.1830840987585	18.562644902567	16.3958676956423	0.11899107150754	1.31105118320872e-08	70907	0.245895446188456	TRUE	3L	6960907	18.5658173943569
CG10068_1	CG10068	CG10068	3R	2310000	1740000	3380000	2060000	3200000	47.5037923854143	47.3260727065513	47.9165420400797	47.4215491339513	47.841583168466	50.3000290380978	0.322033934893277	0.26704204832877	643544	0.238324142008423	TRUE	3R	2953544	47.7421165274228
CG1007_1	CG1007	CG1007	3L	710000	680000	810000	7e+05	770000	0.00441461870270451	-0.00493306914779772	0.0938259910929714	0.000115878090789436	0.0508797678164664	91.4522351756464	0.506697513224036	0.427778052431249	39664	0.02745046420074	TRUE	3L	749664	0.0318650829034295
CG10072_1	CG10072	CG10072	3L	6930000	6870000	6980000	6910000	6960000	18.4581089018625	18.2513359690589	18.6327649512485	18.3888454364933	18.562644902567	70.2832723363629	0.419034834728642	0.546840857373404	27646	0.0963055108976505	TRUE	3L	6957646	18.5544144127602
CG10075_1	CG10075	CG10075	3L	6950000	6800000	7020000	6910000	6980000	18.5277138795279	18.0138935677934	18.7740422873709	18.3888454364933	18.6327649512485	26.9328377246321	0.187877860805824	1.09941480934097e-08	1121	0.00391149664602608	TRUE	3L	6951121	18.5316253761739
CG10076-PA_1	CG10076-PA	CG10076	2L	20330000	20090000	20510000	20150000	20470000	53.9071728416906	53.8508582293466	53.9414580042694	53.8660828613384	53.9344185949761	68.8921303254997	0.412756315839886	0.577506452856594	18180	0.00383937190625261	TRUE	2L	20311820	53.9033334697843
CG10076-PB_1	CG10076-PB	CG10076	2L	20330000	20090000	20510000	20150000	20470000	53.9071728416906	53.8508582293466	53.9414580042694	53.8660828613384	53.9344185949761	68.8921303254997	0.412756315839886	0.577506452856594	18180	0.00383937190625261	TRUE	2L	20311820	53.9033334697843
CG10076-PC_1	CG10076-PC	CG10076	2L	20330000	20100000	20470000	20210000	20440000	53.9071728416906	53.8534489693426	53.9344185949761	53.8805416018042	53.9289238287689	88.1509713540172	0.493952397905844	0.61959486387371	12193	0.00253604254686479	TRUE	2L	20342193	53.9097088842374
CG10076-PD_1	CG10076-PD	CG10076	2L	20330000	20320000	20340000	20330000	20330000	53.9071728416906	53.9050695844657	53.909255063882	53.9071728416906	53.9071728416906	30.3914090998682	0.209293323801634	0.319410857215186	18180	0.00383937190625261	TRUE	2L	20311820	53.9033334697843
CG10076-PE_1	CG10076-PE	CG10076	2L	20330000	20090000	20510000	20150000	20470000	53.9071728416906	53.8508582293466	53.9414580042694	53.8660828613384	53.9344185949761	68.8921303254997	0.412756315839886	0.577506452856594	18180	0.00383937190625261	TRUE	2L	20311820	53.9033334697843
CG10076-PF_1	CG10076-PF	CG10076	2L	20330000	20090000	20510000	20150000	20470000	53.9071728416906	53.8508582293466	53.9414580042694	53.8660828613384	53.9344185949761	68.8921303254997	0.412756315839886	0.577506452856594	18180	0.00383937190625261	TRUE	2L	20311820	53.9033334697843
CG10076-PG_1	CG10076-PG	CG10076	2L	20330000	20320000	20340000	20330000	20330000	53.9071728416906	53.9050695844657	53.909255063882	53.9071728416906	53.9071728416906	30.3914090998682	0.209293323801634	0.319410857215186	18180	0.00383937190625261	TRUE	2L	20311820	53.9033334697843
CG10077-PA_1	CG10077-PA	CG10077	3L	6950000	6810000	7130000	6900000	6990000	18.5277138795279	18.0475689207731	19.169771254817	18.3543413038245	18.6679543505672	15.398494896639	0.112175350999235	0.112931177828884	1512	0.00527410304624709	TRUE	3L	6948488	18.5224397764816
CG10077-PD_1	CG10077-PD	CG10077	3L	6950000	6810000	7130000	6900000	6990000	18.5277138795279	18.0475689207731	19.169771254817	18.3543413038245	18.6679543505672	15.398494896639	0.112175350999235	0.112931177828884	1512	0.00527410304624709	TRUE	3L	6948488	18.5224397764816
CG10078_1	CG10078	CG10078	3L	6770000	6590000	6860000	6660000	6810000	17.913348882897	17.3246466178195	18.2171684853671	17.5506967590606	18.0475689207731	27.6038056210727	0.192077357241545	0.337017973784876	137789	0.46786037690444	TRUE	3L	6907789	18.3812092598014
CG10083_1	CG10083	CG10083	3L	13510000	13310000	13730000	13450000	13640000	40.204575614043	39.8491698075403	40.5752689227656	40.0998172851894	40.4261473686821	44.1912915036701	0.289266026464054	0.462342651037593	31043	0.0540021900696672	TRUE	3L	13478957	40.1505734239733
CG10089-PD_1	CG10089-PD	CG10089	3L	13510000	13410000	13570000	13440000	13530000	40.204575614043	40.0290947115722	40.3077538294404	40.0822031101487	40.2391433356414	195.621718689363	0.779427543681072	0.870483438807932	47103	0.0821066122507546	TRUE	3L	13462897	40.1224690017922
CG10089-PE_1	CG10089-PE	CG10089	3L	13480000	13410000	13570000	13440000	13530000	40.1523947039948	40.0290947115722	40.3077538294404	40.0822031101487	40.2391433356414	189.632737414392	0.768980557131034	0.872742434319967	17744	0.0310497908500338	TRUE	3L	13462256	40.1213449131448
CG1009_1	CG1009	CG1009	3L	1620000	1470000	1720000	1530000	1660000	1.32800581991622	1.04414102816532	1.53410436159442	1.15415084318882	1.40878078197382	22.2880636522975	0.158202095935533	0.219637876925356	101326	0.194976450311174	TRUE	3L	1518674	1.13302936960504
CG10090_1	CG10090	CG10090	3R	8220000	7970000	8380000	8100000	8350000	51.8323739232204	51.4885356767362	52.0591603187789	51.6656638239717	52.016260595158	22.3529052651998	0.158623746109428	0.144209073795413	29693	0.0415285773243284	TRUE	3R	8190307	51.7908453458961
CG10091_1	CG10091	CG10091	3R	8270000	8180000	8340000	8240000	8300000	51.9027058439902	51.7764721599446	52.0019986431437	51.8604466169576	51.9451430774529	72.0703865552732	0.427002053899064	0.674392890980067	77381	0.108633401200677	TRUE	3R	8192619	51.7940724427895
CG10095_1	CG10095	CG10095	3R	8120000	8e+06	8210000	8060000	8160000	51.6932396615136	51.5290804680434	51.8183678907974	51.6107690831347	51.7486445685509	67.0925004336586	0.40453343513654	0.644621219140189	138109	0.188657529262258	TRUE	3R	7981891	51.5045821322513
CG10096-PA_1	CG10096-PA	CG10096	3R	8260000	8020000	8370000	8120000	8310000	51.8885995333048	51.5562218811456	52.0448415253407	51.6932396615136	51.9593279477904	20.3931817774046	0.145786355703086	0.32197267777408	41784	0.0587257722825711	TRUE	3R	8218216	51.8298737610222
CG10103-PA_1	CG10103-PA	CG10103	3L	6560000	6220000	7060000	6440000	6850000	17.2288462062587	16.1822935803369	18.9167124993247	16.8517032268075	18.1830840987585	15.1348777179068	0.11036508365744	0.187174946958527	189504	0.616221222803318	TRUE	3L	6749504	17.8450674290621
CG10103-PC_1	CG10103-PC	CG10103	3L	6560000	6220000	7060000	6440000	6850000	17.2288462062587	16.1822935803369	18.9167124993247	16.8517032268075	18.1830840987585	15.1348777179068	0.11036508365744	0.187174946958527	189504	0.616221222803318	TRUE	3L	6749504	17.8450674290621
CG10103-PE_1	CG10103-PE	CG10103	3L	6560000	6220000	7060000	6440000	6850000	17.2288462062587	16.1822935803369	18.9167124993247	16.8517032268075	18.1830840987585	15.1348777179068	0.11036508365744	0.187174946958527	189504	0.616221222803318	TRUE	3L	6749504	17.8450674290621
CG10103-PF_1	CG10103-PF	CG10103	3L	6550000	6390000	6900000	6450000	6810000	17.1970521642823	16.6972360037438	18.3543413038245	16.8827783386027	18.0475689207731	26.9344829608223	0.187888184764754	0.248673184602252	199504	0.648015264779758	TRUE	3L	6749504	17.8450674290621
CG10106_1	CG10106	CG10106	2R	2820000	2790000	2990000	2800000	2910000	55.8497284748049	55.8176747015027	56.0443288924411	55.8282828582653	55.9500117744663	42.1428868943531	0.277927315150541	0.268247298393402	80562	0.0894771641132479	TRUE	2R	2900562	55.9392056389181
CG10107_1	CG10107	CG10107	3L	6780000	6110000	6960000	6510000	6860000	17.9467839797264	15.8561851712744	18.562644902567	17.0705557202222	18.2171684853671	18.2781132744231	0.131711499312926	0.195063576461703	35467	0.118227472683145	TRUE	3L	6744533	17.8285565070433
CG10109_1	CG10109	CG10109	2R	10300000	10110000	10380000	10140000	10330000	70.6486424535875	70.0550477943528	70.9112631190994	70.1459466510106	70.7462493229511	48.4007978154332	0.312011442190525	0.569766566818856	69086	0.226352902067504	TRUE	2R	10369086	70.874995355655
CG10110_1	CG10110	CG10110	2R	10410000	10300000	10600000	10350000	10460000	71.0116679156146	70.6486424535875	71.6712159079866	70.8119050383279	71.1813149164254	22.3291310419775	0.158469172302979	0.104951654846167	19131	0.064148884761039	TRUE	2R	10390869	70.9475190308536
CG10112_1	CG10112	CG10112	2R	10310000	10210000	10350000	10270000	10330000	70.6810610364821	70.3621614368838	70.8119050383279	70.5520902510899	70.7462493229511	34.1672024544886	0.232028756634902	0.471243629166942	92633	0.305854046853341	TRUE	2R	10402633	70.9869150833354
CG10117_1	CG10117	CG10117	2R	10440000	10330000	10510000	10380000	10460000	71.1131129064192	70.7462493229511	71.3537951845249	70.9112631190994	71.1813149164254	40.0359717074513	0.266075979913603	0.273709307368991	25303	0.0856304823047367	TRUE	2R	10414697	71.0274824241145
CG10118-PA_1	CG10118-PA	CG10118	3L	5810000	5600000	5940000	5470000	6900000	14.9851630114703	14.3814144753566	15.3602290001586	14.005817689774	18.3543413038245	17.260284166369	0.124855871579634	0.442118702267032	902173	2.73638092946024	FALSE	3L	6712173	17.7215439409305
CG10119_1	CG10119	CG10119	2R	10490000	10300000	10570000	10360000	10510000	71.2844667625414	70.6486424535875	71.5644304548277	70.8449079073574	71.3537951845249	22.5499877973547	0.159904032637238	0.222769605343149	26870	0.0924371140281153	TRUE	2R	10463130	71.1920296485133
CG10120_1	CG10120	CG10120	3R	8570000	8300000	9180000	8370000	8930000	52.3346804825961	51.9451430774529	53.2581525154897	52.0448415253407	52.8731722471149	15.146829198666	0.110447234667653	0.408548404927273	22081	0.0323479964112039	TRUE	3R	8547919	52.3023324861849
CG10121_1	CG10121	CG10121	3L	6630000	6560000	6760000	6610000	6690000	17.4533798885988	17.2288462062587	17.8799930096176	17.3888686253512	17.6486839570542	38.1771192734097	0.255458582984322	0.499154808751816	55553	0.180736327598737	TRUE	3L	6685553	17.6341162161975
CG10123_1	CG10123	CG10123	2L	19620000	19390000	19790000	19540000	21240000	53.7058211104304	53.6194526936235	53.76340806629	53.6768379589804	54.0186093994693	21.0269058307508	0.149958922122343	0.299357834765593	121762	0.0445697961207401	TRUE	2L	19498238	53.6612513143096
CG10126_1	CG10126	CG10126	3R	8450000	8380000	8820000	8420000	8780000	52.1599121375664	52.0591603187789	52.7065157356785	52.1166221987288	52.6463581653372	36.3734882237482	0.245009799491154	0.488857417611682	233217	0.341916171812073	TRUE	3R	8683217	52.5018283093784
CG10128-PA_1	CG10128-PA	CG10128	2R	10490000	10380000	10580000	10470000	10530000	71.2844667625414	70.9112631190994	71.5999179538286	71.2155861473047	71.4235677314224	54.0172475718743	0.341229613016372	0.512849847178024	1604	0.00554367139255874	TRUE	2R	10491604	71.290010433934
CG10128-PB_1	CG10128-PB	CG10128	2R	10400000	10270000	10690000	10350000	10480000	70.9780835637539	70.5520902510899	71.997294143081	70.8119050383279	71.2499702492284	18.1792033347841	0.13104765020237	0.137654594831851	91604	0.311926870180088	TRUE	2R	10491604	71.290010433934
CG10128-PC_1	CG10128-PC	CG10128	2R	10490000	10360000	10570000	10460000	10530000	71.2844667625414	70.8449079073574	71.5644304548277	71.1813149164254	71.4235677314224	52.5135433189133	0.333530842795329	0.500870557112005	1240	0.00428537869677825	TRUE	2R	10491240	71.2887521412382
CG10128-PD_1	CG10128-PD	CG10128	2R	10490000	10360000	10570000	10460000	10530000	71.2844667625414	70.8449079073574	71.5644304548277	71.1813149164254	71.4235677314224	52.5135433189133	0.333530842795329	0.500870557112005	1240	0.00428537869677825	TRUE	2R	10491240	71.2887521412382
CG10128-PE_1	CG10128-PE	CG10128	2R	10500000	10450000	10580000	10480000	10530000	71.3190752275891	71.1471570162452	71.5999179538286	71.2499702492284	71.4235677314224	57.9650790030699	0.361021402055669	0.567216105995434	9133	0.0316123368791921	TRUE	2R	10490867	71.2874628907099
CG10128-PF_1	CG10128-PF	CG10128	2R	10490000	10380000	10580000	10470000	10530000	71.2844667625414	70.9112631190994	71.5999179538286	71.2155861473047	71.4235677314224	54.0172475718743	0.341229613016372	0.512849847178024	1604	0.00554367139255874	TRUE	2R	10491604	71.290010433934
CG10128-PG_1	CG10128-PG	CG10128	2R	10490000	10380000	10580000	10470000	10530000	71.2844667625414	70.9112631190994	71.5999179538286	71.2155861473047	71.4235677314224	54.0172475718743	0.341229613016372	0.512849847178024	1604	0.00554367139255874	TRUE	2R	10491604	71.290010433934
CG10130_1	CG10130	CG10130	2R	10460000	10320000	10590000	10380000	10520000	71.1813149164254	70.7135966962032	71.6355132584826	70.9112631190994	71.3886261727371	21.4670954853602	0.152845217710528	0.253259711936973	46405	0.159985636522663	TRUE	2R	10506405	71.341300552948
CG10132_1	CG10132	CG10132	2L	19530000	18750000	20070000	19370000	19930000	53.6731337962077	53.3369934462878	53.8456128792807	53.6115145108188	53.8065352229947	19.6153409861478	0.140636887285319	1.02349924047767e-08	9415	0.00350369880193568	TRUE	2L	19520585	53.6696300974057
CG10133_1	CG10133	CG10133	3L	13350000	13210000	14190000	13240000	13480000	39.9216765536972	39.6647489020808	41.285183879925	39.7205496909398	40.1523947039948	19.9484531674335	0.142845949024988	0.298310118522495	93359	0.166448093443961	TRUE	3L	13443359	40.0881246471412
CG10137_1	CG10137	CG10137	2L	19590000	19340000	20020000	19430000	19890000	53.6950892453131	53.5994854690147	53.8321287122347	53.6351306650423	53.7946207643531	26.1001316625816	0.182635699169688	0.189346018397468	63228	0.023154948064473	TRUE	2L	19526772	53.6719342972486
CG10139_1	CG10139	CG10139	2R	10490000	10190000	10670000	10350000	10650000	71.2844667625414	70.2997958457449	71.9241013575986	70.8119050383279	71.851323183654	15.5408318189124	0.113151251173209	0.116181254476434	42861	0.14911802659816	TRUE	2R	10532861	71.4335847891396
CG10142_1	CG10142	CG10142	2R	20630000	20450000	190000	20550000	21110000	106.714515671909	106.324327162829	3.72805528346549e-06	106.543744666034	107.673373868903	42.2985562690354	0.278795320412462	0.579311398995906	148434	0.307100245657068	TRUE	2R	20778434	107.021615917566
CG10145_1	CG10145	CG10145	2R	10530000	10410000	10670000	10490000	10610000	71.4235677314224	71.0116679156146	71.9241013575986	71.2844667625414	71.7070254414052	27.3131447545132	0.19026082317981	0.299661453632209	70773	0.250412447672005	TRUE	2R	10600773	71.6739801790944
CG10147_1	CG10147	CG10147	3L	6460000	6380000	6530000	6420000	6500000	16.9139155357012	16.6665194847143	17.1336693038986	16.789736639727	17.0390982741299	54.7902246089744	0.345152481874195	0.397151822790378	21441	0.0669735800680655	TRUE	3L	6481441	16.9808891157693
CG10149_1	CG10149	CG10149	2R	10650000	10550000	10670000	10600000	10650000	71.851323183654	71.4937807169988	71.9241013575986	71.6712159079866	71.851323183654	56.237320655329	0.352433820291211	0.432717604387395	9659	0.0349986541918099	TRUE	2R	10640341	71.8163245294622
CG10151-PD_1	CG10151-PD	CG10151	2R	10590000	10140000	10830000	10200000	10680000	71.6355132584826	70.1459466510106	72.5208305144566	70.3309195330622	71.9606461546949	17.114193604793	0.123867440692796	0.225858047264494	53079	0.190722273798826	TRUE	2R	10643079	71.8262355322814
CG10153_1	CG10153	CG10153	2R	10600000	10420000	10730000	10530000	10680000	71.6712159079866	71.045367896449	72.1449074006076	71.4235677314224	71.9606461546949	15.8224126257635	0.115078685840142	1.28917226551921e-08	45286	0.163014239565854	TRUE	2R	10645286	71.8342301475524
CG10155-PA_1	CG10155-PA	CG10155	2R	10650000	10390000	10720000	10500000	10680000	71.851323183654	70.9446152422125	72.1078522320254	71.3190752275891	71.9606461546949	26.8212674425133	0.187177444065024	0.285420255812904	5528	0.0200742133299059	TRUE	2R	10655528	71.8713973969839
CG10155-PB_1	CG10155-PB	CG10155	2R	10660000	10580000	10730000	10650000	10710000	71.8876602133868	71.5999179538286	72.1449074006076	71.851323183654	72.0708977963436	30.0818981596485	0.207400063833774	0.32221317250667	4472	0.0162628164028717	TRUE	2R	10655528	71.8713973969839
CG10155-PC_1	CG10155-PC	CG10155	2R	10650000	10390000	10720000	10500000	10680000	71.851323183654	70.9446152422125	72.1078522320254	71.3190752275891	71.9606461546949	26.8212674425133	0.187177444065024	0.285420255812904	5528	0.0200742133299059	TRUE	2R	10655528	71.8713973969839
CG10159-PA_1	CG10159-PA	CG10159	2R	10660000	10600000	10680000	10650000	10660000	71.8876602133868	71.6712159079866	71.9606461546949	71.851323183654	71.8876602133868	79.7578556783242	0.460046713389861	0.717904254571326	1909	0.00694479374209322	TRUE	2R	10658091	71.8807154196447
CG10159-PB_1	CG10159-PB	CG10159	2R	10660000	10590000	10730000	10630000	10710000	71.8876602133868	71.6355132584826	72.1449074006076	71.778963314004	72.0708977963436	34.6607225005329	0.234951706658966	0.255823098113637	1093	0.00397671361304219	TRUE	2R	10658907	71.8836834997737
CG10159-PC_1	CG10159-PC	CG10159	2R	10660000	10590000	10730000	10630000	10710000	71.8876602133868	71.6355132584826	72.1449074006076	71.778963314004	72.0708977963436	34.6607225005329	0.234951706658966	0.255823098113637	1093	0.00397671361304219	TRUE	2R	10658907	71.8836834997737
CG10161_1	CG10161	CG10161	3R	19520000	19470000	19570000	19510000	19550000	80.46397324065	80.2469766514095	80.6808316467686	80.4205823684594	80.5941100792041	76.4812819395087	0.446201974627795	0.553236594055351	14087	0.0611261628208126	TRUE	3R	19505913	80.4028470778292
CG10165_1	CG10165	CG10165	2L	19530000	19490000	19720000	19510000	19610000	53.6731337962077	53.6581405015977	53.7403727355494	53.6656722951171	53.7022622771097	51.3262927108673	0.32738876326829	0.344998800707226	1748	0.000649313330384871	TRUE	2L	19528252	53.6724844828773
CG10166_1	CG10166	CG10166	2L	19660000	19490000	19740000	19540000	19700000	53.7198697670179	53.6581405015977	53.7470523738378	53.6768379589804	53.7336153671863	20.9605909344037	0.149523248060743	0.276166127569799	133676	0.0481020890138666	TRUE	2L	19526324	53.6717676780041
CG1017_1	CG1017	CG1017	3L	1940000	1880000	2010000	1910000	1970000	2.03756715089932	1.89331687578369	2.21247857994151	1.96478539785141	2.11165880140447	61.4672205872344	0.378080521519838	0.543063700411974	1176	0.00287975044304289	TRUE	3L	1941176	2.04044690134236
CG10171_1	CG10171	CG10171	3L	13380000	13360000	13460000	13380000	13420000	39.9755863521986	39.9396911820919	40.1173872393136	39.9755863521986	40.0468418781357	88.7744014623813	0.496384226522372	0.535215068661295	874	0.00156454696994501	TRUE	3L	13380874	39.9771508991685
CG10175_1	CG10175	CG10175	3R	19340000	19250000	19450000	19290000	19400000	79.6827288128032	79.2926352308238	80.1601576766234	79.4659163945207	79.9431056059424	51.5570699789948	0.328587073916265	0.671163858394102	10609	0.0460264221825923	TRUE	3R	19350609	79.7287552349858
CG10178_1	CG10178	CG10178	2L	18510000	18370000	18550000	18500000	18530000	53.2184742175309	53.1467190564343	53.2386300107036	53.2134110287542	53.2285715942033	78.4084908135681	0.454387565891596	0.611285792142126	1623	0.000820846278045906	TRUE	2L	18511623	53.2192950638089
CG10186-PA_1	CG10186-PA	CG10186	2L	19600000	19330000	20090000	19370000	19660000	53.6986849583573	53.5954437177545	53.8508582293466	53.6115145108188	53.7198697670179	44.9848606467026	0.293610733138272	0.368954524748376	83508	0.030582919381942	TRUE	2L	19516492	53.6681020389754
CG10186-PC_1	CG10186-PC	CG10186	2L	19610000	19330000	20090000	19370000	19660000	53.7022622771097	53.5954437177545	53.8508582293466	53.6115145108188	53.7198697670179	45.5185699078645	0.29651778699549	0.332795198011353	93508	0.0341602381343193	TRUE	2L	19516492	53.6681020389754
CG10186-PD_1	CG10186-PD	CG10186	2L	19550000	19400000	19710000	19440000	19590000	53.6805242749114	53.623397130981	53.7370037358729	53.639008278146	53.6950892453131	62.7724185517759	0.384321057371512	0.563435713814655	33508	0.0124222359360004	TRUE	2L	19516492	53.6681020389754
CG10186-PE_1	CG10186-PE	CG10186	2L	19600000	19330000	20090000	19370000	19660000	53.6986849583573	53.5954437177545	53.8508582293466	53.6115145108188	53.7198697670179	44.9848606467026	0.293610733138272	0.368954524748376	83508	0.030582919381942	TRUE	2L	19516492	53.6681020389754
CG10186-PG_1	CG10186-PG	CG10186	2L	19600000	19330000	20090000	19370000	19660000	53.6986849583573	53.5954437177545	53.8508582293466	53.6115145108188	53.7198697670179	44.9848606467026	0.293610733138272	0.368954524748376	83508	0.030582919381942	TRUE	2L	19516492	53.6681020389754
CG10186-PH_1	CG10186-PH	CG10186	2L	19600000	19330000	20090000	19370000	19660000	53.6986849583573	53.5954437177545	53.8508582293466	53.6115145108188	53.7198697670179	44.9848606467026	0.293610733138272	0.368954524748376	83508	0.030582919381942	TRUE	2L	19516492	53.6681020389754
CG10188_1	CG10188	CG10188	2L	19650000	19490000	19910000	19520000	19770000	53.7163857866131	53.6581405015977	53.8006192147639	53.6694118778381	53.7569249759831	67.5954609807533	0.406843090095821	0.516041669374032	141814	0.0513937374801827	TRUE	2L	19508186	53.6649920491329
CG10189_1	CG10189	CG10189	2L	19490000	19370000	19620000	19400000	19540000	53.6581405015977	53.6115145108188	53.7058211104304	53.623397130981	53.6768379589804	97.5349782629601	0.529346367166709	0.595078503775891	2893	0.00109379451990321	TRUE	2L	19492893	53.6592342961176
CG1019_1	CG1019	CG1019	3R	2920000	1310000	3950000	2050000	3850000	47.7288865983098	47.2152341721149	48.16590607639	47.4183960251437	48.1207971413309	16.0228477392359	0.116448121489797	0.478820123868198	21481	0.00846329172992455	TRUE	3R	2941481	47.7373498900398
CG10192_1	CG10192	CG10192	3R	19700000	19470000	19770000	19510000	19710000	81.243432660675	80.2469766514095	81.5452554949125	80.4205823684594	81.2866071579481	18.2053140063533	0.13122294523902	1.07107994027349e-08	57267	0.247559842160598	TRUE	3R	19642733	80.9958728185145
CG10195_1	CG10195	CG10195	2L	19440000	19230000	19690000	19320000	19590000	53.639008278146	53.5541699738433	53.7302076975996	53.5913860981235	53.6950892453131	47.1310279517643	0.305228191250236	0.503810900308829	44601	0.0170870615284997	TRUE	2L	19484601	53.6560953396745
CG10198_1	CG10198	CG10198	3R	19570000	19540000	19650000	19560000	19590000	80.6808316467686	80.5507377470013	81.0273144798686	80.6374749294529	80.767518078685	86.2239952775312	0.486361304910676	0.587572545858957	36886	0.159844586540828	TRUE	3R	19606886	80.8406762333095
CG10200_1	CG10200	CG10200	2R	10690000	10670000	10740000	10680000	10720000	71.997294143081	71.9241013575986	72.1820625344902	71.9606461546949	72.1078522320254	41.3370747949716	0.273417415688042	0.488659985245272	6088	0.022361633461486	TRUE	2R	10696088	72.0196557765425
CG10203_1	CG10203	CG10203	2L	6840000	6730000	7e+06	6800000	6920000	22.7239900104292	22.143877109893	23.5785490404897	22.5122550407829	23.149868302259	20.9573786066917	0.149502138115574	0.286432055057913	79942	0.425568455642264	TRUE	2L	6919942	23.1495584660715
CG10205_1	CG10205	CG10205	2R	10700000	10670000	10760000	10690000	10720000	72.0340448611624	71.9241013575986	72.2566696277559	71.997294143081	72.1078522320254	75.9687856905505	0.444004612194757	0.61326585010475	20437	0.0754245824804798	TRUE	2R	10720437	72.1094694436429
CG10208_1	CG10208	CG10208	3R	19600000	19580000	19640000	19600000	19610000	80.8108464913276	80.7241795801724	80.9840462624109	80.8108464913276	80.8541641671023	141.635051519978	0.665254619676411	0.88485021197541	246	0.00106575280392462	TRUE	3R	19599754	80.8097807385237
CG10209_1	CG10209	CG10209	2R	10710000	10610000	10750000	10700000	10730000	72.0708977963436	71.7070254414052	72.219316866073	72.0340448611624	72.1449074006076	42.2319115519875	0.278423840346619	0.25486383035395	25707	0.0952018425778078	TRUE	2R	10735707	72.1660996389214
CG1021_1	CG1021	CG1021	3R	2280000	1590000	3970000	1170000	3840000	47.4935855834073	47.2851864374107	48.1750040141387	47.1831284753198	48.1163201777002	29.1866330322902	0.201898221833863	0.187225517772667	62271	0.0208980717064264	TRUE	3R	2217729	47.4726875117008
CG10210_1	CG10210	CG10210	3R	19590000	19530000	19670000	19580000	19630000	80.767518078685	80.5073585838236	81.1138082867637	80.7241795801724	80.940764703736	57.6840382691228	0.359632324040442	0.361970232919215	8484	0.0367604996889099	TRUE	3R	19598484	80.804278578374
CG10211_1	CG10211	CG10211	2L	18500000	18180000	18730000	18190000	18540000	53.2134110287542	53.0463741353464	53.3273444412831	53.0517395211911	53.2336056943998	31.620372318068	0.216766295341096	0.621456401778325	18181	0.00919820710394958	TRUE	2L	18518181	53.2226092358581
CG10212_1	CG10212	CG10212	2R	10710000	10690000	10730000	10700000	10720000	72.0708977963436	71.997294143081	72.1449074006076	72.0340448611624	72.1078522320254	130.467190528994	0.635085907297262	0.838623388951497	30059	0.111384248550962	TRUE	2R	10740059	72.1822820448946
CG10217_1	CG10217	CG10217	3R	19570000	19540000	19620000	19560000	19590000	80.6808316467686	80.5507377470013	80.8974704549357	80.6374749294529	80.767518078685	68.6241724960966	0.411539194431075	0.495088500501708	18827	0.0816033356384196	TRUE	3R	19588827	80.762434982407
CG10221_1	CG10221	CG10221	3R	19580000	19520000	19660000	19550000	19590000	80.7241795801724	80.46397324065	81.0705687050168	80.5941100792041	80.767518078685	52.7217640194069	0.334602248777805	0.463426327465332	3360	0.0145628203204637	TRUE	3R	19583360	80.7387424004928
CG10225_1	CG10225	CG10225	3R	19610000	19440000	19750000	19560000	19720000	80.8541641671023	80.1167464712963	81.4591196538042	80.6374749294529	81.3297637566746	19.2422034319744	0.138155632775984	0.262471480887209	31559	0.136741925457869	TRUE	3R	19578441	80.7174222416444
CG10226_1	CG10226	CG10226	3L	6240000	6170000	6320000	6230000	6290000	16.242132577447	16.0334598010075	16.4833939437743	16.212190459752	16.3925496956231	126.848724964388	0.624739253900874	0.865674694328056	7311	0.0218951622146335	TRUE	3L	6232689	16.2202374152323
CG10228_1	CG10228	CG10228	2R	10710000	10480000	10810000	10700000	10780000	72.0708977963436	71.2499702492284	72.4448830213173	72.0340448611624	72.3316673710216	19.3089158399272	0.138599775917396	1.71761352186877e-08	47736	0.177306586234153	TRUE	2R	10757736	72.2482043825778
CG10229_1	CG10229	CG10229	3R	490000	24360000	1240000	340000	740000	47.0469725528901	47.0837136233151	47.1989582552384	47.0195876694536	47.0940954357222	44.3432162018053	0.290099861232459	0.400500157143252	567790	0.111647098385873	TRUE	3R	1057790	47.158619651276
CG10230_1	CG10230	CG10230	3R	19580000	19440000	19730000	19510000	19650000	80.7241795801724	80.1167464712963	81.3729018060774	80.4205823684594	81.0273144798686	24.8280055425163	0.174561834824229	1.03781250015944e-08	21373	0.0926581776066939	TRUE	3R	19558627	80.6315214025657
CG10232_1	CG10232	CG10232	3R	19540000	19510000	19570000	19530000	19550000	80.5507377470013	80.4205823684594	80.6808316467686	80.5073585838236	80.5941100792041	122.446920305783	0.611756409885574	0.80254296508977	7146	0.0309946031098036	TRUE	3R	19547146	80.5817323501111
CG10236_1	CG10236	CG10236	3L	6340000	6100000	6570000	6260000	6470000	16.5442175741098	15.8267688408782	17.2607095270353	16.302155722591	16.9451154729532	31.8314635057195	0.21804275403116	0.598839133262176	129085	0.389046761349647	TRUE	3L	6210915	16.1551708127601
CG10237-PA_1	CG10237-PA	CG10237	2L	19370000	18490000	19800000	18540000	20500000	53.6115145108188	53.2083382259731	53.7666198275811	53.2336056943998	53.939728714241	18.8207429776205	0.135344428249115	0.41801958520182	67834	0.026655309950911	TRUE	2L	19437834	53.6381698207697
CG10237-PB_1	CG10237-PB	CG10237	2L	18740000	18420000	19090000	18500000	1.9e+07	53.3321743326801	53.1725604748581	53.4939104905349	53.2134110287542	53.453756639508	15.6809857480006	0.114111135992316	0.190298156250174	700721	0.307112867956121	TRUE	2L	19440721	53.6392872006362
CG10237-PC_1	CG10237-PC	CG10237	2L	19530000	18420000	19900000	18530000	20510000	53.6731337962077	53.1725604748581	53.7976302739996	53.2285715942033	53.9414580042694	17.8209510442414	0.128638934213252	0.42223028658028	91988	0.0348950417982934	TRUE	2L	19438012	53.6382387544094
CG10237-PD_1	CG10237-PD	CG10237	2L	19370000	18490000	19800000	18540000	20500000	53.6115145108188	53.2083382259731	53.7666198275811	53.2336056943998	53.939728714241	18.8207429776205	0.135344428249115	0.41801958520182	67834	0.026655309950911	TRUE	2L	19437834	53.6381698207697
CG10237-PE_1	CG10237-PE	CG10237	2L	19530000	18420000	19900000	18530000	20510000	53.6731337962077	53.1725604748581	53.7976302739996	53.2285715942033	53.9414580042694	17.8209510442414	0.128638934213252	0.42223028658028	91988	0.0348950417982934	TRUE	2L	19438012	53.6382387544094
CG1024_1	CG1024	CG1024	3R	2230000	1190000	3190000	1490000	2710000	47.4767745594526	47.1876072443923	47.8374738311437	47.2592793466247	47.6479117310449	33.1961006034742	0.22624460660631	0.273511119346404	24114	0.00801694032853106	TRUE	3R	2205886	47.468757619124
CG10240_1	CG10240	CG10240	2R	10740000	10710000	10790000	10730000	10740000	72.1820625344902	72.0708977963436	72.3693108174042	72.1449074006076	72.1820625344902	83.1111162455213	0.473857193837385	0.571477158275643	19308	0.0720191280594236	TRUE	2R	10759308	72.2540816625496
CG10242_1	CG10242	CG10242	2R	10770000	10750000	10790000	10770000	10780000	72.2941200519388	72.219316866073	72.3693108174042	72.2941200519388	72.3316673710216	166.977394426047	0.724784320302408	0.914303270228704	6634	0.0248554772591092	TRUE	2R	10763366	72.2692645746797
CG10243_1	CG10243	CG10243	2R	10780000	10760000	10790000	10780000	10780000	72.3316673710216	72.2566696277559	72.3693108174042	72.3316673710216	72.3316673710216	31.7673154505056	0.217655073883022	0.239785246521399	14695	0.0551424068555662	TRUE	2R	10765305	72.276524964166
CG10244_1	CG10244	CG10244	3R	21020000	20940000	21050000	20980000	21030000	86.5884513809934	86.2929062287887	86.6981729232609	86.4412156568345	86.6250924221339	50.6638802101165	0.323937294347076	0.440054773428948	12770	0.0467787269938071	TRUE	3R	21032770	86.6352301079872
CG10245_1	CG10245	CG10245	2R	10780000	10770000	10790000	10780000	10780000	72.3316673710216	72.2941200519388	72.3693108174042	72.3316673710216	72.3316673710216	210.494895961743	0.803373844096912	0.809940127425309	10363	0.0389084689222159	TRUE	2R	10769637	72.2927589020994
CG10246_1	CG10246	CG10246	2R	10790000	10770000	10800000	10780000	10790000	72.3693108174042	72.2941200519388	72.4070496234864	72.3316673710216	72.3693108174042	149.564849856937	0.685149396068895	0.780665137288874	21169	0.0795737362463456	TRUE	2R	10768831	72.2897370811578
CG10247_1	CG10247	CG10247	2L	3400000	3340000	3540000	3380000	3440000	8.91620060927008	8.71759532156661	9.38002465338181	8.84998466057015	9.04867038098741	15.4228268632089	0.112342253563536	0.434455475164291	NA	63.3943157467637	FALSE	2R	10774370	72.3105163560338
CG10247_2	CG10247	CG10247	2R	10780000	10670000	10810000	10700000	10780000	72.3316673710216	71.9241013575986	72.4448830213173	72.0340448611624	72.3316673710216	19.1827937289335	0.137759915201674	0.434455475164291	5630	0.0211510149877938	TRUE	2R	10774370	72.3105163560338
CG10251_1	CG10251	CG10251	3R	19470000	19340000	19660000	19410000	19580000	80.2469766514095	79.6827288128032	81.0705687050168	79.9865139081294	80.7241795801724	30.2833084066373	0.20863259277794	0.469652166919503	54602	0.23696325027268	TRUE	3R	19524602	80.4839399016822
CG10255_1	CG10255	CG10255	2R	10840000	10800000	11030000	10820000	10900000	72.5589430703545	72.4070496234864	73.2995395704092	72.4828102415425	72.7895132449048	30.5816482228216	0.210454760411384	0.26733942028946	16349	0.0622623714770043	TRUE	2R	10823651	72.4966806988775
CG10257_1	CG10257	CG10257	2R	10840000	10820000	10890000	10830000	10860000	72.5589430703545	72.4828102415425	72.7508631549153	72.5208305144566	72.6354419522804	108.720173457604	0.568314756554443	0.782257312303381	9543	0.0363728185431569	TRUE	2R	10830457	72.5225702518114
CG10267_1	CG10267	CG10267	3R	920000	2.3e+07	4340000	540000	3720000	47.1298439236549	47.0367065116218	48.3485431092416	47.0562205839152	48.0630556753418	16.6620813315781	0.120801425236077	0.1483111708059	1363009	0.364761362181127	TRUE	3R	2283009	47.494605285836
CG10268_1	CG10268	CG10268	2L	19620000	19490000	19730000	19550000	19810000	53.7058211104304	53.6581405015977	53.7437223027071	53.6805242749114	53.7698116483308	37.696205835384	0.252686780049057	0.36827771932767	39870	0.0142987819840243	TRUE	2L	19580130	53.6915223284463
CG10274_1	CG10274	CG10274	3L	6180000	6090000	6400000	6140000	6280000	16.0631424706201	15.7973873448201	16.7280105356592	15.9446512680732	16.3623694055987	23.785671187796	0.167886991459272	1.21439532683951e-08	6234	0.0185089669891738	TRUE	3L	6173766	16.0446335036309
CG10275_1	CG10275	CG10275	2L	18400000	18160000	18540000	18250000	18510000	53.1622523987201	53.0356153278871	53.2336056943998	53.0837364025879	53.2184742175309	55.0392035096658	0.346411072442024	0.474330595137457	100800	0.0515640393097527	TRUE	2L	18500800	53.2138164380298
CG10277_1	CG10277	CG10277	3R	2300000	1600000	3380000	1630000	2840000	47.5003801913275	47.2878359393172	47.9165420400797	47.2958496368104	47.6976534105627	51.9477483039984	0.330610806406109	0.254307297072662	89130	0.0299704711047184	TRUE	3R	2210870	47.4704097202227
CG10279_1	CG10279	CG10279	3R	2240000	24360000	3620000	1350000	2340000	47.4801165552041	47.0837136233151	48.0192996820541	47.2247442572601	47.5140880709	65.974939200585	0.399369216912185	0.591366247925112	409062	0.128057234297529	TRUE	3R	1830938	47.3520593209066
CG10283_1	CG10283	CG10283	2L	18470000	18320000	18570000	18410000	18520000	53.1981638380803	53.1206409242939	53.2486491162345	53.1674111924903	53.2235277539638	72.8935024888932	0.430634784259629	0.238759662759291	13969	0.00711034017223255	TRUE	2L	18483969	53.2052741782526
CG10286_1	CG10286	CG10286	3R	2210000	920000	4050000	1620000	3910000	47.4701211481586	47.1298439236549	48.2116610362736	47.2931675290781	48.1477873326084	30.0631272341461	0.207285097511428	0.455545708075877	15261	0.00504930458538411	TRUE	3R	2194739	47.4650718435732
CG10287-PA_1	CG10287-PA	CG10287	3R	2280000	1480000	3510000	1690000	2530000	47.4935855834073	47.2567464723994	47.9718117793123	47.3121710968511	47.5812873241502	31.2080391760809	0.214266922456692	0.5833020008336	353526	0.113244005563956	TRUE	3R	1926474	47.3803415778433
CG10287-PB_1	CG10287-PB	CG10287	3R	2110000	24360000	2590000	530000	2370000	47.4374755909338	47.0837136233151	47.6031902946015	47.0543652110937	47.5244716108963	40.7418544585125	0.270068060201759	0.512384712368293	183526	0.0571340130905185	TRUE	3R	1926474	47.3803415778433
CG10289-PA_1	CG10289-PA	CG10289	3L	6240000	6090000	6360000	6140000	6280000	16.242132577447	15.7973873448201	16.6052572926438	15.9446512680732	16.3623694055987	41.0990294210196	0.272079762217126	0.301235903425356	73464	0.218945380906462	TRUE	3L	6166536	16.0231871965405
CG10289-PB_1	CG10289-PB	CG10289	3L	6150000	6050000	6350000	6100000	6260000	15.9742149986731	15.6801917050023	16.5747100232683	15.8267688408782	16.302155722591	31.0617692916005	0.213378386879548	0.310067753250662	16536	0.048972197867414	TRUE	3L	6166536	16.0231871965405
CG10289-PC_1	CG10289-PC	CG10289	3L	6240000	6090000	6360000	6140000	6280000	16.242132577447	15.7973873448201	16.6052572926438	15.9446512680732	16.3623694055987	41.0990294210196	0.272079762217126	0.301235903425356	73464	0.218945380906462	TRUE	3L	6166536	16.0231871965405
CG10289-PD_1	CG10289-PD	CG10289	3L	6240000	6090000	6360000	6140000	6280000	16.242132577447	15.7973873448201	16.6052572926438	15.9446512680732	16.3623694055987	41.0990294210196	0.272079762217126	0.301235903425356	73464	0.218945380906462	TRUE	3L	6166536	16.0231871965405
CG1030_1	CG1030	CG1030	3R	3110000	2620000	4660000	2360000	4540000	47.8048156074816	47.6142582539608	48.5085879332642	47.5210007328032	48.4472848938069	17.0993506644191	0.12376695271837	0.127406323340619	442098	0.172728109855655	TRUE	3R	2667902	47.6320874976259
CG10302_1	CG10302	CG10302	2L	18500000	18110000	18600000	18220000	18530000	53.2134110287542	53.0085536193126	53.2636032990945	53.0677798554569	53.2285715942033	54.1844172867421	0.342079988319885	0.3761247093199	45514	0.0231658483307342	TRUE	2L	18454486	53.1902451804234
CG10305_1	CG10305	CG10305	2L	18380000	1.8e+07	18710000	18190000	18610000	53.1519063199935	52.9481766760447	53.317652614652	53.0517395211911	53.2685679911534	23.2742687330224	0.164592390012707	0.111700766432046	63062	0.0324931097528349	TRUE	2L	18443062	53.1843994297464
CG10306_1	CG10306	CG10306	2R	17560000	17470000	17690000	17520000	17630000	96.0372113827681	95.653747658327	96.5965706688679	95.8663399541995	96.3377246367975	31.6126116880341	0.216719327478797	0.301465122039779	12881	0.0551634265766552	TRUE	2R	17572881	96.0923748093448
CG1031_1	CG1031	CG1031	3R	3710000	1710000	3900000	2450000	3890000	48.0586545560596	47.3176989158426	48.1432734771047	47.552582483182	48.1387658719881	27.7824539919268	0.193191827680478	0.423814690591286	335340	0.144362850988983	TRUE	3R	3374660	47.9142917050706
CG10311_1	CG10311	CG10311	3R	12180000	11840000	12490000	12010000	12300000	58.3922734123842	57.7470672766495	59.0082081808537	58.0660736746186	58.6273050298424	19.8987303538794	0.142516568868199	0.441479511445752	1947	0.00377975520990503	TRUE	3R	12178053	58.3884936571743
CG10315_1	CG10315	CG10315	2R	19300000	19250000	19340000	19300000	19320000	103.125703714375	102.953887998391	103.261142630696	103.125703714375	103.193647760536	105.164318290623	0.556289605197563	0.633707082397421	25350	0.0867628779069491	TRUE	2R	19274650	103.038940836469
CG10320_1	CG10320	CG10320	2R	17570000	17510000	17580000	17540000	17570000	96.0800311989686	95.8237293471065	96.122889682396	95.9516919848409	96.0800311989686	45.3563615937383	0.295635524442397	0.0955541958686525	24142	0.10330753635202	TRUE	2R	17545858	95.9767236626166
CG10328_1	CG10328	CG10328	3R	12430000	11680000	12990000	11870000	12660000	58.8867166744925	57.452665016961	60.067358750513	57.8028761120032	59.3587776163258	16.3194643800893	0.118470811863422	0.403605675922252	36050	0.0728593177625214	TRUE	3R	12466050	58.9595759922551
CG10334_1	CG10334	CG10334	2L	20160000	19770000	20860000	19870000	20610000	53.8685457619436	53.7569249759831	53.989749405029	53.7885402790454	53.9576459306467	30.9133954462658	0.212476043939175	0.386983689928782	591003	0.181068074542679	TRUE	2L	19568997	53.6874776874009
CG10335_1	CG10335	CG10335	3L	12290000	12230000	12340000	12260000	12300000	37.7530426844316	37.6147905464342	37.8669787487294	37.6841252392378	37.7759225059433	113.25776012593	0.583187819116224	0.482924188490475	25625	0.0588410054698443	TRUE	3L	12264375	37.6942016789618
CG10337_1	CG10337	CG10337	2L	19600000	19390000	19960000	19430000	19780000	53.6986849583573	53.6194526936235	53.8152539733946	53.6351306650423	53.7601764279211	17.3182627913831	0.125247838704831	0.131720899871675	53189	0.0193343058515154	TRUE	2L	19546811	53.6793506525058
CG10338_1	CG10338	CG10338	2L	18710000	18560000	19490000	18660000	19440000	53.317652614652	53.243644499265	53.6581405015977	53.2932392021508	53.639008278146	23.7291549983852	0.167523537472276	0.0819072236236048	13858	0.00674027719365711	TRUE	2L	18696142	53.3109123374583
CG10339_1	CG10339	CG10339	3R	20450000	20410000	20520000	20440000	20480000	84.39203094658	84.2304372075813	84.6726471988947	84.3517157343832	84.512638682125	43.87474763148	0.287525536061218	0.553988673088204	NA	86.9410370107297	FALSE	2R	19967999	105.15099393585
CG10341_1	CG10341	CG10341	2L	18690000	18640000	18740000	18670000	18710000	53.3079185407461	53.2834013441185	53.3321743326801	53.2981426856031	53.317652614652	99.0959834378381	0.534989089486353	0.478684461777332	8835	0.00430520133782863	TRUE	2L	18698835	53.3122237420839
CG10342_1	CG10342	CG10342	3R	12450000	12250000	12830000	12350000	12700000	58.9270873569414	58.5288734397871	59.71908893717	58.7264730231063	59.4426656579985	44.1422682760493	0.288996754797874	0.608521218790796	13499	0.0272619591220291	TRUE	3R	12436501	58.8998253978194
CG10344-PA_1	CG10344-PA	CG10344	2R	18370000	18120000	18440000	18290000	18390000	99.5327275623115	98.4628905669042	99.8271620670438	99.193134578588	99.6171260609134	17.7274173560816	0.128008960279494	0.204570180560121	55582	0.235618341186239	TRUE	2R	18314418	99.2971092211252
CG10344-PB_1	CG10344-PB	CG10344	2R	18300000	18280000	18340000	18290000	18320000	99.2357483120887	99.1504768873855	99.405742758527	99.193134578588	99.3208396103015	37.0945481570379	0.249204518102649	0.385623407039797	14418	0.0613609090364662	TRUE	2R	18314418	99.2971092211252
CG10345_1	CG10345	CG10345	3R	12350000	12100000	12660000	12250000	12490000	58.7264730231063	58.2378193317194	59.3587776163258	58.5288734397871	59.0082081808537	21.8541564958483	0.155375053592813	0.553093936475403	80046	0.160336360097858	TRUE	3R	12430046	58.8868093832042
CG10347_1	CG10347	CG10347	X	11760000	11650000	11840000	11740000	11800000	36.4596583557216	36.0198124991024	36.7845763252067	36.3790972200394	36.6215799233599	52.6978857438452	0.334479469866529	0.498077770491528	11309	0.0455858376002354	TRUE	X	11748691	36.4140725181214
CG10352-PB_1	CG10352-PB	CG10352	X	11770000	11670000	11820000	11730000	11780000	36.5000384966462	36.0992003847373	36.7029436025732	36.3389157733475	36.540485320916	25.536537038415	0.179068495518459	0.473253140348816	935	0.00377894861353667	TRUE	X	11770935	36.5038174452597
CG10353_1	CG10353	CG10353	X	11770000	11740000	11800000	11750000	11780000	36.5000384966462	36.3790972200394	36.6215799233599	36.4193446721751	36.540485320916	64.3340131274538	0.391705275649581	0.538734546390194	7619	0.0308103749146014	TRUE	X	11777619	36.5308488715608
CG10359-PE_1	CG10359-PE	CG10359	3L	3630000	3530000	3680000	3590000	3660000	7.77958211568418	7.39335661538703	7.97221633726385	7.62520188318365	7.89521651480596	89.2030132783886	0.498049340395622	0.740123913352711	17675	0.0681921923971345	TRUE	3L	3612325	7.71138992328706
CG10359-PG_1	CG10359-PG	CG10359	3L	3640000	3570000	3680000	3610000	3660000	7.81814327263466	7.54794718819821	7.97221633726385	7.70241672310896	7.89521651480596	105.434555461116	0.557215135779378	0.783627886230652	27675	0.106753349347628	TRUE	3L	3612325	7.71138992328706
CG10360_1	CG10360	CG10360	2L	19900000	19480000	20230000	19540000	20080000	53.7976302739996	53.6543484732711	53.8851914752539	53.6768379589804	53.8482461865864	14.8299534426608	0.108266554716503	0.165911154884112	357183	0.119752070266841	TRUE	2L	19542817	53.6778782037328
CG10363_1	CG10363	CG10363	2L	19800000	19470000	19950000	19770000	19880000	53.7666198275811	53.6505391455362	53.8123684762943	53.7569249759831	53.7915907449548	20.784340064355	0.148364233486327	0.519137218896392	250154	0.0861521861730239	TRUE	2L	19549846	53.6804676414081
CG10365_1	CG10365	CG10365	3R	19650000	19510000	19740000	19610000	19720000	81.0273144798686	80.4205823684594	81.4160206553796	80.8541641671023	81.3297637566746	80.9476224776258	0.464987803061351	0.679280497075835	95421	0.413346667857979	TRUE	3R	19554579	80.6139678120106
CG10367_1	CG10367	CG10367	3R	19590000	19510000	19670000	19550000	19620000	80.767518078685	80.4205823684594	81.1138082867637	80.5941100792041	80.8974704549357	33.1319222043814	0.225860811281777	0.320439021196019	17134	0.0742619876806714	TRUE	3R	19572866	80.6932560910044
CG10369-PA_1	CG10369-PA	CG10369	2L	18640000	18410000	19090000	18510000	19040000	53.2834013441185	53.1674111924903	53.4939104905349	53.2184742175309	53.4717335407022	19.1254917510751	0.137378064675038	0.223311887272102	73535	0.0359673907617548	TRUE	2L	18713535	53.3193687348803
CG10370_1	CG10370	CG10370	3R	19560000	19170000	19730000	19340000	19680000	80.6374749294529	78.9466931020205	81.3729018060774	79.6827288128032	81.157032574017	14.503857174781	0.106016839401192	0.270427172884946	18736	0.0812259793570718	TRUE	3R	19578736	80.71870090881
CG10371_1	CG10371	CG10371	3R	19580000	19450000	19670000	19520000	19620000	80.7241795801724	80.1601576766234	81.1138082867637	80.46397324065	80.8974704549357	23.4149605101054	0.165500065335465	0.315768233526515	4239	0.0183723792885644	TRUE	3R	19584239	80.7425519594609
CG10372_1	CG10372	CG10372	2L	18760000	18530000	19380000	18620000	19310000	53.3418017097237	53.2285715942033	53.6154917868444	53.2735225920949	53.5873127102966	36.2943305081322	0.244547879441093	0.164721432018101	51762	0.0250049781546693	TRUE	2L	18708238	53.3167967315691
CG10374_1	CG10374	CG10374	3R	19570000	19520000	19610000	19550000	19580000	80.6808316467686	80.46397324065	80.8541641671023	80.5941100792041	80.7241795801724	43.7203325468022	0.286674951367575	0.554197049438025	20035	0.0868380993288724	TRUE	3R	19590035	80.7676697460975
CG10375_1	CG10375	CG10375	3R	19580000	19560000	19620000	19580000	19590000	80.7241795801724	80.6374749294529	80.8974704549357	80.7241795801724	80.767518078685	88.456794551758	0.495146793508629	0.647627317306141	13524	0.0586086154835357	TRUE	3R	19593524	80.7827881956559
CG10376_1	CG10376	CG10376	2L	18720000	18640000	18780000	18690000	18750000	53.3225038444795	53.2834013441185	53.3513853965496	53.3079185407461	53.3369934462878	83.7942453634078	0.476627068853212	0.560572056544998	17087	0.0082956948962476	TRUE	2L	18702913	53.3142081495833
CG10382_1	CG10382	CG10382	2R	18280000	18240000	18360000	18260000	18340000	99.1504768873855	98.9794289704216	99.4904499225583	99.0650341168478	99.405742758527	85.3384847824973	0.482834856990615	0.816748993207921	12693	0.0542069560351592	TRUE	2R	18267307	99.0962699313503
CG10383_1	CG10383	CG10383	2L	18690000	18570000	18880000	18640000	18760000	53.3079185407461	53.2486491162345	53.39862820143	53.2834013441185	53.3418017097237	41.5148202938099	0.27441462155184	0.435377382330354	5124	0.0024978655256831	TRUE	2L	18695124	53.3104164062717
CG10385_1	CG10385	CG10385	2L	18750000	18640000	18930000	18720000	18840000	53.3369934462878	53.2834013441185	53.4218119348998	53.3225038444795	53.3798685240046	28.4141540991228	0.197120277368212	0.0836575503903795	61575	0.0298432433279316	TRUE	2L	18688425	53.3071502029599
CG10399_1	CG10399	CG10399	2L	6960000	6920000	6990000	6950000	6970000	23.3638890267837	23.149868302259	23.5248274575751	23.3103215166684	23.4174964924728	138.426920498971	0.656853058329182	0.818732539230029	443	0.00237397198145572	TRUE	2L	6960443	23.3662629987651
CG10406_1	CG10406	CG10406	3R	12290000	1.2e+07	12480000	12070000	12400000	58.6075603527953	58.0471175081702	58.987880197209	58.1803392280416	58.8263947050943	54.4788845985929	0.343575244595185	0.43927855217597	27798	0.0547326617988801	TRUE	3R	12262202	58.5528276909965
CG10407_1	CG10407	CG10407	3R	11930000	11720000	12140000	11820000	12110000	57.9151071873745	57.5257729699001	58.314829826886	57.7099719624895	58.257031939404	44.8009349159223	0.292606129738756	0.585268215355692	58369	0.109191157381304	TRUE	3R	11871631	57.8059160299932
CG1041_1	CG1041	CG1041	3R	2260000	480000	2370000	920000	2310000	47.4868309364519	47.0451311572553	47.5244716108963	47.1298439236549	47.5037923854143	87.1763909089836	0.490127280962479	0.728732747575571	60433	0.0201642763813652	TRUE	3R	2199567	47.4666666600706
CG10415_1	CG10415	CG10415	3L	11630000	11460000	11760000	11490000	11670000	36.1393274845247	35.6895659629805	36.4735843938131	35.7700010030134	36.2430564004508	28.0221808336332	0.194684911581866	1.44136362216764e-08	45412	0.117703018267548	TRUE	3L	11675412	36.2570305027922
CG10419_1	CG10419	CG10419	3L	19070000	18920000	19570000	19010000	19320000	45.553664984784	45.4676340758446	45.8334346930099	45.5193782160709	45.6948301584466	36.7441719029373	0.247169146304972	0.347978637244563	23369	0.0133100517366813	TRUE	3L	19093369	45.5669750365206
CG10424_1	CG10424	CG10424	3L	19090000	18970000	19200000	19020000	19130000	45.5650576950884	45.4964282301526	45.6274027526104	45.5251041073876	45.5877897300262	143.790664255962	0.670783955631755	0.765194062139786	732	0.000416633695124347	TRUE	3L	19090732	45.5654743287836
CG10425_1	CG10425	CG10425	3R	21070000	21050000	21120000	21070000	21090000	86.7709845418326	86.6981729232609	86.9518363794367	86.7709845418326	86.843527148629	162.223696005912	0.714487464250969	0.877607886546324	18122	0.0657423036471414	TRUE	3R	21088122	86.8367268454797
CG10433-PA_1	CG10433-PA	CG10433	2R	17480000	17290000	17590000	17420000	17520000	95.6961718551755	94.8995154545059	96.1657857748523	95.4423864815873	95.8663399541995	16.3450030401951	0.118644748625044	0.36140781225449	14297	0.0607373078556179	TRUE	2R	17494297	95.7569091630311
CG10435_1	CG10435	CG10435	3R	3690000	3410000	3850000	3600000	3820000	48.0498694339157	47.9292139587907	48.1207971413309	48.0106158889415	48.1073842284927	29.2932297836646	0.202555308767352	0.256367454181874	148791	0.0659098866630359	TRUE	3R	3838791	48.1157793205787
CG10443_1	CG10443	CG10443	2L	19330000	18870000	20060000	19070000	19760000	53.5954437177545	53.393955788821	53.8429583456486	53.4850796000557	53.7536537739842	19.3257313410354	0.138711690326335	0.126161469086623	281527	0.107363191315727	TRUE	2L	19611527	53.7028069090703
CG10444_1	CG10444	CG10444	2R	16170000	16150000	16190000	16160000	16170000	90.8004224175853	90.7373139336721	90.86384431118	90.7688292864127	90.8004224175853	144.491891781451	0.672562904015866	0.823318023981242	8257	0.0260920614938982	TRUE	2R	16161743	90.7743303560914
CG10447_1	CG10447	CG10447	2L	19790000	19470000	20340000	19610000	20730000	53.76340806629	53.6505391455362	53.909255063882	53.7022622771097	53.9744940739101	17.1352978911445	0.124010298673233	0.250932342319183	53864	0.0176401166818891	TRUE	2L	19736136	53.7457679496081
CG10449_1	CG10449	CG10449	2L	18820000	18540000	19220000	18770000	18960000	53.3704193831657	53.2336056943998	53.5499591802312	53.3465990506052	53.4355769005953	23.637692485914	0.166935008313909	1.28626849181204e-08	221946	0.102183459806781	TRUE	2L	19041946	53.4726028429725
CG10462_1	CG10462	CG10462	2L	19390000	18770000	20090000	18870000	19800000	53.6194526936235	53.3465990506052	53.8508582293466	53.393955788821	53.7666198275811	19.9662311965051	0.142963685787647	0.32766864012889	345836	0.126215411543811	TRUE	2L	19735836	53.7456681051673
CG10463_1	CG10463	CG10463	2L	19740000	19620000	20210000	19660000	19850000	53.7470523738378	53.7058211104304	53.8805416018042	53.7198697670179	53.7823782606558	62.4854480618278	0.382954359408687	0.459879752690389	18912	0.00624430476331383	TRUE	2L	19758912	53.7532966786011
CG10466_1	CG10466	CG10466	2L	19820000	19670000	20240000	19760000	19900000	53.7729834652537	53.7233348063965	53.8874846518552	53.7536537739842	53.7976302739996	70.4784113287025	0.419910153419658	0.294126320915571	27773	0.00885841707599866	TRUE	2L	19792227	53.7641250481777
CG10479_1	CG10479	CG10479	3L	5970000	5930000	6030000	5940000	5990000	15.4471969769293	15.3312814942837	15.6217793639093	15.3602290001586	15.5052892740288	84.7333258305782	0.480410961474012	0.679045220647804	1163	0.0033751623523699	TRUE	3L	5968837	15.443821814577
CG10483_1	CG10483	CG10483	3L	5920000	5800000	5950000	5860000	5930000	15.3023533821614	14.9563963132748	15.3891968094491	15.1291409526989	15.3312814942837	29.3214805662511	0.202729362394837	0.364159334627463	5695	0.0164662406957063	TRUE	3L	5914305	15.2858871414657
CG10491_1	CG10491	CG10491	3L	5530000	5380000	5890000	5440000	5810000	14.1795218985074	13.7436934084651	15.2156763103604	13.9186757946074	14.9851630114703	16.9781468565884	0.12294596115286	0.231296737186391	306658	0.882370942278811	TRUE	3L	5836658	15.0618928407862
CG10492_1	CG10492	CG10492	2L	19040000	18540000	19370000	18890000	19270000	53.4717335407022	53.2336056943998	53.6115145108188	53.4032888220635	53.570863480549	25.7821282540969	0.180624845179961	0.225291809905146	14851	0.00662157594258872	TRUE	2L	19054851	53.4783551166448
CG10497-PA_1	CG10497-PA	CG10497	2R	17310000	17220000	17390000	17240000	17340000	94.9823536559739	94.6117127733346	95.3162156331022	94.6935937315223	95.1070922976573	45.758780034963	0.297822277385212	0.526265094131591	57688	0.240358659094341	TRUE	2R	17367688	95.2227123150682
CG10497-PB_1	CG10497-PB	CG10497	2R	17270000	17220000	17370000	17240000	17320000	94.8169420754496	94.6117127733346	95.2323876766904	94.6935937315223	95.0238698941455	33.1399716382188	0.225908958400977	0.461542406354269	97688	0.405770239618562	TRUE	2R	17367688	95.2227123150682
CG10497-PC_1	CG10497-PC	CG10497	2R	17270000	17220000	17370000	17240000	17320000	94.8169420754496	94.6117127733346	95.2323876766904	94.6935937315223	95.0238698941455	33.1399716382188	0.225908958400977	0.461542406354269	97688	0.405770239618562	TRUE	2R	17367688	95.2227123150682
CG10497-PD_1	CG10497-PD	CG10497	2R	17320000	17220000	17390000	17240000	17350000	95.0238698941455	94.6117127733346	95.3162156331022	94.6935937315223	95.1487967237766	44.2910792643007	0.289813819312738	0.517069661597162	47688	0.198842420922631	TRUE	2R	17367688	95.2227123150682
CG10497-PE_1	CG10497-PE	CG10497	2R	17240000	17210000	17350000	17230000	17300000	94.6935937315223	94.5708802781964	95.1487967237766	94.6526175469573	94.9409018863388	36.4455659424565	0.245430158966896	0.435025992468827	127688	0.529118583545852	TRUE	2R	17367688	95.2227123150682
CG10497-PF_1	CG10497-PF	CG10497	2R	17310000	17220000	17390000	17240000	17340000	94.9823536559739	94.6117127733346	95.3162156331022	94.6935937315223	95.1070922976573	45.758780034963	0.297822277385212	0.526265094131591	57688	0.240358659094341	TRUE	2R	17367688	95.2227123150682
CG10497-PG_1	CG10497-PG	CG10497	2R	17270000	17220000	17360000	17240000	17310000	94.8169420754496	94.6117127733346	95.1905621399911	94.6935937315223	94.9823536559739	33.6220910089229	0.228787267119092	0.413996611773831	12437	0.0513167440236373	TRUE	2R	17282437	94.8682588194733
CG10498_1	CG10498	CG10498	3R	16560000	16480000	16600000	16520000	16570000	69.3424931884409	69.1076408320974	69.4609031449541	69.2247458530607	69.3720327643294	58.9293135161051	0.365764385079649	0.514409476405055	1419	0.00418913710808511	TRUE	3R	16561419	69.346682325549
CG10501_1	CG10501	CG10501	2L	19260000	18750000	19350000	19020000	19310000	53.5667127543911	53.3369934462878	53.6035112517289	53.4627707952087	53.5873127102966	33.6135229500736	0.228736208339197	0.296773371558648	149729	0.0639068961583433	TRUE	2L	19110271	53.5028058582328
CG10504_1	CG10504	CG10504	3L	20960000	20860000	21240000	20900000	21030000	46.5366227639791	46.4922587936325	46.6525253706318	46.5101761177312	46.5667955179822	34.2457510073133	0.232494718939582	0.315115661457866	250164	0.104185450914002	TRUE	3L	21210164	46.6408082148931
CG10506_1	CG10506	CG10506	3R	21100000	21010000	21170000	21050000	21130000	86.8796975322301	86.5517431676718	87.1310048891374	86.6981729232609	86.9878048112336	25.5658834644047	0.179254623782441	0.291052436993453	8604	0.0311169568043965	TRUE	3R	21091396	86.8485805754257
CG10508-PI_1	CG10508-PI	CG10508	3L	21050000	20660000	21800000	20840000	21270000	46.5752762071238	46.3995215826172	46.8404104862694	46.4832171053246	46.6641451283281	31.4213987946694	0.215561203977374	0.361739467309258	156948	0.0642595369178878	TRUE	3L	21206948	46.6395357440417
CG10508-PJ_1	CG10508-PJ	CG10508	3L	21150000	20840000	22350000	20980000	21660000	46.6167023208308	46.4832171053246	46.9620052947122	46.5453200339692	46.7994340034935	61.7838360269434	0.379600139933623	0.521707864190492	53831	0.0215983716532548	TRUE	3L	21203831	46.6383006924841
CG10508-PK_1	CG10508-PK	CG10508	3L	21150000	20840000	22350000	20980000	21660000	46.6167023208308	46.4832171053246	46.9620052947122	46.5453200339692	46.7994340034935	61.7838360269434	0.379600139933623	0.521707864190492	53831	0.0215983716532548	TRUE	3L	21203831	46.6383006924841
CG10508-PL_1	CG10508-PL	CG10508	3L	21100000	20840000	21750000	20980000	21210000	46.5961961941382	46.4832171053246	46.8262503134191	46.5453200339692	46.6407433696754	62.7860556938591	0.384385928911718	0.465598408198411	103831	0.0421044983459353	TRUE	3L	21203831	46.6383006924841
CG10508-PM_1	CG10508-PM	CG10508	3L	21150000	20840000	22350000	20980000	21660000	46.6167023208308	46.4832171053246	46.9620052947122	46.5453200339692	46.7994340034935	61.7838360269434	0.379600139933623	0.521707864190492	53831	0.0215983716532548	TRUE	3L	21203831	46.6383006924841
CG10508-PN_1	CG10508-PN	CG10508	3L	21150000	20840000	22350000	20980000	21660000	46.6167023208308	46.4832171053246	46.9620052947122	46.5453200339692	46.7994340034935	61.7838360269434	0.379600139933623	0.521707864190492	53831	0.0215983716532548	TRUE	3L	21203831	46.6383006924841
CG10512_1	CG10512	CG10512	3L	21180000	20970000	21460000	21050000	21400000	46.6288014308118	46.5409789294979	46.7338231751684	46.5752762071238	46.7125673397645	81.9489219502621	0.469111133552195	0.701182320452234	16191	0.00646478055165289	TRUE	3L	21196191	46.6352662113634
CG10513_1	CG10513	CG10513	3R	21110000	21040000	21160000	21070000	21130000	86.915800614475	86.6616662749405	87.0953059488175	86.7709845418326	86.9878048112336	32.4036974832171	0.221492572985059	0.520897028685014	7084	0.0255684715496614	TRUE	3R	21102916	86.8902321429254
CG10514_1	CG10514	CG10514	3R	21110000	21050000	21150000	21080000	21130000	86.915800614475	86.6981729232609	87.0595396118057	86.807289479779	86.9878048112336	96.1285538406742	0.524203809758225	0.787988619584873	4470	0.0161297585969464	TRUE	3R	21105530	86.8996708558781
CG10520_1	CG10520	CG10520	3R	4460000	3730000	4650000	90000	4610000	48.4073048463772	48.0674625198137	48.5034146930135	46.974617971573	48.4828418578872	14.7676230631129	0.10783697987651	1.31394608533812e-08	4246348	1.4105015723643	TRUE	3R	213652	46.9968032740129
CG10521_1	CG10521	CG10521	X	14590000	14540000	14660000	14570000	14630000	48.3402701577453	48.167825789316	48.5788162086643	48.2715042919892	48.4769798897748	112.928649612945	0.582126529541189	0.694157759027491	52663	0.179766158007759	TRUE	X	14642663	48.5200363157531
CG10523_1	CG10523	CG10523	3L	21190000	20970000	21500000	21080000	21310000	46.6327996910324	46.5409789294979	46.7475974223757	46.5878770660931	46.6793818442406	75.7784888466796	0.44318648368285	0.547757388458237	198	7.89953537889687e-05	TRUE	3L	21189802	46.6327206956786
CG10528-PA_1	CG10528-PA	CG10528	2L	19790000	19740000	19890000	19770000	19840000	53.76340806629	53.7470523738378	53.7946207643531	53.7569249759831	53.7792668346568	156.35922154004	0.701252261970843	0.763150025004244	5746	0.00184791143698249	TRUE	2L	19795746	53.7652559777269
CG10528-PB_1	CG10528-PB	CG10528	2L	19720000	19660000	19860000	19690000	19790000	53.7403727355494	53.7198697670179	53.7854694298656	53.7302076975996	53.76340806629	131.955491447754	0.639258308425352	0.740228268852849	75746	0.0248832421775944	TRUE	2L	19795746	53.7652559777269
CG10528-PC_1	CG10528-PC	CG10528	2L	19760000	19660000	19880000	19700000	19800000	53.7536537739842	53.7198697670179	53.7915907449548	53.7336153671863	53.7666198275811	113.826024715929	0.585013972728067	0.697942132452672	35746	0.0116022037426973	TRUE	2L	19795746	53.7652559777269
CG10529_1	CG10529	CG10529	3L	6090000	5880000	6340000	6010000	6280000	15.7973873448201	15.1868166673864	16.5442175741098	15.5634809779635	16.3623694055987	40.3828592480368	0.268040503880247	0.450489298411212	41178	0.121214415456762	TRUE	3L	6131178	15.9186017602769
CG10534_1	CG10534	CG10534	3L	6240000	6090000	6290000	6120000	6260000	16.242132577447	15.7973873448201	16.3925496956231	15.8856371533129	16.302155722591	109.976078838289	0.572483623450428	0.807842995392295	113368	0.336942815994348	TRUE	3L	6126632	15.9051897614526
CG10536_1	CG10536	CG10536	2R	5740000	5680000	5830000	5720000	5780000	61.0563879030381	60.9389844362805	61.2320352253984	61.0172822622568	61.1345172848501	43.2378656166672	0.28401076740434	0.482712478221847	12855	0.0251205115551727	TRUE	2R	5752855	61.0815084145933
CG10537-PA_1	CG10537-PA	CG10537	3L	9080000	8920000	9250000	9020000	9170000	27.4100072780591	26.7135395568246	28.1364757306934	27.1501029752886	27.7965554057635	16.5900225890073	0.120311765956865	1.03387664690611e-08	90333	0.38797046607732	TRUE	3L	9170333	27.7979777441364
CG10537-PC_1	CG10537-PC	CG10537	3L	9080000	8950000	9220000	9040000	9160000	27.4100072780591	26.8449162204101	28.0094327615584	27.2369203109008	27.7538145914972	21.8415805234049	0.155292975736173	0.191551299776078	90333	0.38797046607732	TRUE	3L	9170333	27.7979777441364
CG10537-PD_1	CG10537-PD	CG10537	3L	9070000	8940000	9310000	9040000	9190000	27.3668060434672	26.8011606376074	28.3889466995055	27.2369203109008	27.8818735311736	18.2958120676452	0.131830233951272	0.183952903410739	100333	0.431171700669267	TRUE	3L	9170333	27.7979777441364
CG10537-PE_1	CG10537-PE	CG10537	3L	9080000	8940000	9210000	9060000	9150000	27.4100072780591	26.8011606376074	27.966969563332	27.3235572589597	27.7110200940261	18.3751599364659	0.132362349833424	0.112703524587508	90333	0.38797046607732	TRUE	3L	9170333	27.7979777441364
CG10537-PF_1	CG10537-PF	CG10537	3L	9080000	8920000	9250000	9020000	9170000	27.4100072780591	26.7135395568246	28.1364757306934	27.1501029752886	27.7965554057635	16.5900225890073	0.120311765956865	1.03387664690611e-08	90333	0.38797046607732	TRUE	3L	9170333	27.7979777441364
CG10537-PG_1	CG10537-PG	CG10537	3L	9080000	8980000	9260000	9050000	9170000	27.4100072780591	26.9759533089611	28.1787058024595	27.2802617422123	27.7965554057635	19.0012061576904	0.136549265592203	0.167466714624351	90333	0.38797046607732	TRUE	3L	9170333	27.7979777441364
CG10538_1	CG10538	CG10538	2L	19770000	19420000	20500000	19090000	20320000	53.7569249759831	53.6312362086626	53.939728714241	53.4939104905349	53.9050695844657	14.7671538363809	0.107833745227401	1.65987486622052e-08	12792	0.00415572180976653	TRUE	2L	19782792	53.7610806977929
CG10542_1	CG10542	CG10542	3L	5790000	5770000	5810000	5780000	5800000	14.9276371040574	14.870137481644	14.9851630114703	14.898884466097	14.9563963132748	52.840656923526	0.335213243163141	0.333571786750679	3055	0.00878458564031348	TRUE	3L	5786945	14.918852518417
CG10550_1	CG10550	CG10550	3R	21090000	21050000	21130000	21070000	21110000	86.843527148629	86.6981729232609	86.9878048112336	86.7709845418326	86.915800614475	80.5808158711752	0.463469299379415	0.660304084908219	43624	0.157295996872051	TRUE	3R	21133624	87.000823145501
CG1056-PA_1	CG1056-PA	CG1056	3R	460000	24360000	1290000	230000	740000	47.0414559625057	47.0837136233151	47.2105368898696	46.999742298415	47.0940954357222	32.3347290024973	0.221077591645745	0.518792862118296	11698	0.00214510973390247	TRUE	3R	448302	47.0393108527718
CG1056-PB_1	CG1056-PB	CG1056	3R	490000	24360000	1310000	90000	3790000	47.0469725528901	47.0837136233151	47.2152341721149	46.974617971573	48.0940246438752	27.290718810303	0.190120498861268	0.469616541101472	41698	0.00766170011834788	TRUE	3R	448302	47.0393108527718
CG1056-PC_1	CG1056-PC	CG1056	3R	460000	24360000	1290000	240000	740000	47.0414559625057	47.0837136233151	47.2105368898696	47.001541096883	47.0940954357222	33.3970225733639	0.227444916725789	0.526996126814187	11698	0.00214510973390247	TRUE	3R	448302	47.0393108527718
CG1056-PD_1	CG1056-PD	CG1056	3R	3770000	1480000	3980000	90000	3820000	48.0851474454003	47.2567464723994	48.1795627676769	46.974617971573	48.1073842284927	27.3898542349647	0.190740628342812	0.400394572077867	3321698	1.04583659262858	TRUE	3R	448302	47.0393108527718
CG1056-PE_1	CG1056-PE	CG1056	3R	460000	24360000	1290000	230000	740000	47.0414559625057	47.0837136233151	47.2105368898696	46.999742298415	47.0940954357222	32.3347290024973	0.221077591645745	0.518792862118296	11698	0.00214510973390247	TRUE	3R	448302	47.0393108527718
CG10560_1	CG10560	CG10560	3R	21090000	21060000	21120000	21080000	21100000	86.843527148629	86.7346123509424	86.9518363794367	86.807289479779	86.8796975322301	160.077824410956	0.709713998978624	0.798302404624752	55778	0.200891685272552	TRUE	3R	21145778	87.0444188339016
CG10561_1	CG10561	CG10561	2L	19350000	18810000	19760000	19140000	19500000	53.6035112517289	53.3656777409168	53.7536537739842	53.5157494778161	53.6619151392896	17.7743418105071	0.128325065704245	0.23969873718854	235164	0.0987099139875198	TRUE	2L	19114836	53.5048013377414
CG10562_1	CG10562	CG10562	3R	21190000	21130000	21210000	21160000	21190000	87.2022005161747	86.9878048112336	87.2731263853328	87.0953059488175	87.2022005161747	94.0546306352815	0.516517861797797	0.719262726570908	41600	0.148389771642769	TRUE	3R	21148400	87.0538107445319
CG10564_1	CG10564	CG10564	3R	690000	20380000	4670000	20920000	4600000	47.0844711678604	46.2622181329568	48.5137734148989	46.5190498588799	48.4777281085838	15.241224001026	0.111095810630863	0.138990771682813	NA	0.471426733350086	TRUE	3L	21141005	46.6130444345103
CG10566_1	CG10566	CG10566	3L	20980000	20360000	21360000	20770000	21220000	46.5453200339692	46.2521316290793	46.6980082874204	46.4511514723944	46.6446885905009	17.4860233133744	0.126381002709635	0.102957707276199	144897	0.0611395998749629	TRUE	3L	21124897	46.6064596338441
CG1057_1	CG1057	CG1057	3R	1270000	24360000	2520000	220000	1310000	47.205877521465	47.0837136233151	47.5776676131584	46.9979442816901	47.2152341721149	32.7099927011923	0.22333287280828	0.383566543976816	801877	0.162930075109927	TRUE	3R	468123	47.0429474463551
CG10571_1	CG10571	CG10571	3L	12520000	12490000	12810000	12520000	12730000	38.2675703847355	38.2018455622978	38.8814815506189	38.2675703847355	38.7160044263329	15.3335725955964	0.111729869716328	0.0855281664425336	54203	0.117694935930217	TRUE	3L	12574203	38.3852653206657
CG10573_1	CG10573	CG10573	3L	20930000	20370000	22010000	20620000	21540000	46.5234650848633	46.2571790650223	46.8941461619309	46.3803967678402	46.7610487798798	14.7980073627891	0.108046411323802	0.10746082844959	162695	0.0697001758039164	TRUE	3L	21092695	46.5931652606672
CG10574_1	CG10574	CG10574	3L	9840000	9560000	10070000	9650000	9950000	30.5094867911177	29.4151946404245	31.3616542300357	29.7735617438263	30.9223888466859	27.5632410911355	0.191824087262044	0.349423229899238	10772	0.0409595225509065	TRUE	3L	9829228	30.4685272685668
CG10576_1	CG10576	CG10576	3L	5800000	5610000	5940000	5740000	5860000	14.9563963132748	14.4102057544287	15.3602290001586	14.7839212718311	15.1291409526989	23.7449458046937	0.167625103671285	0.419034468152897	41472	0.119231594937332	TRUE	3L	5758528	14.8371647183375
CG10579_1	CG10579	CG10579	3L	3610000	3480000	3700000	3550000	3650000	7.70241672310896	7.20006513743866	8.04913315111969	7.47066223370223	7.85668847187894	84.5141903157828	0.479530440100509	0.704043098181899	93226	0.360188988030046	TRUE	3L	3516774	7.34222773507893
CG10580_1	CG10580	CG10580	3L	20620000	20550000	20920000	20590000	20850000	46.3803967678402	46.3465111365094	46.5190498588799	46.3659377749006	46.4877447696509	57.8778583409018	0.360590626086924	0.441599896060899	322401	0.148523363868264	TRUE	3L	20942401	46.5289201317085
CG10582_1	CG10582	CG10582	3L	21010000	20870000	22320000	20910000	21710000	46.5582517981288	46.4967590588503	46.9569211274561	46.5146201637117	46.8145427763885	21.8853229883183	0.155578429248474	0.153804924262329	14989	0.00640897298850973	TRUE	3L	21024989	46.5646607711173
CG10583_1	CG10583	CG10583	3L	5670000	5520000	5800000	5630000	5780000	14.5827766762059	14.1506189743648	14.9563963132748	14.4677593922106	14.898884466097	36.4138192989842	0.245245040412684	0.290234500189981	14746	0.0423897352210645	TRUE	3L	5655254	14.5403869409848
CG10584_1	CG10584	CG10584	3L	21050000	20950000	21200000	20980000	21100000	46.5752762071238	46.5322516557854	46.6367803735609	46.5453200339692	46.5961961941382	115.054521954218	0.588934527059736	0.767361185180514	25651	0.0108883679977509	TRUE	3L	21024349	46.5643878391261
CG10585_1	CG10585	CG10585	3L	21510000	20910000	21900000	20980000	21570000	46.7509906845153	46.5146201637117	46.8671529672947	46.5453200339692	46.7709233846261	77.506501931144	0.45057164685664	0.642552866413171	488592	0.187857879110226	TRUE	3L	21021408	46.563132805405
CG1059_1	CG1059	CG1059	3R	290000	24360000	1490000	270000	1270000	47.0105492957138	47.0837136233151	47.2592793466247	47.0069428914156	47.205877521465	28.632509337325	0.198473742938909	0.357677688299302	185409	0.0337373371403658	TRUE	3R	475409	47.0442866328542
CG10590_1	CG10590	CG10590	3L	5560000	5420000	5800000	5490000	5730000	14.2661319102979	13.8604576804352	14.9563963132748	14.0637990698681	14.7551877239095	30.2447622165469	0.208396857966969	0.380538204615622	36898	0.106349345745656	TRUE	3L	5596898	14.3724812560436
CG10597_1	CG10597	CG10597	X	17130000	16910000	17260000	17050000	17180000	56.5070337533777	55.8016127911696	56.9187402439864	56.2516165206202	56.6659077511264	23.2933492751821	0.164715546288772	1.07157063888491e-08	4969	0.0158223174338232	TRUE	X	17125031	56.4912114359438
CG10602_1	CG10602	CG10602	2L	18750000	18520000	19060000	18620000	18910000	53.3369934462878	53.2235277539638	53.4806441149607	53.2735225920949	53.4125743974511	26.3847723734669	0.184431402582373	0.18218437037239	107338	0.0510293285988723	TRUE	2L	18857338	53.3880227748867
CG10603_1	CG10603	CG10603	2L	18770000	18620000	18990000	18670000	18810000	53.3465990506052	53.2735225920949	53.4492305168855	53.2981426856031	53.3656777409168	38.1399195393496	0.255244545154748	0.205610280428979	89160	0.0422786077490969	TRUE	2L	18859160	53.3888776583543
CG10610_1	CG10610	CG10610	3R	2630000	230000	2900000	1330000	2750000	47.6179644937722	46.999742298415	47.7210356708788	47.2199698429251	47.6630783510969	16.2439686874414	0.117956430799843	0.0988182758608931	947607	0.30788442753655	TRUE	3R	1682393	47.3100800662356
CG10612_1	CG10612	CG10612	3R	1430000	24360000	2920000	1040000	2890000	47.2442363445739	47.0837136233151	47.7288865983098	47.1548261774376	47.7171207460526	39.1441405607142	0.261001046103484	0.425004541752193	205082	0.0487255548834185	TRUE	3R	1224918	47.1955107896905
CG10617_1	CG10617	CG10617	X	13240000	13200000	13280000	13220000	13260000	42.9624075144953	42.7832954810186	43.1408729580476	42.8729280269624	43.0517253545471	61.9983403584075	0.380627558300438	0.492013060276445	17325	0.0773812527885269	TRUE	X	13257325	43.0397887672839
CG10618-PB_1	CG10618-PB	CG10618	3R	5560000	5470000	5590000	5500000	5570000	49.0390476137076	48.9789764593702	49.0594874397819	48.9987953055077	49.0458373791198	92.372648089848	0.510193357119336	0.747761936413968	15591189	38.0247481453798	FALSE	3R	21151189	87.0637957590875
CG10618-PC_1	CG10618-PC	CG10618	3R	5560000	5470000	5590000	5500000	5570000	49.0390476137076	48.9789764593702	49.0594874397819	48.9987953055077	49.0458373791198	92.6623190522474	0.511288430250622	0.743523977288304	15591189	38.0247481453798	FALSE	3R	21151189	87.0637957590875
CG10618-PD_1	CG10618-PD	CG10618	3R	5560000	5470000	5590000	5500000	5570000	49.0390476137076	48.9789764593702	49.0594874397819	48.9987953055077	49.0458373791198	93.1931848272652	0.513288966211775	0.750883998942313	15591189	38.0247481453798	FALSE	3R	21151189	87.0637957590875
CG10618-PE_1	CG10618-PE	CG10618	3R	5560000	5470000	5590000	5500000	5570000	49.0390476137076	48.9789764593702	49.0594874397819	48.9987953055077	49.0458373791198	93.944486011395	0.516106211927864	0.754199894593782	15594957	38.0382297943227	FALSE	3R	21154957	87.0772774080304
CG10618-PF_1	CG10618-PF	CG10618	3R	5550000	5390000	5860000	5440000	5630000	49.0322812011071	48.9270984101088	49.2534173069259	48.9593582421728	49.0870729799725	19.4607622397112	0.139609852153212	0.208009160336454	15604957	38.0449962069233	FALSE	3R	21154957	87.0772774080304
CG10619-PA_1	CG10619-PA	CG10619	2L	18800000	18450000	19010000	18550000	18880000	53.3609248140966	53.1879511456665	53.4582700960701	53.2386300107036	53.39862820143	33.789222734998	0.229782562806127	0.254983976211021	80795	0.0380743390949903	TRUE	2L	18880795	53.3989991531916
CG10619-PB_1	CG10619-PB	CG10619	2L	18970000	18390000	19210000	18700000	19050000	53.4401405748944	53.1570841043189	53.5457336202018	53.3127908241831	53.4761953968	15.115150833704	0.110229470184236	0.0904018623244147	89205	0.0411414217028181	TRUE	2L	18880795	53.3989991531916
CG10621_1	CG10621	CG10621	2L	17590000	17310000	18420000	17470000	18140000	52.7122156523683	52.5397494119323	53.1725604748581	52.6395386263543	53.0248189754105	15.4213574297128	0.112332175029355	0.238264200298754	1363560	0.720415687998283	TRUE	2L	18953560	53.4326313403666
CG10623_1	CG10623	CG10623	2L	18960000	18850000	19200000	18920000	19070000	53.4355769005953	53.384575877622	53.5414933939339	53.4171992071842	53.4850796000557	62.3532879263007	0.382323926388081	0.576824550789903	2955	0.00135093717175039	TRUE	2L	18957045	53.4342259634236
CG10626_1	CG10626	CG10626	3L	5480000	5360000	5590000	5430000	5540000	14.0348191128774	13.6851342230082	14.3526123384716	13.8895796778728	14.2084077734219	32.2029968298186	0.22028434814362	0.373369263022912	31677	0.0917303213366836	TRUE	3L	5511677	14.126549434214
CG10627_1	CG10627	CG10627	3L	12520000	12500000	12540000	12510000	12520000	38.2675703847355	38.223800055401	38.3111558674043	38.2457083280893	38.2675703847355	143.485496802038	0.670006759271803	0.790246700657231	3135	0.00684423998046668	TRUE	3L	12523135	38.274414624716
CG10628_1	CG10628	CG10628	2L	19710000	19590000	19930000	19640000	19970000	53.7370037358729	53.6950892453131	53.8065352229947	53.7128829563009	53.8181186660216	81.6060883835534	0.467702942014155	0.538891412011898	48573	0.016181631029383	TRUE	2L	19758573	53.7531853669023
CG1063_1	CG1063	CG1063	3R	3880000	22850000	4590000	21510000	4050000	48.1342644765361	47.0246739768049	48.4726259171924	46.7509906845153	48.2116610362736	16.4300732198769	0.119223890601411	1.15273084614532e-08	2526459	0.908670845760014	TRUE	3R	1353541	47.2255936307761
CG10631_1	CG10631	CG10631	2L	20070000	19480000	20330000	19750000	20320000	53.8456128792807	53.6543484732711	53.9071728416906	53.750362885433	53.9050695844657	32.8079981651749	0.223920795481679	0.259758187112009	313480	0.0931021043496969	TRUE	2L	19756520	53.752510774931
CG10632-PG_1	CG10632-PG	CG10632	3L	12540000	12520000	12570000	12540000	12540000	38.3111558674043	38.2675703847355	38.3761875804816	38.3111558674043	38.3111558674043	89.1530897185535	0.49785567600823	0.497222062699956	25538	0.0553856492431919	TRUE	3L	12565538	38.3665415166475
CG10632-PH_1	CG10632-PH	CG10632	3L	12540000	12510000	12570000	12540000	12550000	38.3111558674043	38.2457083280893	38.3761875804816	38.3111558674043	38.332879302178	54.5411185025553	0.343890822803287	0.380465699201895	25538	0.0553856492431919	TRUE	3L	12565538	38.3665415166475
CG10632-PI_1	CG10632-PI	CG10632	3L	12540000	12520000	12570000	12540000	12550000	38.3111558674043	38.2675703847355	38.3761875804816	38.3111558674043	38.332879302178	81.3463567462456	0.4666336059649	0.519065283191118	25538	0.0553856492431919	TRUE	3L	12565538	38.3665415166475
CG10632-PJ_1	CG10632-PJ	CG10632	3L	12560000	12530000	12590000	12540000	12570000	38.3545565384119	38.2893862297153	38.4193110996307	38.3111558674043	38.3761875804816	66.0857259144698	0.399883152653423	0.309409802971946	5538	0.0119849782356027	TRUE	3L	12565538	38.3665415166475
CG10633_1	CG10633	CG10633	3L	5500000	5450000	5560000	5480000	5530000	14.0927584436643	13.9477469135571	14.2661319102979	14.0348191128774	14.1795218985074	110.780086985065	0.575131296293694	0.740813390598018	124079	0.360998238837055	TRUE	3L	5375921	13.7317602048272
CG10637-PA_1	CG10637-PA	CG10637	2L	18970000	18540000	19360000	18850000	19260000	53.4401405748944	53.2336056943998	53.607520965722	53.384575877622	53.5667127543911	21.8360005574439	0.155256555191008	0.148127109909026	1585	0.000722514321978451	TRUE	2L	18968415	53.4394180605725
CG10637-PB_1	CG10637-PB	CG10637	2L	19100000	18760000	19410000	18860000	19300000	53.4983057056622	53.3418017097237	53.6273250002334	53.3892716567229	53.5832236544491	19.5579013782468	0.140255396565177	1.33304741975167e-08	136589	0.06117074179366	TRUE	2L	18963411	53.4371349638685
CG1064_1	CG1064	CG1064	3R	3850000	3380000	4e+06	90000	3950000	48.1207971413309	47.9165420400797	48.1887000486516	46.974617971573	48.16590607639	23.1216797255983	0.163606843452104	0.152692173595896	2553219	0.908671914879221	TRUE	3R	1296781	47.2121252264517
CG10640-PA_1	CG10640-PA	CG10640	3L	5300000	5150000	5480000	5230000	5410000	13.5086765306325	13.0615125528713	14.0348191128774	13.3011606167082	13.8313089193765	29.1667159565525	0.201775388370781	0.35498531864617	59256	0.174276895926056	TRUE	3L	5359256	13.6829534265586
CG10640-PB_1	CG10640-PB	CG10640	3L	5250000	5030000	5500000	5130000	5400000	13.3606457087099	12.696274615068	14.0927584436643	13.0011438214684	13.8021325117787	19.3531402630916	0.138894077353979	0.237954802135231	108087	0.318880817654076	TRUE	3L	5358087	13.679526526364
CG10641_1	CG10641	CG10641	2L	18920000	18750000	19250000	18840000	19040000	53.4171992071842	53.3369934462878	53.5625468611018	53.3798685240046	53.4717335407022	70.6689753602894	0.420763677781909	0.438971773158648	66910	0.0306301882726814	TRUE	2L	18986910	53.4478293954569
CG10646_1	CG10646	CG10646	3L	12500000	12470000	12530000	12490000	12510000	38.223800055401	38.1577978973976	38.2893862297153	38.2018455622978	38.2457083280893	57.2762652214138	0.357611485080275	0.393744892230178	3073	0.00674169613427011	TRUE	3L	12496927	38.2170583592668
CG1065_1	CG1065	CG1065	3L	3820000	3780000	3850000	3810000	3840000	8.50841484204989	8.35579660586252	8.62251459571609	8.47031030254091	8.5845179731741	64.6004168615804	0.392956130373503	0.68400131364829	5681	0.0216429596855505	TRUE	3L	3814319	8.48677188236433
CG10655_1	CG10655	CG10655	2L	19160000	18840000	19260000	18880000	19220000	53.5243877774549	53.3798685240046	53.5667127543911	53.39862820143	53.5499591802312	90.9981467220899	0.504963648126249	0.627200843599134	108502	0.0475251237290877	TRUE	2L	19051498	53.4768626537258
CG10657_1	CG10657	CG10657	3L	12490000	12460000	12570000	12490000	12520000	38.2018455622978	38.1357047168801	38.3761875804816	38.2018455622978	38.2675703847355	28.5589145255458	0.198017823757167	0.463085813661918	110	0.00024175085582101	TRUE	3L	12490110	38.2020873131536
CG10663_1	CG10663	CG10663	3L	12470000	12420000	12500000	12450000	12480000	38.1577978973976	38.0468695726198	38.223800055401	38.1135652985038	38.1798448444168	37.0982764637957	0.249226146605475	0.263055517939024	2874	0.00634102672060521	TRUE	3L	12472874	38.1641389241182
CG10669_1	CG10669	CG10669	3R	21200000	20930000	21450000	21090000	21340000	87.2376971711286	86.2556612304628	88.1034542315661	86.843527148629	87.7276132244159	18.2968465569482	0.131837173453997	0.245705384639977	39131	0.139286310259592	TRUE	3R	21160869	87.098410860869
CG10672_1	CG10672	CG10672	3L	5160000	5120000	5230000	5140000	5190000	13.0916258053946	12.9708868536061	13.3011606167082	13.0313521397264	13.1816900441485	80.0636631703638	0.461321069295528	0.603003916373131	25350	0.0764291097558498	TRUE	3L	5134650	13.0151966956387
CG10675_1	CG10675	CG10675	3R	21280000	21110000	21380000	21200000	21330000	87.5192504770118	86.915800614475	87.8651994958747	87.2376971711286	87.6930518024814	33.4487287029501	0.227753508366146	0.504289592604199	123132	0.435139296985824	TRUE	3R	21156868	87.084111180026
CG10680_1	CG10680	CG10680	2L	19770000	19640000	19800000	19690000	20230000	53.7569249759831	53.7128829563009	53.7666198275811	53.7302076975996	53.8851914752539	52.1158115816493	0.331479504754572	0.368546053452717	194231	0.0595435901398673	TRUE	2L	19964231	53.816468566123
CG10682_1	CG10682	CG10682	3L	12500000	12460000	12530000	12480000	12510000	38.223800055401	38.1357047168801	38.2893862297153	38.1798448444168	38.2457083280893	53.9360783581879	0.340816317181002	0.522564667511517	2354	0.00516392798144238	TRUE	3L	12497646	38.2186361274196
CG10687_1	CG10687	CG10687	2L	19100000	18910000	19290000	19050000	19190000	53.4983057056622	53.4125743974511	53.5791190307566	53.4761953968	53.5372386007841	65.0263696942868	0.394950779554929	0.588632295188133	31830	0.0138988793536328	TRUE	2L	19131830	53.5122045850158
CG10691_1	CG10691	CG10691	2L	19050000	18930000	19240000	18970000	19150000	53.4761953968	53.4218119348998	53.5583659008597	53.4401405748944	53.5200756725454	52.5095465017291	0.333510260184119	0.360749297477835	73552	0.032407961091252	TRUE	2L	19123552	53.5086033578913
CG10693-PA_1	CG10693-PA	CG10693	3R	20500000	20480000	20540000	20490000	20520000	84.5927586757836	84.512638682125	84.7523013916524	84.5527274339026	84.6726471988947	87.5555956249268	0.491619040542981	0.679515855765598	5416	0.0216737600290458	TRUE	3R	20494584	84.5710849157546
CG10693-PB_1	CG10693-PB	CG10693	3R	20500000	20480000	20540000	20490000	20520000	84.5927586757836	84.512638682125	84.7523013916524	84.5527274339026	84.6726471988947	87.5555956249268	0.491619040542981	0.679515855765598	4734	0.0189435988132232	TRUE	3R	20495266	84.5738150769704
CG10693-PC_1	CG10693-PC	CG10693	3R	20500000	20480000	20540000	20490000	20520000	84.5927586757836	84.512638682125	84.7523013916524	84.5527274339026	84.6726471988947	87.5555956249268	0.491619040542981	0.679515855765598	4734	0.0189435988132232	TRUE	3R	20495266	84.5738150769704
CG10693-PD_1	CG10693-PD	CG10693	3R	20500000	20480000	20540000	20490000	20520000	84.5927586757836	84.512638682125	84.7523013916524	84.5527274339026	84.6726471988947	87.5555956249268	0.491619040542981	0.679515855765598	5416	0.0216737600290458	TRUE	3R	20494584	84.5710849157546
CG10693-PE_1	CG10693-PE	CG10693	3R	20500000	20480000	20540000	20490000	20520000	84.5927586757836	84.512638682125	84.7523013916524	84.5527274339026	84.6726471988947	87.5555956249268	0.491619040542981	0.679515855765598	5416	0.0216737600290458	TRUE	3R	20494584	84.5710849157546
CG10693-PF_1	CG10693-PF	CG10693	3R	20500000	20480000	20540000	20490000	20520000	84.5927586757836	84.512638682125	84.7523013916524	84.5527274339026	84.6726471988947	87.5555956249268	0.491619040542981	0.679515855765598	5416	0.0216737600290458	TRUE	3R	20494584	84.5710849157546
CG10693-PH_1	CG10693-PH	CG10693	3R	20500000	20480000	20540000	20490000	20520000	84.5927586757836	84.512638682125	84.7523013916524	84.5527274339026	84.6726471988947	87.5555956249268	0.491619040542981	0.679515855765598	5416	0.0216737600290458	TRUE	3R	20494584	84.5710849157546
CG10693-PI_1	CG10693-PI	CG10693	3R	20500000	20480000	20540000	20490000	20520000	84.5927586757836	84.512638682125	84.7523013916524	84.5527274339026	84.6726471988947	87.5555956249268	0.491619040542981	0.679515855765598	5416	0.0216737600290458	TRUE	3R	20494584	84.5710849157546
CG10693-PJ_1	CG10693-PJ	CG10693	3R	20500000	20480000	20540000	20490000	20520000	84.5927586757836	84.512638682125	84.7523013916524	84.5527274339026	84.6726471988947	87.5555956249268	0.491619040542981	0.679515855765598	5416	0.0216737600290458	TRUE	3R	20494584	84.5710849157546
CG10693-PK_1	CG10693-PK	CG10693	3R	20500000	20480000	20540000	20490000	20520000	84.5927586757836	84.512638682125	84.7523013916524	84.5527274339026	84.6726471988947	87.5555956249268	0.491619040542981	0.679515855765598	5416	0.0216737600290458	TRUE	3R	20494584	84.5710849157546
CG10693-PL_1	CG10693-PL	CG10693	3R	20500000	20480000	20540000	20490000	20520000	84.5927586757836	84.512638682125	84.7523013916524	84.5527274339026	84.6726471988947	87.5555956249268	0.491619040542981	0.679515855765598	5416	0.0216737600290458	TRUE	3R	20494584	84.5710849157546
CG10693-PM_1	CG10693-PM	CG10693	3R	20550000	20510000	20590000	20540000	20570000	84.7920397206798	84.6327320499396	84.9503929154039	84.7523013916524	84.8713370570941	131.986187004773	0.639343858379124	0.828588749786019	55416	0.22095480492527	TRUE	3R	20494584	84.5710849157546
CG10693-PN_1	CG10693-PN	CG10693	3R	20500000	20480000	20540000	20490000	20520000	84.5927586757836	84.512638682125	84.7523013916524	84.5527274339026	84.6726471988947	87.5555956249268	0.491619040542981	0.679515855765598	5416	0.0216737600290458	TRUE	3R	20494584	84.5710849157546
CG10693-PO_1	CG10693-PO	CG10693	3R	20500000	20480000	20540000	20490000	20520000	84.5927586757836	84.512638682125	84.7523013916524	84.5527274339026	84.6726471988947	87.5555956249268	0.491619040542981	0.679515855765598	5416	0.0216737600290458	TRUE	3R	20494584	84.5710849157546
CG10693-PP_1	CG10693-PP	CG10693	3R	20500000	20480000	20540000	20490000	20520000	84.5927586757836	84.512638682125	84.7523013916524	84.5527274339026	84.6726471988947	87.5555956249268	0.491619040542981	0.679515855765598	5416	0.0216737600290458	TRUE	3R	20494584	84.5710849157546
CG10693-PQ_1	CG10693-PQ	CG10693	3R	20500000	20480000	20540000	20490000	20520000	84.5927586757836	84.512638682125	84.7523013916524	84.5527274339026	84.6726471988947	87.5555956249268	0.491619040542981	0.679515855765598	5416	0.0216737600290458	TRUE	3R	20494584	84.5710849157546
CG10693-PR_1	CG10693-PR	CG10693	3R	20550000	20510000	20590000	20540000	20570000	84.7920397206798	84.6327320499396	84.9503929154039	84.7523013916524	84.8713370570941	131.986187004773	0.639343858379124	0.828588749786019	54734	0.218224643709448	TRUE	3R	20495266	84.5738150769704
CG10693-PS_1	CG10693-PS	CG10693	3R	20550000	20510000	20590000	20540000	20570000	84.7920397206798	84.6327320499396	84.9503929154039	84.7523013916524	84.8713370570941	131.986187004773	0.639343858379124	0.828588749786019	54734	0.218224643709448	TRUE	3R	20495266	84.5738150769704
CG10693-PT_1	CG10693-PT	CG10693	3R	20550000	20510000	20590000	20540000	20570000	84.7920397206798	84.6327320499396	84.9503929154039	84.7523013916524	84.8713370570941	131.986187004773	0.639343858379124	0.828588749786019	54734	0.218224643709448	TRUE	3R	20495266	84.5738150769704
CG10693-PU_1	CG10693-PU	CG10693	3R	20500000	20480000	20540000	20490000	20520000	84.5927586757836	84.512638682125	84.7523013916524	84.5527274339026	84.6726471988947	87.5555956249268	0.491619040542981	0.679515855765598	5416	0.0216737600290458	TRUE	3R	20494584	84.5710849157546
CG10693-PV_1	CG10693-PV	CG10693	3R	20500000	20480000	20540000	20490000	20520000	84.5927586757836	84.512638682125	84.7523013916524	84.5527274339026	84.6726471988947	87.5555956249268	0.491619040542981	0.679515855765598	4734	0.0189435988132232	TRUE	3R	20495266	84.5738150769704
CG10693-PW_1	CG10693-PW	CG10693	3R	20500000	20480000	20540000	20490000	20520000	84.5927586757836	84.512638682125	84.7523013916524	84.5527274339026	84.6726471988947	87.5555956249268	0.491619040542981	0.679515855765598	4734	0.0189435988132232	TRUE	3R	20495266	84.5738150769704
CG10693-PX_1	CG10693-PX	CG10693	3R	20500000	20480000	20540000	20490000	20520000	84.5927586757836	84.512638682125	84.7523013916524	84.5527274339026	84.6726471988947	87.5555956249268	0.491619040542981	0.679515855765598	4734	0.0189435988132232	TRUE	3R	20495266	84.5738150769704
CG10695_1	CG10695	CG10695	X	6460000	6350000	6500000	6410000	6480000	16.6401153305459	16.1964612043842	16.7995395303149	16.4394104031594	16.7199536404426	38.2198012460672	0.255704088445506	0.385200965567638	25617	0.102215466481933	TRUE	X	6485617	16.7423307970278
CG10697_1	CG10697	CG10697	2L	19170000	18980000	19360000	18970000	19240000	53.5286856972966	53.4446918045027	53.607520965722	53.4401405748944	53.5583659008597	46.8609318112923	0.303776703913138	0.448376540413358	50765	0.0219641547916609	TRUE	2L	19119235	53.5067215425049
CG10697_2	CG10697	CG10697	2R	5900000	5100000	6080000	3240000	6380000	61.3683185263496	59.7892077163326	61.7177383510472	56.37021527988	62.2984171895477	15.1669054973879	0.110585216244317	0.448376540413358	NA	7.86159698384466	FALSE	2L	19119235	53.5067215425049
CG10699-PB_1	CG10699-PB	CG10699	2L	19100000	18800000	19520000	18890000	20440000	53.4983057056622	53.3609248140966	53.6694118778381	53.4032888220635	53.9289238287689	21.8091949745873	0.155081572743634	0.270229721554239	6071	0.00266169999375165	TRUE	2L	19106071	53.5009674056559
CG10699-PC_1	CG10699-PC	CG10699	2L	19100000	18800000	19520000	18890000	20440000	53.4983057056622	53.3609248140966	53.6694118778381	53.4032888220635	53.9289238287689	21.8091949745873	0.155081572743634	0.270229721554239	6071	0.00266169999375165	TRUE	2L	19106071	53.5009674056559
CG10699-PD_1	CG10699-PD	CG10699	2L	19100000	18800000	19520000	18890000	20440000	53.4983057056622	53.3609248140966	53.6694118778381	53.4032888220635	53.9289238287689	21.8091949745873	0.155081572743634	0.270229721554239	6071	0.00266169999375165	TRUE	2L	19106071	53.5009674056559
CG10699-PF_1	CG10699-PF	CG10699	2L	19100000	18800000	19520000	18890000	20440000	53.4983057056622	53.3609248140966	53.6694118778381	53.4032888220635	53.9289238287689	21.8091949745873	0.155081572743634	0.270229721554239	6071	0.00266169999375165	TRUE	2L	19106071	53.5009674056559
CG10699-PG_1	CG10699-PG	CG10699	2L	19100000	18800000	19520000	18890000	20440000	53.4983057056622	53.3609248140966	53.6694118778381	53.4032888220635	53.9289238287689	21.8091949745873	0.155081572743634	0.270229721554239	6071	0.00266169999375165	TRUE	2L	19106071	53.5009674056559
CG1070-PA_1	CG1070-PA	CG1070	3R	2280000	1600000	2620000	1870000	3690000	47.4935855834073	47.2878359393172	47.6142582539608	47.3635012845695	48.0498694339157	51.9984269813748	0.330872877043565	0.546223864553994	669660	0.246995111420233	TRUE	3R	2949660	47.7405806948275
CG1070-PB_1	CG1070-PB	CG1070	3R	2280000	1600000	2620000	1870000	3690000	47.4935855834073	47.2878359393172	47.6142582539608	47.3635012845695	48.0498694339157	51.9984269813748	0.330872877043565	0.546223864553994	653366	0.240563329874163	TRUE	3R	2933366	47.7341489132814
CG1070-PD_1	CG1070-PD	CG1070	3R	2280000	1600000	2620000	1870000	3690000	47.4935855834073	47.2878359393172	47.6142582539608	47.3635012845695	48.0498694339157	51.9984269813748	0.330872877043565	0.546223864553994	667351	0.24608256334713	TRUE	3R	2947351	47.7396681467544
CG1070-PF_1	CG1070-PF	CG1070	3R	2290000	1750000	2520000	2080000	2390000	47.4969779112932	47.3288858804725	47.5776676131584	47.4278875939038	47.5314422708111	48.4791785168216	0.312427983694563	0.473171670188808	643366	0.23717100198823	TRUE	3R	2933366	47.7341489132814
CG1070-PG_1	CG1070-PG	CG1070	3R	2280000	1600000	2620000	1870000	3690000	47.4935855834073	47.2878359393172	47.6142582539608	47.3635012845695	48.0498694339157	51.9984269813748	0.330872877043565	0.546223864553994	657805	0.242313739226347	TRUE	3R	2937805	47.7358993226336
CG1070-PH_1	CG1070-PH	CG1070	3R	3210000	1640000	3890000	1880000	3840000	47.8456983948416	47.2985426289566	48.1387658719881	47.3664575489116	48.1163201777002	36.2845254956563	0.244490643217537	0.41761512879276	276634	0.111549481560218	TRUE	3R	2933366	47.7341489132814
CG1070-PI_1	CG1070-PI	CG1070	3R	3210000	1640000	3890000	1880000	3840000	47.8456983948416	47.2985426289566	48.1387658719881	47.3664575489116	48.1163201777002	36.2845254956563	0.244490643217537	0.41761512879276	276634	0.111549481560218	TRUE	3R	2933366	47.7341489132814
CG1070-PJ_1	CG1070-PJ	CG1070	3R	3400000	3370000	3860000	2040000	3840000	47.9249844180615	47.9123292350591	48.1252801518913	47.4152536900658	48.1163201777002	34.826781109344	0.235932711337234	0.300959470872772	466634	0.19083550478004	TRUE	3R	2933366	47.7341489132814
CG1070-PK_1	CG1070-PK	CG1070	3R	2280000	1600000	2620000	1870000	3690000	47.4935855834073	47.2878359393172	47.6142582539608	47.3635012845695	48.0498694339157	51.9984269813748	0.330872877043565	0.546223864553994	669660	0.246995111420233	TRUE	3R	2949660	47.7405806948275
CG1070-PL_1	CG1070-PL	CG1070	3R	2280000	1600000	2620000	1870000	3690000	47.4935855834073	47.2878359393172	47.6142582539608	47.3635012845695	48.0498694339157	51.9984269813748	0.330872877043565	0.546223864553994	667351	0.24608256334713	TRUE	3R	2947351	47.7396681467544
CG1070-PM_1	CG1070-PM	CG1070	3R	3210000	1640000	3890000	1880000	3840000	47.8456983948416	47.2985426289566	48.1387658719881	47.3664575489116	48.1163201777002	36.2845254956563	0.244490643217537	0.41761512879276	276634	0.111549481560218	TRUE	3R	2933366	47.7341489132814
CG1070-PN_1	CG1070-PN	CG1070	3R	2280000	1670000	2630000	1950000	3740000	47.4935855834073	47.3066869807229	47.6179644937722	47.3874607406235	48.0718751042654	38.2792946675171	0.256046157814465	0.445821664502398	653366	0.240563329874163	TRUE	3R	2933366	47.7341489132814
CG1070-PO_1	CG1070-PO	CG1070	3R	2280000	1670000	2630000	1950000	3740000	47.4935855834073	47.3066869807229	47.6179644937722	47.3874607406235	48.0718751042654	38.2792946675171	0.256046157814465	0.445821664502398	653366	0.240563329874163	TRUE	3R	2933366	47.7341489132814
CG1070-PP_1	CG1070-PP	CG1070	3R	2290000	1750000	2520000	2080000	2390000	47.4969779112932	47.3288858804725	47.5776676131584	47.4278875939038	47.5314422708111	48.4791785168216	0.312427983694563	0.473171670188808	659660	0.2436027835343	TRUE	3R	2949660	47.7405806948275
CG10701_1	CG10701	CG10701	X	8770000	8710000	8820000	8740000	8790000	25.233516165047	25.002855713716	25.4261849633989	25.1181068821757	25.3105378467703	43.8176100619853	0.287210916035427	0.475098786385801	1088	0.0041883343736302	TRUE	X	8771088	25.2377044994206
CG10702_1	CG10702	CG10702	2L	19090000	18750000	19380000	18810000	19190000	53.4939104905349	53.3369934462878	53.6154917868444	53.3656777409168	53.5372386007841	31.0370941394073	0.213228395416472	0.529321641671529	21423	0.00946124886090161	TRUE	2L	19068577	53.484449241674
CG10704_1	CG10704	CG10704	3L	12450000	12360000	12480000	12420000	12460000	38.1135652985038	37.9122291094589	38.1798448444168	38.0468695726198	38.1357047168801	36.1482143630204	0.243694485098255	0.302711522752388	24587	0.0546308167110681	TRUE	3L	12425413	38.0589344817927
CG10706_1	CG10706	CG10706	X	5220000	5170000	5320000	5220000	5270000	11.2591742269334	11.0314853212089	11.714142007563	11.2591742269334	11.4867636218911	32.1851241218098	0.220176662942075	0.370419921982386	50120	0.228135400163428	TRUE	X	5270120	11.4873096270968
CG10712_1	CG10712	CG10712	3L	23510000	22710000	1610000	23410000	24360000	47.0626301304777	47.0109396004281	47.2904962988751	47.0589121070439	47.0837136233151	15.4888630915765	0.112795064010925	0.171534771266121	638906	0.036105993070521	TRUE	3L	22871094	47.0265241374072
CG10713_1	CG10713	CG10713	3L	13450000	13290000	13690000	13350000	13570000	40.0998172851894	39.812646732495	40.5094199940697	39.9216765536972	40.3077538294404	41.0356365021723	0.271723121983536	0.391503411154133	25963	0.0458234549898009	TRUE	3L	13424037	40.0539938301996
CG10719_1	CG10719	CG10719	2L	19050000	18770000	19400000	18930000	19680000	53.4761953968	53.3465990506052	53.623397130981	53.4218119348998	53.7267808136301	15.5403808903687	0.113148161180421	0.0947492631357857	118146	0.0516945416713952	TRUE	2L	19168146	53.5278899384714
CG10723_1	CG10723	CG10723	2L	19890000	19660000	20210000	19730000	20120000	53.7946207643531	53.7198697670179	53.8805416018042	53.7437223027071	53.8585664567189	70.0069869144415	0.417793264940115	0.484591938413387	210947	0.0590724424827016	TRUE	2L	20100947	53.8536932068358
CG10724_1	CG10724	CG10724	3L	13380000	13250000	13630000	13320000	13430000	39.9755863521986	39.739059440825	40.409363879128	39.8673638384208	40.0645446593959	34.207644727182	0.23226870184328	0.332860712710489	26042	0.0464717582602532	TRUE	3L	13406042	40.0220581104588
CG10732-PA_1	CG10732-PA	CG10732	3L	13380000	13250000	13640000	13330000	13490000	39.9755863521986	39.739059440825	40.4261473686821	39.885512936589	40.169832324143	16.1836697440247	0.117545375415285	0.204481283046486	55819	0.099239148813183	TRUE	3L	13435819	40.0748255010117
CG10732-PB_1	CG10732-PB	CG10732	3L	13380000	13220000	13600000	13330000	13480000	39.9755863521986	39.6833944537227	40.3587540971755	39.885512936589	40.1523947039948	18.6218040839382	0.134014292088183	0.211755090067204	57322	0.101892167969623	TRUE	3L	13437322	40.0774785201682
CG10732-PC_1	CG10732-PC	CG10732	3L	13380000	13250000	13640000	13330000	13490000	39.9755863521986	39.739059440825	40.4261473686821	39.885512936589	40.169832324143	16.1836697440247	0.117545375415285	0.204481283046486	55819	0.099239148813183	TRUE	3L	13435819	40.0748255010117
CG10732-PD_1	CG10732-PD	CG10732	3L	13380000	13250000	13640000	13330000	13490000	39.9755863521986	39.739059440825	40.4261473686821	39.885512936589	40.169832324143	16.1836697440247	0.117545375415285	0.204481283046486	55819	0.099239148813183	TRUE	3L	13435819	40.0748255010117
CG10737-PA_1	CG10737-PA	CG10737	2R	15060000	15020000	15130000	15050000	15090000	87.6102844853965	87.5008428023991	87.801816444402	87.582926121624	87.6923597768608	33.3294461128635	0.22704142214333	0.282698203205335	1822	0.00498464879041194	TRUE	2R	15058178	87.6052998366061
CG10737-PC_1	CG10737-PC	CG10737	2R	15060000	14980000	15120000	15030000	15090000	87.6102844853965	87.3913568163639	87.7744480117431	87.5282058821292	87.6923597768608	27.7019457446552	0.192689779759457	0.309981221645771	1822	0.00498464879041194	TRUE	2R	15058178	87.6052998366061
CG10737-PD_1	CG10737-PD	CG10737	2R	15060000	14980000	15120000	15030000	15090000	87.6102844853965	87.3913568163639	87.7744480117431	87.5282058821292	87.6923597768608	27.7019457446552	0.192689779759457	0.309981221645771	1822	0.00498464879041194	TRUE	2R	15058178	87.6052998366061
CG10737-PE_1	CG10737-PE	CG10737	2R	15060000	14980000	15140000	15030000	15090000	87.6102844853965	87.3913568163639	87.8291887256224	87.5282058821292	87.6923597768608	23.4461756149188	0.165701316385913	0.127376550564934	1759	0.00481229241398751	TRUE	2R	15058241	87.6054721929825
CG10737-PN_1	CG10737-PN	CG10737	2R	15060000	14980000	15130000	15030000	15090000	87.6102844853965	87.3913568163639	87.801816444402	87.5282058821292	87.6923597768608	21.0037301566013	0.149806688493497	0.143897472095725	1822	0.00498464879041194	TRUE	2R	15058178	87.6052998366061
CG10737-PO_1	CG10737-PO	CG10737	2R	15060000	14980000	15120000	15030000	15090000	87.6102844853965	87.3913568163639	87.7744480117431	87.5282058821292	87.6923597768608	25.4815984024951	0.17871993643773	0.215199258321113	1822	0.00498464879041194	TRUE	2R	15058178	87.6052998366061
CG10737-PP_1	CG10737-PP	CG10737	2R	15050000	14940000	15260000	15010000	15090000	87.582926121624	87.2817907076603	88.1581785657192	87.4734769466756	87.6923597768608	16.5239692347698	0.119862675406693	0.271836158120383	8241	0.0225460713585335	TRUE	2R	15058241	87.6054721929825
CG10737-PQ_1	CG10737-PQ	CG10737	2R	15060000	14970000	15210000	15030000	15100000	87.6102844853965	87.3639741046677	88.0209531057236	87.5282058821292	87.7197202807441	20.2782404941889	0.145027367826632	0.199694492154122	1759	0.00481229241398751	TRUE	2R	15058241	87.6054721929825
CG10737-PR_1	CG10737-PR	CG10737	2R	15060000	14970000	15200000	15030000	15100000	87.6102844853965	87.3639741046677	87.9935369918511	87.5282058821292	87.7197202807441	19.6925592241123	0.141149472961091	0.172139887186659	1759	0.00481229241398751	TRUE	2R	15058241	87.6054721929825
CG10737-PS_1	CG10737-PS	CG10737	2R	15060000	15020000	15120000	15050000	15090000	87.6102844853965	87.5008428023991	87.7744480117431	87.582926121624	87.6923597768608	39.6863898426935	0.264090862953957	0.286229996199516	1822	0.00498464879041194	TRUE	2R	15058178	87.6052998366061
CG10737-PT_1	CG10737-PT	CG10737	2R	15050000	14940000	15260000	15010000	15090000	87.582926121624	87.2817907076603	88.1581785657192	87.4734769466756	87.6923597768608	16.5239692347698	0.119862675406693	0.271836158120383	8178	0.022373714982109	TRUE	2R	15058178	87.6052998366061
CG10737-PU_1	CG10737-PU	CG10737	2R	15060000	15020000	15220000	15040000	15100000	87.6102844853965	87.5008428023991	88.0483779698719	87.5555667878695	87.7197202807441	35.6786128108704	0.240945234198425	0.288141214708022	1822	0.00498464879041194	TRUE	2R	15058178	87.6052998366061
CG10739_1	CG10739	CG10739	2L	19140000	19050000	19350000	19130000	19240000	53.5157494778161	53.4761953968	53.6035112517289	53.511409288515	53.5583659008597	46.0945737588611	0.299641792869269	0.354463827328795	46129	0.0198382022902308	TRUE	2L	19186129	53.5355876801063
CG10743_1	CG10743	CG10743	3L	13620000	13290000	13780000	13440000	13660000	40.3925372219638	39.812646732495	40.6566267066381	40.0822031101487	40.4595851525911	29.4821887574793	0.203718766233406	0.248691156548287	113308	0.193696018330286	TRUE	3L	13506692	40.1988412036335
CG10747_1	CG10747	CG10747	2L	19790000	19780000	20460000	19790000	20540000	53.76340806629	53.7601764279211	53.932607603386	53.76340806629	53.9465244773045	22.1510463424597	0.157310408563509	0.380288381463942	301073	0.0877291703947378	TRUE	2L	20091073	53.8511372366847
CG10751_1	CG10751	CG10751	2R	13320000	12710000	13470000	13010000	13370000	82.439522615126	80.2286153643205	82.9426887305713	81.3496621125753	82.6089368558401	16.5856031864582	0.120281726008292	0.231899975884149	24076	0.0817911989014419	TRUE	2R	13344076	82.5213138140274
CG10754_1	CG10754	CG10754	3L	12840000	12700000	12980000	12770000	12880000	38.942774238307	38.6531889979772	39.2233297208429	38.7991121711033	39.023852748927	15.2870887898397	0.111410771662064	1.06542422803725e-08	32993	0.0674304230681173	TRUE	3L	12807007	38.8753438152389
CG10756_1	CG10756	CG10756	2L	19790000	19730000	20330000	19780000	20320000	53.76340806629	53.7437223027071	53.9071728416906	53.7601764279211	53.9050695844657	74.2954241705079	0.43676907017125	0.458406728971393	303768	0.0884288571228353	TRUE	2L	20093768	53.8518369234128
CG10776_1	CG10776	CG10776	3L	4080000	4050000	4100000	4080000	4080000	9.48428376962361	9.37335009271879	9.55796659145686	9.48428376962361	9.48428376962361	86.6451412706405	0.488030024647001	0.574476100543222	11790	0.0435390856421805	TRUE	3L	4068210	9.44074468398142
CG10789_1	CG10789	CG10789	X	3130000	3070000	3180000	3100000	3150000	3.05579791308761	2.89470467308046	3.19412711594116	2.97458203047221	3.1106846201351	40.8798574203248	0.270845986890833	0.348202011621514	8221	0.0224893069492702	TRUE	X	3138221	3.07828722003688
CG10793_1	CG10793	CG10793	X	3240000	3190000	3300000	3210000	3260000	3.36500762067917	3.2222375820616	3.54119208180788	3.27890243296303	3.42314799389083	124.739522998918	0.61857338245967	0.72260210879236	29687	0.0852136822555005	TRUE	X	3210313	3.27979393842367
CG10795_1	CG10795	CG10795	2R	17270000	17100000	17380000	17130000	17320000	94.8169420754496	94.1267072790563	95.2742724642642	94.2469147685624	95.0238698941455	25.7712377327727	0.180555892816293	1.24687695531441e-08	1667	0.0068722051598229	TRUE	2R	17271667	94.8238142806094
CG10799_1	CG10799	CG10799	2R	9140000	9120000	9180000	9130000	9160000	67.6229566891556	67.5810433862426	67.7074894102951	67.6019713263164	67.6651030915558	83.4790830071545	0.475351000542472	0.567701012578139	5456	0.0114741305441157	TRUE	2R	9145456	67.6344308196997
CG10802_1	CG10802	CG10802	X	3380000	3260000	3520000	3310000	3450000	3.78428398433888	3.42314799389083	4.23171124694617	3.57106958217445	4.00453924809086	59.1846716659837	0.367014561751377	0.589810198035915	2922	0.00904182864859493	TRUE	X	3377078	3.77524215569028
CG10803_1	CG10803	CG10803	X	3300000	3160000	3440000	3240000	3370000	3.54119208180788	3.13835054784186	3.97264777161152	3.36500762067917	3.75339092096822	35.4851736201019	0.239809853242193	0.47981309448787	79874	0.24270175529227	TRUE	X	3379874	3.78389383710015
CG10804-PA_1	CG10804-PA	CG10804	X	3320000	3250000	3400000	3280000	3360000	3.60109319663968	3.39400421310544	3.84650087313308	3.48187653677584	3.72264190435721	109.12657884304	0.569668213273151	0.697488304633704	54660	0.166675990222684	TRUE	X	3374660	3.76776918686236
CG10804-PB_1	CG10804-PB	CG10804	X	3210000	3120000	3480000	3180000	3370000	3.27890243296303	3.02857730801898	4.101059149479	3.19412711594116	3.75339092096822	29.1494247189795	0.201668733761474	0.086211941017424	164660	0.48886675389933	TRUE	X	3374660	3.76776918686236
CG10804-PC_1	CG10804-PC	CG10804	X	3210000	3120000	3480000	3180000	3370000	3.27890243296303	3.02857730801898	4.101059149479	3.19412711594116	3.75339092096822	29.1494247189795	0.201668733761474	0.086211941017424	164981	0.489858338792359	TRUE	X	3374981	3.76876077175539
CG10805_1	CG10805	CG10805	2L	6860000	6820000	6890000	6840000	6870000	22.8301700310296	22.6180157933231	22.9898091848875	22.7239900104292	22.8833348235552	59.1815159943504	0.366999127333847	0.644157657980484	5754	0.0305686314047335	TRUE	2L	6854246	22.7996013996248
CG10806_1	CG10806	CG10806	2L	6870000	6810000	6900000	6850000	6880000	22.8833348235552	22.5651082551653	23.0431168384263	22.7770547741096	22.9365481940525	100.172064783588	0.538839467915672	0.758051212575087	5660	0.0300973004100058	TRUE	2L	6864340	22.8532375231452
CG10808_1	CG10808	CG10808	2R	9770000	9680000	9840000	9730000	9800000	69.0971022949555	68.8647038270883	69.2837620537691	68.9927813563148	69.1764528002803	24.9855315654779	0.175565923339715	1.08185735132972e-08	36701	0.0957802403451922	TRUE	2R	9733299	69.0013220546103
CG10809_1	CG10809	CG10809	3L	9870000	9780000	10030000	9810000	9930000	30.6230676011131	30.2801633406974	31.216524429804	30.3951838412417	30.8480454072196	32.4515568897535	0.221780411692117	0.110286053738037	17411	0.0658303162886114	TRUE	3L	9852589	30.5572372848245
CG10812_1	CG10812	CG10812	3L	3350000	3280000	3410000	3300000	3370000	6.69826280027521	6.42925072824341	6.92962635358049	6.50598628853608	6.77532003371158	129.993441665447	0.633747669275775	0.876631639309218	33165	0.127602181268401	TRUE	3L	3316835	6.57066061900681
CG10825-PA_1	CG10825-PA	CG10825	3R	16870000	16700000	17030000	16760000	16900000	70.2790468529865	69.7599601514003	70.7810005411759	69.941574965086	70.3721381274257	20.7391903111035	0.148067077519627	0.24003314720237	86166	0.268632924458416	TRUE	3R	16956166	70.5476797774449
CG10825-PB_1	CG10825-PB	CG10825	3R	16870000	16700000	17030000	16760000	16900000	70.2790468529865	69.7599601514003	70.7810005411759	69.941574965086	70.3721381274257	20.7391903111035	0.148067077519627	0.24003314720237	86331	0.269151064795949	TRUE	3R	16956331	70.5481979177824
CG10830_1	CG10830	CG10830	3R	16640000	16540000	16710000	16570000	16680000	69.5799960112216	69.2835379611229	69.7901128081799	69.3720327643294	69.6997920774664	33.9308575313552	0.230625014704007	0.518224774845193	82858	0.248954974754128	TRUE	3R	16722858	69.8289509859757
CG10833_1	CG10833	CG10833	2L	5190000	5140000	5230000	5170000	5210000	15.1057315704724	14.9139787076958	15.260564087946	15.028795614078	15.1829862447001	72.1772043771737	0.427474788069968	0.6926142615954	20502	0.0791979069585409	TRUE	2L	5210502	15.1849294774309
CG10842_1	CG10842	CG10842	2R	5130000	5050000	5180000	5090000	5150000	59.8493226621281	59.6889011752768	59.9493849136745	59.7691574612929	59.8893677885582	91.7111136152617	0.507683280334876	0.602726621623153	2413	0.00483318945995848	TRUE	2R	5127587	59.8444894726682
CG10843_1	CG10843	CG10843	2R	5120000	5030000	5150000	5080000	5130000	59.8292904822641	59.6487422045744	59.8893677885582	59.749101513109	59.8493226621281	80.0764964117793	0.461374481960358	0.615369031375069	9865	0.0197617873872957	TRUE	2R	5129865	59.8490522696514
CG10844_1	CG10844	CG10844	2R	4560000	4530000	5140000	4550000	4900000	58.7044395506323	58.6445788025433	59.8693484860325	58.6844738150514	59.3873306570226	34.6499799367764	0.234888200734905	0.445141756802513	190462	0.381954469170651	TRUE	2R	4750462	59.086394019803
CG10846_1	CG10846	CG10846	2L	15170000	14960000	15270000	15040000	15210000	50.7294141295351	50.487836452699	50.8396559188909	50.5814936213756	50.7738770240191	55.2274652397546	0.3473611308793	0.479302405610478	164175	0.187682617438995	TRUE	2L	15005825	50.5417315120961
CG10847_1	CG10847	CG10847	3L	3870000	3790000	3920000	3820000	3890000	8.69839303207667	8.39400019871193	8.88737388741509	8.50841484204989	8.77411182656188	74.7144586914649	0.438589746873341	0.508783488169369	40558	0.154031980791984	TRUE	3L	3829442	8.54436105128468
CG10849_1	CG10849	CG10849	3L	3900000	3850000	3960000	3870000	3930000	8.81190889675966	8.62251459571609	9.03776824339353	8.69839303207667	8.92504042596943	43.7191375152572	0.286668364661653	0.590779759884026	3541	0.0133737193654326	TRUE	3L	3903541	8.82528261612509
CG10866_1	CG10866	CG10866	3L	3940000	3820000	4010000	3890000	3960000	8.96266210765869	8.50841484204989	9.22470208939199	8.77411182656188	9.03776824339353	36.6976077153551	0.246898235083367	0.36780560250372	2254	0.00847597686211543	TRUE	3L	3937746	8.95418613079657
CG10874-PA_1	CG10874-PA	CG10874	2L	2150000	1950000	2560000	2010000	2500000	4.9033078012071	4.31446240566392	6.17213203854855	4.48876218148756	5.98209200689713	16.2660488767189	0.118106902631575	1.07157272010459e-08	42263	0.127203035867083	TRUE	2L	2192263	5.03051083707419
CG10874-PB_1	CG10874-PB	CG10874	2L	2160000	1950000	2540000	2110000	2360000	4.93332239974734	4.31446240566392	6.10864419310487	4.78377671703843	5.54401298806321	18.657168492302	0.134250893434279	1.10207327640315e-08	32263	0.0971884373268495	TRUE	2L	2192263	5.03051083707419
CG10874-PC_1	CG10874-PC	CG10874	2L	2150000	2e+06	2470000	2100000	2320000	4.9033078012071	4.45956853237693	5.88756368780252	4.75402768947877	5.42036215660862	19.7202015954337	0.141332892639941	1.02138520956356e-08	42263	0.127203035867083	TRUE	2L	2192263	5.03051083707419
CG10874-PD_1	CG10874-PD	CG10874	2L	2150000	1900000	2550000	1960000	2480000	4.9033078012071	4.17081899267269	6.1403708733189	4.34336774177206	5.91903541399098	15.8074050194081	0.114976063788996	1.07561823172368e-08	42263	0.127203035867083	TRUE	2L	2192263	5.03051083707419
CG1088_1	CG1088	CG1088	3R	2350000	24360000	3410000	640000	2530000	47.5175395401009	47.0837136233151	47.9292139587907	47.0749583217027	47.5812873241502	31.0243969371763	0.213151202501178	0.313482672586295	932272	0.276334792050619	TRUE	3R	1417728	47.2412047480503
CG10880_1	CG10880	CG10880	2L	2220000	1990000	2310000	2170000	2280000	5.11448783442628	4.4304319817315	5.38956229306524	4.96338896289303	5.29744113845111	35.8451023137289	0.241921077482625	0.419288463747938	3775	0.0114518964878272	TRUE	2L	2216225	5.10303593793846
CG1089_1	CG1089	CG1089	3R	3400000	3010000	3730000	3260000	3700000	47.9249844180615	47.7645558845909	48.0674625198137	47.8663622411991	48.0542591471768	120.729333021005	0.606569513406812	0.852220745610593	37978	0.0160121358755703	TRUE	3R	3362022	47.9089722821859
CG10890_1	CG10890	CG10890	2L	8380000	8230000	8460000	8270000	8410000	30.9663146123606	30.1900766186171	31.3763089739475	30.3980345594646	31.1203852527052	43.3571339909558	0.284670292181793	0.460362650586769	58376	0.299443981751921	TRUE	2L	8438376	31.2657585941125
CG10897-PA_1	CG10897-PA	CG10897	2R	7510000	7440000	7590000	7470000	7550000	64.4863393388373	64.3515506397969	64.6400116784343	64.4093520296194	64.5632280039329	34.026719407871	0.231194683695799	0.254777143784732	30376	0.0584554915040485	TRUE	2R	7479624	64.4278838473332
CG10897-PB_1	CG10897-PB	CG10897	2R	7480000	7420000	7560000	7450000	7510000	64.428607757157	64.3129888694732	64.5824340132612	64.3708233713828	64.4863393388373	37.9377255191621	0.254080095488689	0.26746851767082	11790	0.0227031142388228	TRUE	2R	7468210	64.4059046429181
CG10897-PE_1	CG10897-PE	CG10897	2R	7510000	7440000	7590000	7470000	7550000	64.4863393388373	64.3515506397969	64.6400116784343	64.4093520296194	64.5632280039329	34.026719407871	0.231194683695799	0.254777143784732	30376	0.0584554915040485	TRUE	2R	7479624	64.4278838473332
CG10897-PF_1	CG10897-PF	CG10897	2R	7510000	7440000	7590000	7470000	7550000	64.4863393388373	64.3515506397969	64.6400116784343	64.4093520296194	64.5632280039329	34.026719407871	0.231194683695799	0.254777143784732	30376	0.0584554915040485	TRUE	2R	7479624	64.4278838473332
CG10897-PG_1	CG10897-PG	CG10897	2R	7510000	7440000	7590000	7470000	7550000	64.4863393388373	64.3515506397969	64.6400116784343	64.4093520296194	64.5632280039329	34.026719407871	0.231194683695799	0.254777143784732	30376	0.0584554915040485	TRUE	2R	7479624	64.4278838473332
CG10898_1	CG10898	CG10898	3R	7430000	7e+06	7510000	7240000	7450000	50.7958373111454	50.300284194041	50.8937571947427	50.5703373847077	50.8201553902506	17.9753314228233	0.12967773118602	0.26814436070216	45843	0.0553285396926526	TRUE	3R	7384157	50.7405087714527
CG1090_1	CG1090	CG1090	3R	130000	24360000	590000	90000	130000	46.9817879392581	47.0837136233151	47.0655453188636	46.974617971573	46.9817879392581	69.6078160149054	0.415994785636554	0.539806286878605	59030	0.0105920892525546	TRUE	3R	189030	46.9923800285106
CG10904_1	CG10904	CG10904	2R	19810000	19550000	20180000	19640000	19950000	104.716904427915	103.942565968592	105.693104133351	104.219252710456	105.102881686498	20.8791943449293	0.148988185383749	0.300790446470392	47529	0.133401851137762	TRUE	2R	19857529	104.850306279053
CG10907_1	CG10907	CG10907	3L	11780000	11750000	11830000	11760000	11810000	36.5242794145826	36.4481644884867	36.6501761959727	36.4735843938131	36.5999612557938	125.236856179336	0.620036312883232	0.69675121687549	6687	0.0169069097761394	TRUE	3L	11786687	36.5411863243588
CG10908_1	CG10908	CG10908	2L	1950000	1920000	2080000	1940000	2020000	4.31446240566392	4.22809857649602	4.69469267597857	4.28561557810466	4.51801264582467	44.9498991919463	0.293419883354013	0.351555974149699	24236	0.0701553516630042	TRUE	2L	1974236	4.38461775732692
CG10909_1	CG10909	CG10909	3R	8670000	8550000	8740000	8600000	8710000	52.4822064852373	52.3053775079337	52.5864461006987	52.3787628318061	52.5416763152302	66.6547711547601	0.402516011733398	0.475824812674239	66952	0.0996845312469077	TRUE	3R	8736952	52.5818910164842
CG1091_1	CG1091	CG1091	3R	2920000	2480000	3480000	2600000	3190000	47.7288865983098	47.5632785688011	47.9589751458949	47.6068711040825	47.8374738311437	82.7937558326149	0.472565414282563	0.618574455073493	8298	0.00326074690406131	TRUE	3R	2911702	47.7256258514058
CG10913_1	CG10913	CG10913	2R	14080000	14050000	14120000	14070000	14100000	84.8492098499131	84.7599517269022	84.9676087554973	84.8195014829036	84.9084954567298	121.336310113677	0.608410377453791	0.727572650482142	66055	0.197067953845703	TRUE	2R	14013945	84.6521418960674
CG10918_1	CG10918	CG10918	X	21200000	21040000	21320000	21150000	21260000	65.3089015928016	65.1477950821189	65.4221177179758	65.2598455561003	65.3662884083438	26.6414863504884	0.186047541832896	0.118257010830624	100270	0.0950257086922193	TRUE	X	21300270	65.4039273014939
CG1092_1	CG1092	CG1092	3R	280000	24360000	1360000	260000	290000	47.0087455255258	47.0837136233151	47.2271461025472	47.0051413225164	47.0105492957138	64.2643446083889	0.391377733683057	0.711580049143347	187304	0.0336444387154415	TRUE	3R	92696	46.9751010868103
CG10924_1	CG10924	CG10924	2R	14410000	14380000	14440000	14400000	14420000	85.8072740006094	85.7217879010868	85.8924807557987	85.778810209485	85.8357067534746	178.248863890934	0.747739385091043	0.714574818535034	5271	0.0149907468629635	TRUE	2R	14415271	85.8222647474724
CG10932_1	CG10932	CG10932	X	7760000	7670000	7970000	7720000	7850000	21.4691323555469	21.1447397130694	22.2307962286565	21.3248507058795	21.7945819786772	36.4508899666776	0.245461199556181	0.388965847279478	22703	0.0819814738602709	TRUE	X	7782703	21.5511138294072
CG10933_1	CG10933	CG10933	2R	13670000	13460000	13750000	13540000	13730000	83.5908963532252	82.9096123324008	83.8434279316744	83.1724088641988	83.7806392793726	35.4515393657536	0.239612265545147	0.451802899900794	59055	0.188827207342854	TRUE	2R	13610945	83.4020691458824
CG10936_1	CG10936	CG10936	2R	13530000	13390000	13650000	13470000	13570000	83.1397840131186	82.6762235787618	83.5271804559988	82.9426887305713	83.2699052847974	22.6967619412144	0.160856240226074	0.380305852679476	5184	0.0169377206264869	TRUE	2R	13524816	83.1228462924921
CG10939_1	CG10939	CG10939	2R	13300000	12560000	13390000	12970000	13320000	82.3712721498987	79.6443839603845	82.6762235787618	81.2039644014699	82.439522615126	14.821906367426	0.108211106696339	0.269872929994921	8598	0.0294268885024849	TRUE	2R	13291402	82.3418452613963
CG10947_1	CG10947	CG10947	2L	20490000	20130000	21140000	20280000	4300000	53.9379790897896	53.8610932219221	54.0130597748807	53.8964459356719	58.1905140325498	20.2817540338472	0.145050578652982	0.372467391545029	102469	0.0191142026402389	TRUE	2L	20387531	53.9188648871494
CG10949_1	CG10949	CG10949	2L	19740000	19570000	20460000	19630000	20400000	53.7470523738378	53.6878430012669	53.932607603386	53.7093613672004	53.9213074165956	19.9267837899257	0.142702419548521	0.135766596314258	676704	0.177476177362749	TRUE	2L	20416704	53.9245285512006
CG10952-PA_1	CG10952-PA	CG10952	X	14870000	14800000	15030000	14840000	14970000	49.2768091553634	49.0468048107077	49.7944901288419	49.1785308686201	49.6015251797037	53.6893322678036	0.339558347359715	0.44127113243274	4247	0.0138870763883148	TRUE	X	14865753	49.2629220789751
CG10954_1	CG10954	CG10954	2L	19950000	19420000	20610000	19650000	21050000	53.8123684762943	53.6312362086626	53.9576459306467	53.7163857866131	54.0068837551125	19.7741665238053	0.141690861554128	0.105587182800683	467594	0.112330064971005	TRUE	2L	20417594	53.9246985412653
CG10960_1	CG10960	CG10960	3L	12820000	12730000	12860000	12760000	12840000	38.9019585536994	38.7160044263329	38.9834055959907	38.7784044611572	38.942774238307	46.9521569240612	0.304267283339667	0.34255121030505	658	0.00134576971731803	TRUE	3L	12820658	38.9033043234167
CG10964_1	CG10964	CG10964	X	8110000	8030000	8200000	8090000	8160000	22.743888987287	22.4500912939208	23.0764748924469	22.6702815083205	22.9283840570221	64.4893309576009	0.392434857824575	0.578781848510959	27109	0.0999447113645111	TRUE	X	8137109	22.8438336986515
CG10967_1	CG10967	CG10967	3L	12800000	12710000	12880000	12760000	12840000	38.8609584199912	38.6741736317939	39.023852748927	38.7784044611572	38.942774238307	17.4403239580109	0.126072465003051	1.21082287129275e-08	2456	0.00504753825211424	TRUE	3L	12797544	38.8559108817391
CG10969_1	CG10969	CG10969	3L	12800000	12730000	12880000	12770000	12850000	38.8609584199912	38.7160044263329	39.023852748927	38.7991121711033	38.9631129503784	35.113488044998	0.237623495874887	0.223687222332505	25879	0.0533260290781357	TRUE	3L	12774121	38.8076323909131
CG10971_1	CG10971	CG10971	3L	12780000	12740000	12880000	12760000	12810000	38.8197737330799	38.7368505904887	39.023852748927	38.7784044611572	38.8814815506189	29.437239116821	0.20344215644112	0.2182506317484	13590	0.0280903199954139	TRUE	3L	12766410	38.7916834130845
CG10973_1	CG10973	CG10973	3L	12780000	12690000	12890000	12740000	12860000	38.8197737330799	38.6321582041814	39.0440072867949	38.7368505904887	38.9834055959907	27.4772899202106	0.191287177443702	0.108379629866379	32182	0.0666577574485245	TRUE	3L	12747818	38.7531159756313
CG10975_1	CG10975	CG10975	3L	12770000	12660000	12860000	12740000	12820000	38.7991121711033	38.5687888461961	38.9834055959907	38.7368505904887	38.9019585536994	29.942760325795	0.206547489667283	1.12533843962878e-08	41747	0.0867543055499027	TRUE	3L	12728253	38.7123578655534
CG10978_1	CG10978	CG10978	3R	1180000	290000	2480000	540000	2270000	47.1853635323746	47.0105492957138	47.5632785688011	47.0562205839152	47.4902032457626	31.2692984013787	0.214638751390541	0.384943244640356	425150	0.103841134932821	TRUE	3R	1605150	47.2892046673074
CG10984_1	CG10984	CG10984	3L	12780000	12630000	12880000	12640000	12790000	38.8197737330799	38.5050039882966	39.023852748927	38.5263117770327	38.8403891488036	31.5894428475837	0.216579091319715	0.186881107111304	36293	0.0752071952568656	TRUE	3L	12743707	38.744566537823
CG10986_1	CG10986	CG10986	X	13650000	13590000	13670000	13620000	13650000	44.7495491647663	44.4948272450152	44.8338472048291	44.6225260724881	44.7495491647663	107.712239829131	0.564939624074599	0.775555608958696	19927	0.0842967508756232	TRUE	X	13630073	44.6652524138906
CG10988_1	CG10988	CG10988	X	13630000	13560000	13670000	13600000	13650000	44.6649430476176	44.3664716114329	44.8338472048291	44.5374675138225	44.7495491647663	53.4071752714776	0.338116901923912	0.40568093748338	8431	0.0357029393225616	TRUE	X	13638431	44.7006459869402
CG1099-PA_1	CG1099-PA	CG1099	2L	21290000	20760000	21850000	20850000	21580000	54.0209044821024	53.9782839445241	54.0298115879052	53.9886819481676	54.0288241835941	43.7730474646957	0.286965441904213	0.356162325129118	148212	0.00773369162386928	TRUE	2L	21141788	54.0131707904786
CG1099-PD_1	CG1099-PD	CG1099	2L	21290000	20760000	21850000	20850000	21580000	54.0209044821024	53.9782839445241	54.0298115879052	53.9886819481676	54.0288241835941	43.7730474646957	0.286965441904213	0.356162325129118	148212	0.00773369162386928	TRUE	2L	21141788	54.0131707904786
CG1099-PG_1	CG1099-PG	CG1099	2L	21290000	20760000	21850000	20850000	21580000	54.0209044821024	53.9782839445241	54.0298115879052	53.9886819481676	54.0288241835941	43.7730474646957	0.286965441904213	0.356162325129118	148212	0.00773369162386928	TRUE	2L	21141788	54.0131707904786
CG10993_1	CG10993	CG10993	X	13720000	13660000	13750000	13690000	13730000	45.0432107264999	44.7917370169038	45.1678572498592	44.9178320082801	45.084841666012	85.34259699026	0.482851289232502	0.737286095021551	34894	0.14590057415603	TRUE	X	13685106	44.8973101523438
CG10997_1	CG10997	CG10997	X	13700000	13520000	13800000	13600000	13720000	44.9597053339242	44.1943458135302	45.3739335257723	44.5374675138225	45.0432107264999	19.6523654111427	0.140882698863526	0.195022423882122	16041	0.0670011923351908	TRUE	X	13716041	45.0267065262593
CG11000_1	CG11000	CG11000	3R	240000	23430000	2170000	22390000	2080000	47.001541096883	47.0596961537467	47.4569377126698	46.9685280707239	47.4278875939038	21.7107859983699	0.154438864239368	1.00200933488697e-08	1388878	0.294007065462438	TRUE	3R	1628878	47.2955481623454
CG11006_1	CG11006	CG11006	3L	12820000	12780000	12870000	12810000	12840000	38.9019585536994	38.8197737330799	39.0036521904162	38.8814815506189	38.942774238307	38.9617265492298	0.259958710572868	0.200927450048231	20635	0.042304910405619	TRUE	3L	12799365	38.8596536432937
CG11009_1	CG11009	CG11009	3L	12840000	12700000	12960000	12790000	12880000	38.942774238307	38.6531889979772	39.1838017576844	38.8403891488036	39.023852748927	14.6791323732366	0.107226755283803	0.128652591786536	3376	0.0068715009760183	TRUE	3L	12843376	38.9496457392831
CG11010_1	CG11010	CG11010	3L	12850000	12810000	12880000	12830000	12860000	38.9631129503784	38.8814815506189	39.023852748927	38.9223894445047	38.9834055959907	95.7704832921117	0.522885583632775	0.59697230218777	2851	0.00579387155832478	TRUE	3L	12847149	38.95731907882
CG11020-PB_1	CG11020-PB	CG11020	2L	5220000	5070000	5360000	5110000	5280000	15.2217345145606	14.6487272677587	15.7729778776714	14.7998517000833	15.4559492586206	23.0813793861537	0.163346356353	0.315216601228523	126858	0.498782041718641	TRUE	2L	5346858	15.7205165562792
CG11023_1	CG11023	CG11023	2L	150000	22380000	650000	70000	380000	0.00588715260042895	66.2227813235059	1.03786976299366	0.00395406569070799	0.44333970722288	17.5473609753679	0.126794950720981	1.04803415589871e-08	142320	0.00303234109904338	TRUE	2L	7680	0.00285481150138493
CG11024_1	CG11024	CG11024	2L	5490000	5430000	5570000	5460000	5540000	16.3003076909751	16.0550090159477	16.6326081105271	16.1772428841198	16.5072855346979	101.132140564829	0.542247841580398	0.800641377694839	30401	0.12556623849494	TRUE	2L	5520401	16.42587392947
CG11025-PA_1	CG11025-PA	CG11025	2R	15330000	15090000	15510000	15170000	15380000	88.3508239991472	87.6923597768608	88.8505893040789	87.9113346890658	88.4889222700276	20.8827083513083	0.149011291750571	0.115382385162766	228260	0.635232926978318	TRUE	2R	15558260	88.9860569261255
CG11025-PB_1	CG11025-PB	CG11025	2R	15330000	15160000	15540000	15210000	15370000	88.3508239991472	87.8839472451129	88.9347124998717	88.0209531057236	88.4612646511016	32.1077543581761	0.219710329303556	0.298741254833085	228772	0.636674197759874	TRUE	2R	15558772	88.987498196907
CG11025-PC_1	CG11025-PC	CG11025	2R	15330000	15100000	15550000	15180000	15380000	88.3508239991472	87.7197202807441	88.9628173464647	87.9387283929455	88.4889222700276	22.2978876170737	0.158265992510338	0.177678481213191	228260	0.635232926978318	TRUE	2R	15558260	88.9860569261255
CG1103_1	CG1103	CG1103	3R	1310000	24360000	2540000	90000	2250000	47.2152341721149	47.0837136233151	47.5849159144654	46.974617971573	47.4834686935681	31.7963676401328	0.217830675221037	0.488131844300778	1146206	0.227384306177925	TRUE	3R	163794	46.9878498659369
CG11030_1	CG11030	CG11030	2L	5830000	5730000	5890000	5770000	5850000	17.755681985308	17.3157673346502	18.0244599540231	17.4905286255563	17.8448713105369	46.6276682369776	0.302520713448531	0.563480608031238	104780	0.460691409494771	TRUE	2L	5725220	17.2949905758132
CG11033_1	CG11033	CG11033	3R	4700000	4080000	5400000	4590000	5270000	48.5294044520889	48.2255209884437	48.933507208208	48.4726259171924	48.8518203119885	21.8190690448283	0.155146033270635	1.39723234125065e-08	179350	0.0959395033324597	TRUE	3R	4879350	48.6253439554214
CG1104_1	CG1104	CG1104	3L	22210000	21310000	90000	22160000	24120000	46.9368261430209	46.6793818442406	46.974617971573	46.9269133096751	47.0786107875479	18.112755174818	0.130601388270839	0.103692413430759	NA	0.784227944659079	TRUE	3R	2900047	47.72105408768
CG11044_1	CG11044	CG11044	2R	16060000	15960000	16160000	16030000	16120000	90.4570796587366	90.1524757658181	90.7688292864127	90.364979867699	90.6432288061578	45.5442680286145	0.296657459459336	0.654671975346835	59750	0.185367980396165	TRUE	2R	16119750	90.6424476391328
CG1105_1	CG1105	CG1105	3R	1620000	24360000	3320000	780000	3220000	47.2931675290781	47.0837136233151	47.8913496946218	47.1018828515748	47.849819490406	69.7884247887295	0.416809212319484	0.692065057056314	1272760	0.425033030261858	TRUE	3R	2892760	47.7182005593399
CG11052_1	CG11052	CG11052	3R	3820000	3770000	3910000	3790000	3870000	48.1073842284927	48.0851474454003	48.1477873326084	48.0940246438752	48.1297692500651	182.112075765532	0.755158150299225	0.910827010068054	14773	0.00659823312511776	TRUE	3R	3834773	48.1139824616178
CG11063_1	CG11063	CG11063	X	13750000	13680000	13810000	13730000	13770000	45.1678572498592	44.8758790836015	45.4148936418669	45.084841666012	45.2505407313029	19.0490312250573	0.136868281498229	1.10909365583227e-08	25957	0.107805306128832	TRUE	X	13724043	45.0600519437304
CG11066_1	CG11066	CG11066	2R	2570000	21660000	3020000	1040000	2810000	55.6034227109761	54.0296488399809	56.0809503528708	54.9231668521343	55.8389674521777	15.9771902858913	0.116136361935496	0.34488331869827	994493	0.564058930582945	TRUE	2R	1575507	55.0393637803932
CG11070_1	CG11070	CG11070	2L	6700000	6620000	6850000	6650000	6740000	21.986901159071	21.5711601865633	22.7770547741096	21.7265585825924	22.1963258126725	32.5749866118866	0.222522258536447	0.422221536400289	41408	0.215723049816106	TRUE	2L	6658592	21.7711781092549
CG11073_1	CG11073	CG11073	2R	18020000	17930000	18060000	17990000	18050000	98.0296215453868	97.6384823516398	98.203156055978	97.8993231791732	98.1597968645834	33.2769784480798	0.226727995857046	0.38931998519401	33414	0.145132751584413	TRUE	2R	17986586	97.8844887938024
CG11084_1	CG11084	CG11084	2R	3040000	2820000	3230000	2940000	3110000	56.105743523369	55.8497284748049	56.3562871164007	55.9848107192339	56.1949023573002	60.7945925779346	0.374839830758197	0.583466613053353	1002	0.00124934485693018	TRUE	2R	3038998	56.104494178512
CG11086_1	CG11086	CG11086	2R	3020000	2990000	3040000	3010000	3020000	56.0809503528708	56.0443288924411	56.105743523369	56.0686673943386	56.0809503528708	142.930393115438	0.668588321474489	0.845183549962387	116926	0.149231761085687	TRUE	2R	3136926	56.2301821139565
CG11089_1	CG11089	CG11089	2R	8590000	8410000	8970000	8510000	8840000	66.5323844183741	66.1918003993242	67.2734394859559	66.3805762876052	67.0149498562804	15.5669671650746	0.113330325525278	0.39792980335202	NA	126.567097560722	FALSE	3R	20704823	85.3994819790964
CG1109_1	CG1109	CG1109	3R	1600000	8e+05	3910000	1240000	3690000	47.2878359393172	47.1058079300775	48.1477873326084	47.1989582552384	48.0498694339157	58.0738059662673	0.361557989590747	0.491646950174599	113314	0.0293971355577582	TRUE	3R	1486686	47.2584388037594
CG11098_1	CG11098	CG11098	2L	6630000	6530000	6760000	6610000	6690000	21.6228904411352	21.1088452629216	22.3014032792862	21.5195002560668	21.9347020153647	20.7129947832898	0.147894622463125	0.224731624005164	19533	0.101244371171774	TRUE	2L	6649533	21.724134812307
CG11101_1	CG11101	CG11101	2R	3220000	3080000	3350000	3120000	3280000	56.3424320245514	56.1562379719305	56.5281917831606	56.2079412987067	56.4266548899956	77.5042893176115	0.450562253522558	0.735554173981411	46674	0.06369528720586	TRUE	2R	3173326	56.2787367373455
CG11103_1	CG11103	CG11103	X	13480000	13340000	13620000	13440000	13500000	44.0211410200566	43.4072087718584	44.6225260724881	43.8469100255537	44.1078750842516	14.9076685975628	0.108801870204943	0.0951410566192602	196688	0.840825818024719	TRUE	X	13676688	44.8619668380814
CG11107_1	CG11107	CG11107	2R	2900000	2790000	3050000	2850000	3030000	55.9385643105829	55.8176747015027	56.1182536706086	55.8824698000612	56.0933090733353	23.4530454323401	0.165745601182224	0.34647012923447	375033	0.481019187937463	TRUE	2R	3275033	56.4195834985204
CG11109-PA_1	CG11109-PA	CG11109	3L	23160000	22840000	90000	23110000	23350000	47.0469714927774	47.0237777042418	46.974617971573	47.0440176043789	47.0564245491468	84.1789294068613	0.478180419744518	0.585603073875832	294288	0.0209142465937191	TRUE	3L	22865712	47.0260572461837
CG11110_1	CG11110	CG11110	2R	16530000	16480000	16630000	16510000	16580000	91.9939657615995	91.8213019006396	92.3463041228941	91.9246214293318	92.1689610514989	30.6272941325964	0.210733181243202	0.476725472182572	658	0.00228735809798764	TRUE	2R	16529342	91.9916784035015
CG11111_1	CG11111	CG11111	X	13700000	13540000	13840000	13670000	13790000	44.9597053339242	44.2805467733227	45.5372570209976	44.8338472048291	45.3328876597421	23.2419688270384	0.164383867329089	0.160019460223088	37887	0.159063941152965	TRUE	X	13662113	44.8006413927712
CG1112_1	CG1112	CG1112	3R	3220000	7e+05	3830000	1220000	3710000	47.849819490406	47.0863867372379	48.1118492203154	47.1943910607846	48.0586545560596	18.5439690132103	0.133493318056813	0.160001069144466	129365	0.0538343740255129	TRUE	3R	3349365	47.9036538644315
CG11123_1	CG11123	CG11123	2R	3330000	3060000	3480000	3110000	3400000	56.4988254670329	56.1308394826909	56.7258186570723	56.1949023573002	56.602832200116	93.3200939899313	0.513766001687813	0.735319357027286	1716	0.00250645935844318	TRUE	2R	3328284	56.4963190076745
CG11124_1	CG11124	CG11124	2R	3300000	2790000	3570000	2840000	3550000	56.4553082367016	55.8176747015027	56.8692448886836	55.8714796802381	56.8369213662984	64.3712694311516	0.391880361371247	0.765825628754921	30579	0.0443634121861578	TRUE	2R	3330579	56.4996716488878
CG11125_1	CG11125	CG11125	2R	9240000	9170000	9610000	9230000	9440000	67.8361560362844	67.6862658353299	68.6895968966678	67.8145495780746	68.2834450530967	19.9049806957455	0.14255798012837	0.498525261073324	5904841	11.3297825625356	FALSE	2R	3335159	56.5063734737488
CG11127_1	CG11127	CG11127	2R	2980000	2740000	3520000	2820000	3330000	56.0322734133022	55.7657770811031	56.7889152125637	55.8497284748049	56.4988254670329	25.7789078611048	0.180604456153384	0.0911746137862883	371095	0.497534313620008	TRUE	2R	3351095	56.5298077269222
CG11128_1	CG11128	CG11128	3L	23370000	22180000	90000	23360000	24360000	47.0572771859922	46.9309380308314	46.974617971573	47.0568538907431	47.0837136233151	63.9161399214099	0.389738026719093	0.534308125246439	485533	0.0296080646762675	TRUE	3L	22884467	47.0276691213159
CG11130_1	CG11130	CG11130	X	13710000	13540000	13730000	13600000	13720000	45.0014984303622	44.2805467733227	45.084841666012	44.5374675138225	45.0432107264999	30.8651728409491	0.212182552943591	0.230707040757244	58696	0.246443589066374	TRUE	X	13651304	44.7550548412958
CG11137_1	CG11137	CG11137	3L	23160000	22800000	1310000	23060000	23690000	47.0469714927774	47.0200661829905	47.2152341721149	47.0408393557114	47.0682631968028	22.5612572855454	0.159977182515724	0.234739293377258	298748	0.0213038243399239	TRUE	3L	22861252	47.0256676684375
CG11140_1	CG11140	CG11140	2R	3350000	3190000	3680000	3240000	3620000	56.5281917831606	56.3013070586223	57.0514336168543	56.37021527988	56.9511474535813	51.247785815515	0.326980628986278	0.475471276188765	11244	0.0166333351272385	TRUE	2R	3361244	56.5448251182879
CG11143_1	CG11143	CG11143	2R	2820000	2790000	2980000	2800000	3930000	55.8497284748049	55.8176747015027	56.0322734133022	55.8282828582653	57.4906979870547	17.7415256298934	0.128104012366168	0.237840106892272	526242	0.6729238590042	TRUE	2R	3346242	56.5226523338091
CG11147_1	CG11147	CG11147	2L	5700000	5620000	5780000	5670000	5740000	17.1857477309872	16.8433996940524	17.534469659542	17.0566263948286	17.3593073465335	38.0425164859194	0.254683821177882	0.514173529201817	36924	0.160156043515514	TRUE	2L	5736924	17.3459037745028
CG1115_1	CG1115	CG1115	3R	1230000	24360000	3800000	90000	3190000	47.1966701430164	47.0837136233151	48.0984719787986	46.974617971573	47.8374738311437	24.6726881947642	0.173570627365933	0.234615299723554	178008	0.0392895052125368	TRUE	3R	1051992	47.1573806378038
CG11151_1	CG11151	CG11151	X	13490000	13300000	13740000	13470000	13690000	44.0645405514129	43.2298417359265	45.1263906925735	43.9776773459877	44.9178320082801	14.7193119884398	0.107503882354168	0.226348563315869	144013	0.617403171616772	TRUE	X	13634013	44.6819437230297
CG11156_1	CG11156	CG11156	X	13710000	13500000	13730000	13580000	13720000	45.0014984303622	44.1078750842516	45.084841666012	44.4521139756648	45.0432107264999	19.370216396698	0.139007687441431	0.147444473769259	93613	0.394316109436012	TRUE	X	13616387	44.6071823209262
CG11163_1	CG11163	CG11163	2R	1660000	1400000	2050000	1570000	2010000	55.0661714327168	54.9923908264874	55.2345354752072	55.037717820207	55.213452487198	146.321838215051	0.677160162465101	0.775858275052898	5999	0.00201837095252699	TRUE	2R	1665999	55.0681898036693
CG11166_1	CG11166	CG11166	2R	2060000	22550000	3760000	21240000	3340000	55.2399555737187	54.018026720376	57.1883969151027	54.0186093994693	56.5134733396094	16.8485447525641	0.122067231461642	0.0824579761256763	1233837	1.20649246862152	TRUE	2R	3293837	56.4464480423402
CG11172_1	CG11172	CG11172	X	13640000	13520000	13690000	13560000	13650000	44.7072842933573	44.1943458135302	44.9178320082801	44.3664716114329	44.7495491647663	55.3043450092885	0.34774870560318	0.607679176322025	120510	0.515140158550786	TRUE	X	13519490	44.1921441348065
CG11173_1	CG11173	CG11173	2R	19720000	19680000	19760000	19710000	19740000	104.457471349416	104.339264507766	104.573886155745	104.428088149269	104.515901945509	77.8262482336269	0.451927396960495	0.59113766879342	12169	0.0356053590776355	TRUE	2R	19732169	104.493076708494
CG11191_1	CG11191	CG11191	2R	3830000	3820000	3930000	3830000	3890000	57.3111086945266	57.2934215707044	57.4906979870547	57.3111086945266	57.4182835010269	19.2320779735325	0.138088201720629	0.233038310527832	59469	0.106218584382006	TRUE	2R	3889469	57.4173272789086
CG11199_1	CG11199	CG11199	2L	6720000	6610000	6830000	6690000	6750000	22.0914895425103	21.5195002560668	22.6709766976224	21.9347020153647	22.2488348145649	22.779000059876	0.161389293953286	0.262087861114788	4848	0.0253898050562924	TRUE	2L	6724848	22.1168793475666
CG11205_1	CG11205	CG11205	2R	3670000	3620000	3710000	3660000	3690000	57.0345709742276	56.9511474535813	57.1023699176462	57.0177670896745	57.0683546014855	139.273774772022	0.659091099743562	0.799826991307772	43009	0.0729363778951182	TRUE	2R	3713009	57.1075073521227
CG11206-PA_1	CG11206-PA	CG11206	2R	18250000	18170000	18300000	18230000	18280000	99.0222512799991	98.6786617541294	99.2357483120887	98.9365683093583	99.1504768873855	42.6122950605694	0.280541544115549	0.481326116855114	17475	0.0748570960572579	TRUE	2R	18232525	98.9473941839419
CG11206-PB_1	CG11206-PB	CG11206	2R	18250000	18170000	18300000	18230000	18280000	99.0222512799991	98.6786617541294	99.2357483120887	98.9365683093583	99.1504768873855	42.6122950605694	0.280541544115549	0.481326116855114	17475	0.0748570960572579	TRUE	2R	18232525	98.9473941839419
CG11206-PC_1	CG11206-PC	CG11206	2R	18250000	18170000	18300000	18230000	18280000	99.0222512799991	98.6786617541294	99.2357483120887	98.9365683093583	99.1504768873855	42.6122950605694	0.280541544115549	0.481326116855114	16338	0.0699830167791049	TRUE	2R	18233662	98.95226826322
CG11206-PD_1	CG11206-PD	CG11206	2R	18250000	18110000	18310000	18170000	18280000	99.0222512799991	98.4196571669098	99.2783169903056	98.6786617541294	99.1504768873855	29.6107605261328	0.204509437245646	0.361880798089976	17475	0.0748570960572579	TRUE	2R	18232525	98.9473941839419
CG11211_1	CG11211	CG11211	2R	1710000	22550000	2940000	1e+05	2580000	55.0834834189415	54.018026720376	55.9848107192339	54.7992117025711	55.6123760947083	15.8320379466846	0.115144497546133	0.609835540971076	359124	0.161470166059956	TRUE	2R	2069124	55.2449535850014
CG11217_1	CG11217	CG11217	2R	3660000	3570000	3730000	3620000	3690000	57.0177670896745	56.8692448886836	57.1366132380322	56.9511474535813	57.0683546014855	63.5001398025779	0.387773276426879	0.587351970869694	13771	0.0231559085127913	TRUE	2R	3673771	57.0409229981872
CG11221_1	CG11221	CG11221	2L	6710000	6620000	6900000	6650000	6830000	22.0391639468084	21.5711601865633	23.0431168384263	21.7265585825924	22.6709766976224	29.8954460042751	0.206257359847164	0.411303185387517	33017	0.172997518137166	TRUE	2L	6743017	22.2121614649455
CG11241-PB_1	CG11241-PB	CG11241	3L	23420000	21820000	90000	21920000	2330000	47.0593068231185	46.8459271704043	46.974617971573	46.8722494353446	47.5106463633114	38.9527215515731	0.259907216873985	0.458359267662511	688631	0.0460995354844727	TRUE	3L	22731369	47.013207287634
CG11242_1	CG11242	CG11242	2R	15340000	15320000	15410000	15340000	15370000	88.3784070537986	88.3232578790327	88.5720199562949	88.3784070537986	88.4612646511016	33.8474792227807	0.23012918736269	0.254726973835729	34220	0.0945266747266373	TRUE	2R	15374220	88.4729337285253
CG11248_1	CG11248	CG11248	3L	21490000	20740000	90000	20840000	570000	46.7441839604908	46.4372162937644	46.974617971573	46.4832171053246	47.0618054805885	23.1770998673645	0.163964927145417	0.252664934983928	183407	0.0593528835030384	TRUE	3L	21673407	46.8035368439939
CG11255_1	CG11255	CG11255	3L	13030000	12980000	13060000	13010000	13040000	39.3213472118342	39.2233297208429	39.379608091249	39.2822776960179	39.3408132755192	82.6055442754806	0.471797822800999	0.493514253172797	14446	0.0282015344213278	TRUE	3L	13015554	39.2931456774129
CG11258_1	CG11258	CG11258	3L	13030000	1.3e+07	13050000	13020000	13040000	39.3213472118342	39.2626742131642	39.3602335635371	39.3018353571209	39.3408132755192	171.428016136897	0.734087838116055	0.810067012045057	19138	0.0373818409687203	TRUE	3L	13010862	39.2839653708655
CG11259_1	CG11259	CG11259	3L	13020000	12970000	13060000	1.3e+07	13030000	39.3018353571209	39.2035886807677	39.379608091249	39.2626742131642	39.3213472118342	82.6032318041593	0.471788384803736	0.575333474823354	11763	0.0230104276141105	TRUE	3L	13008237	39.2788249295067
CG11266_1	CG11266	CG11266	2L	7050000	6970000	7160000	7020000	7090000	23.8476796332992	23.4174964924728	24.4423547979868	23.6860996160919	24.0635538394284	23.4690028112427	0.165848457912264	0.408240508007558	13502	0.0727582244462894	TRUE	2L	7036498	23.7749214088529
CG11267_1	CG11267	CG11267	3L	13020000	12960000	13070000	12990000	13040000	39.3018353571209	39.1838017576844	39.3989368740162	39.2430248932089	39.3408132755192	33.2703179402143	0.226688198866435	0.320670700037829	10738	0.0210028319097546	TRUE	3L	13009262	39.2808325252111
CG11268_1	CG11268	CG11268	3L	13020000	12950000	13070000	12990000	13040000	39.3018353571209	39.1639689362945	39.3989368740162	39.2430248932089	39.3408132755192	50.1386256036121	0.3211878947075	0.334842676696349	8519	0.0166582812820195	TRUE	3L	13011481	39.2851770758389
CG11269_1	CG11269	CG11269	2R	18050000	17970000	18100000	18020000	18060000	98.1597968645834	97.812404486002	98.3763999970477	98.0296215453868	98.203156055978	41.9716632824659	0.276971373653072	0.259750953769261	23553	0.102189227217679	TRUE	2R	18026447	98.0576076373657
CG11274_1	CG11274	CG11274	3L	12980000	12860000	13120000	12940000	13080000	39.2233297208429	38.9834055959907	39.4948951734796	39.1440902012993	39.4182199271999	15.9883752460433	0.116212745578357	1.06067719060935e-08	50353	0.0987054226308999	TRUE	3L	13030353	39.3220351434738
CG1128_1	CG1128	CG1128	3R	3200000	2890000	3540000	3090000	3450000	47.841583168466	47.7171207460526	47.9846972047386	47.7967125896944	47.9461874255556	113.470294923784	0.583871751739636	0.812662981347439	130279	0.0540679473819239	TRUE	3R	3330279	47.8956511158479
CG11280_1	CG11280	CG11280	3L	13100000	13060000	13300000	13080000	13170000	39.4566489062615	39.379608091249	39.8309307892201	39.4182199271999	39.5897130591349	31.8095911145396	0.217910589354851	0.183363256041987	8398	0.0160818483963396	TRUE	3L	13108398	39.4727307546579
CG11282_1	CG11282	CG11282	3L	13230000	13090000	13810000	13150000	13390000	39.7019947059573	39.4374572661612	40.7049366120239	39.5519225076769	39.9934670033651	23.805254636649	0.168012895032664	1.23222655241872e-08	38789	0.0717204743141622	TRUE	3L	13268789	39.7737151802715
CG1129_1	CG1129	CG1129	3R	2480000	22940000	2920000	90000	2480000	47.5632785688011	47.0321992163851	47.7288865983098	46.974617971573	47.5632785688011	17.8075680383524	0.128548824065988	1.3152490115055e-08	1840475	0.488410122044115	TRUE	3R	639525	47.074868446757
CG11299_1	CG11299	CG11299	2R	19630000	19490000	19680000	19540000	19640000	104.188966230365	103.752974875163	104.339264507766	103.911252118103	104.219252710456	26.4293571692887	0.184712315621029	0.311579276584952	19652	0.0598507877180623	TRUE	2R	19610348	104.129115442647
CG11301_1	CG11301	CG11301	2R	18310000	18290000	18330000	18300000	18310000	99.2783169903056	99.193134578588	99.3633151928006	99.2357483120887	99.2783169903056	91.8098066557477	0.508058568575805	0.634285853776784	10641	0.0452988782939201	TRUE	2R	18299359	99.2330181120117
CG11303-PB_1	CG11303-PB	CG11303	2R	19720000	19700000	19790000	19720000	19780000	104.457471349416	104.398592743772	104.660029049452	104.457471349416	104.63142560382	80.2074657146204	0.461919280753117	0.704095836505623	46416	0.134921837418744	TRUE	2R	19766416	104.592393186835
CG11305_1	CG11305	CG11305	3R	24880000	24810000	24980000	24860000	24920000	97.4284891936712	97.2663139737976	97.657870820364	97.3822860381347	97.5205716872905	32.6977652647679	0.223259490684302	0.291251344799437	1866	0.00430528181652789	TRUE	3R	24881866	97.4327944754878
CG11306_1	CG11306	CG11306	3L	21650000	21430000	22180000	21490000	21850000	46.7963492787494	46.7232835482185	46.9309380308314	46.7441839604908	46.8540444411921	47.9512689438262	0.309617615573954	0.509841725507856	30541	0.00955016559578326	TRUE	3L	21619459	46.7867991131536
CG11307_1	CG11307	CG11307	3L	22400000	20960000	90000	20510000	2920000	46.9701136712722	46.5366227639791	46.974617971573	46.3269220717144	47.7288865983098	20.8572764980588	0.148844050308923	0.351115838690313	788532	0.185845337161425	TRUE	3L	21611468	46.7842683341108
CG11309_1	CG11309	CG11309	3L	21410000	20500000	22930000	20990000	22790000	46.7161588899025	46.3220002822425	47.0314096022993	46.5496459590205	47.0191060347839	36.6699763886568	0.246737429475576	0.331559254581586	112889	0.0416544323933863	TRUE	3L	21297111	46.6745044575091
CG11315_1	CG11315	CG11315	3R	26550000	26510000	26650000	26520000	26600000	100.847290832772	100.775706607962	101.024365234267	100.793644042572	100.936159086912	49.0182612180927	0.315286027139592	0.472322625956765	21982	0.0391528870360958	TRUE	3R	26571982	100.886443719808
CG11317_1	CG11317	CG11317	3R	26910000	26770000	27090000	26850000	2.7e+07	101.473300173363	101.233501598961	101.775844375273	101.371050805539	101.625314795231	35.3680283311892	0.239121449764054	0.36114929303138	12791	0.0217014473869312	TRUE	3R	26922791	101.49500162075
CG11324-PA_1	CG11324-PA	CG11324	2L	6720000	6690000	6760000	6710000	6740000	22.0914895425103	21.9347020153647	22.3014032792862	22.0391639468084	22.1963258126725	66.7613067784243	0.403007645620099	0.719590538903436	3197	0.0167416061282495	TRUE	2L	6723197	22.1082311486386
CG11324-PB_1	CG11324-PB	CG11324	2L	6720000	6690000	6770000	6710000	6740000	22.0914895425103	21.9347020153647	22.3540303705526	22.0391639468084	22.1963258126725	67.375954132728	0.405836192174236	0.714882946405152	2810	0.0147146821597204	TRUE	2L	6722810	22.10620422467
CG11324-PD_1	CG11324-PD	CG11324	2L	6720000	6690000	6760000	6710000	6740000	22.0914895425103	21.9347020153647	22.3014032792862	22.0391639468084	22.1963258126725	66.7613067784243	0.403007645620099	0.719590538903436	3197	0.0167416061282495	TRUE	2L	6723197	22.1082311486386
CG11324-PE_1	CG11324-PE	CG11324	2L	6720000	6680000	6790000	6710000	6750000	22.0914895425103	21.8825673508853	22.4594570875849	22.0391639468084	22.2488348145649	61.3681778331026	0.377604394879455	0.67884198505526	3197	0.0167416061282495	TRUE	2L	6723197	22.1082311486386
CG11324-PF_1	CG11324-PF	CG11324	2L	6720000	6690000	6760000	6710000	6740000	22.0914895425103	21.9347020153647	22.3014032792862	22.0391639468084	22.1963258126725	66.7613067784243	0.403007645620099	0.719590538903436	3197	0.0167416061282495	TRUE	2L	6723197	22.1082311486386
CG11324-PG_1	CG11324-PG	CG11324	2L	6720000	6690000	6760000	6710000	6740000	22.0914895425103	21.9347020153647	22.3014032792862	22.0391639468084	22.1963258126725	66.7613067784243	0.403007645620099	0.719590538903436	2810	0.0147146821597204	TRUE	2L	6722810	22.10620422467
CG11326-PA_1	CG11326-PA	CG11326	2L	6700000	6650000	6790000	6680000	6760000	21.986901159071	21.7265585825924	22.4594570875849	21.8825673508853	22.3014032792862	33.813025628444	0.22992420824244	0.536251971961571	1834	0.00958025415098973	TRUE	2L	6701834	21.996481413222
CG11326-PC_1	CG11326-PC	CG11326	2L	6740000	6670000	6790000	6710000	6770000	22.1963258126725	21.8304980006112	22.4594570875849	22.0391639468084	22.3540303705526	55.7550745940027	0.350016347127291	0.596989878033385	38166	0.199844399450456	TRUE	2L	6701834	21.996481413222
CG11326-PD_1	CG11326-PD	CG11326	2L	6740000	6670000	6790000	6710000	6770000	22.1963258126725	21.8304980006112	22.4594570875849	22.0391639468084	22.3540303705526	55.7550745940027	0.350016347127291	0.596989878033385	38166	0.199844399450456	TRUE	2L	6701834	21.996481413222
CG11326-PE_1	CG11326-PE	CG11326	2L	6740000	6670000	6790000	6710000	6770000	22.1963258126725	21.8304980006112	22.4594570875849	22.0391639468084	22.3540303705526	55.7550745940027	0.350016347127291	0.596989878033385	38166	0.199844399450456	TRUE	2L	6701834	21.996481413222
CG11326-PF_1	CG11326-PF	CG11326	2L	6700000	6650000	6790000	6680000	6760000	21.986901159071	21.7265585825924	22.4594570875849	21.8825673508853	22.3014032792862	33.813025628444	0.22992420824244	0.536251971961571	1834	0.00958025415098973	TRUE	2L	6701834	21.996481413222
CG11326-PG_1	CG11326-PG	CG11326	2L	6700000	6610000	6760000	6670000	6720000	21.986901159071	21.5195002560668	22.3014032792862	21.8304980006112	22.0914895425103	34.7303090757954	0.235362948209118	0.471930783812848	10938	0.057092128590611	TRUE	2L	6689062	21.9298090304804
CG11326-PH_1	CG11326-PH	CG11326	2L	6700000	6610000	6760000	6670000	6720000	21.986901159071	21.5195002560668	22.3014032792862	21.8304980006112	22.0914895425103	34.7303090757954	0.235362948209118	0.471930783812848	10938	0.057092128590611	TRUE	2L	6689062	21.9298090304804
CG11328-PD_1	CG11328-PD	CG11328	2L	6740000	6610000	6790000	6660000	6750000	22.1963258126725	21.5195002560668	22.4594570875849	21.7784947995207	22.2488348145649	34.2511657750391	0.232526829770489	0.245794565519285	56052	0.293183452730943	TRUE	2L	6683948	21.9031423599415
CG11328-PE_1	CG11328-PE	CG11328	2L	6630000	6520000	6730000	6580000	6680000	21.6228904411352	21.0578521705156	22.143877109893	21.3649505859096	21.8825673508853	24.7338906688174	0.173961352602434	0.2395188993297	53948	0.2802519188063	TRUE	2L	6683948	21.9031423599415
CG11328-PG_1	CG11328-PG	CG11328	2L	6630000	6520000	6730000	6580000	6680000	21.6228904411352	21.0578521705156	22.143877109893	21.3649505859096	21.8825673508853	24.7338906688174	0.173961352602434	0.2395188993297	53948	0.2802519188063	TRUE	2L	6683948	21.9031423599415
CG11328-PH_1	CG11328-PH	CG11328	2L	6670000	6580000	6730000	6620000	6690000	21.8304980006112	21.3649505859096	22.143877109893	21.5711601865633	21.9347020153647	23.765733428806	0.167758790424378	0.199396286906981	13948	0.0726443593303827	TRUE	2L	6683948	21.9031423599415
CG11337_1	CG11337	CG11337	3R	27370000	27160000	27840000	27200000	27390000	102.236489489537	101.892002662992	102.994691149586	101.958051260215	102.26903953611	20.5945773265887	0.147114599905701	1.06127795882672e-08	139721	0.228587885766444	TRUE	3R	27230279	102.007901603771
CG1134_1	CG1134	CG1134	3L	4e+06	3940000	4040000	3970000	4020000	9.1874130049492	8.96266210765869	9.33626566879829	9.07525136891487	9.26194100376262	105.057554180871	0.555923417746367	0.688146399832876	21535	0.0802396883986773	TRUE	3L	4021535	9.26765269334788
CG11345_1	CG11345	CG11345	3L	4430000	4380000	4480000	4420000	4450000	10.7380552121736	10.5638687298162	10.9105146141765	10.7033560904039	10.8072461681696	55.4405888805684	0.348434987862799	0.526335233129319	28112	0.0971760453875845	TRUE	3L	4458112	10.8352312575611
CG11347-PG_1	CG11347-PG	CG11347	3L	4470000	4130000	4620000	4270000	4510000	10.8761608433839	9.6680681175786	11.38422718299	10.1746886555458	11.0131618441642	16.0207127389419	0.116433545669659	0.276340635123577	51878	0.179328956437871	TRUE	3L	4418122	10.6968318869461
CG11347-PH_1	CG11347-PH	CG11347	3L	4470000	4130000	4620000	4270000	4510000	10.8761608433839	9.6680681175786	11.38422718299	10.1746886555458	11.0131618441642	16.0207127389419	0.116433545669659	0.276340635123577	51878	0.179328956437871	TRUE	3L	4418122	10.6968318869461
CG11348-PB_1	CG11348-PB	CG11348	3L	4500000	4240000	4620000	4410000	4540000	10.9790150990897	10.0671655746754	11.38422718299	10.6685878522645	11.1151882841324	15.564175121791	0.113311196708337	0.170575641830797	70348	0.242166255749595	TRUE	3L	4429652	10.7368488433401
CG11352_1	CG11352	CG11352	3L	23020000	22110000	90000	22910000	23120000	47.0381243405862	46.9165005200409	46.974617971573	47.0297962734231	47.044625813127	119.436058609889	0.602618305795363	0.784782702941253	225586	0.0185928804196465	TRUE	3L	22794414	47.0195314601665
CG11354-PA_1	CG11354-PA	CG11354	X	8690000	8610000	8750000	8660000	8710000	24.9261151182542	24.6199704165986	25.1565596430179	24.811152661077	25.002855713716	28.8184841557218	0.199624700528049	0.258056913366737	9039	0.0346733612844368	TRUE	X	8699039	24.9607884795386
CG11354-PB_1	CG11354-PB	CG11354	X	8690000	8590000	8740000	8650000	8710000	24.9261151182542	24.5436542483941	25.1181068821757	24.7728729872061	25.002855713716	29.5068165502665	0.203870279295367	0.34117016641931	27033	0.103600852887524	TRUE	X	8662967	24.8225142653666
CG11357_1	CG11357	CG11357	3L	4540000	4480000	4590000	4500000	4560000	11.1151882841324	10.9105146141765	11.2838540182767	10.9790150990897	11.1828612455732	83.5022163596081	0.475444771431717	0.627686245090594	11098	0.0375857661844066	TRUE	3L	4551098	11.1527740503168
CG11367_1	CG11367	CG11367	3L	22680000	19920000	2430000	20230000	4490000	47.0076460787082	46.0230713919475	47.5454980837565	46.1857959101945	48.4222182109338	18.4888104190933	0.133123934907009	1.34574228239125e-08	41511	0.00452306386679879	TRUE	3L	22721511	47.012169142575
CG11371_1	CG11371	CG11371	2L	450000	320000	710000	380000	610000	0.59460749058161	0.313513028880468	1.17238926406951	0.44333970722288	0.948749136969867	40.3128195815266	0.267644273231793	0.489484767185821	382375	0.590302213420259	TRUE	2L	67625	0.00430527716135347
CG11372_1	CG11372	CG11372	2L	460000	70000	640000	370000	540000	0.616681602790775	0.00395406569070799	1.01554430143183	0.42215597227632	0.793816052212018	33.0826943296823	0.225566293063933	0.443196617528364	387397	0.613119576680205	TRUE	2L	72603	0.00356202611057434
CG11374_1	CG11374	CG11374	2L	360000	310000	870000	340000	550000	0.400903567829767	0.290646607311582	1.53607617855211	0.357853905204051	0.815911530004847	20.485428453354	0.146394997659902	0.246521589246606	283554	0.397926488508219	TRUE	2L	76446	0.0029770793215481
CG11376_1	CG11376	CG11376	2L	330000	22380000	660000	70000	520000	0.335887224408572	66.2227813235059	1.06022381230134	0.00395406569070799	0.749607006950711	16.8478418413138	0.12206246317497	0.080900604663331	235148	0.335466608693451	TRUE	2L	94852	0.00042061571510792
CG11377_1	CG11377	CG11377	2L	480000	340000	620000	380000	520000	0.660978970318321	0.357853905204051	0.970983019045093	0.44333970722288	0.749607006950711	75.4799136588074	0.441900415573276	0.431667128527676	377541	0.661295145833051	TRUE	2L	102459	-0.000316175514732428
CG11378_1	CG11378	CG11378	X	340000	160000	2200000	160000	2180000	3.1676159837154e-07	-1.70066221451438e-08	1.13875083231459	-1.70066221451438e-08	1.11011870338936	103.031407208162	0.548916415573196	0.879088875658043	725557	0.0863611481704082	TRUE	X	1065557	0.0863614649320065
CG11380_1	CG11380	CG11380	X	2160000	160000	2240000	240000	2210000	1.08194997104765	-1.70066221451438e-08	1.19742583197461	6.83944053350099e-08	1.15324230014249	35.6167485099305	0.240582309563108	0.441072171690589	1074274	0.983925320863303	TRUE	X	1085726	0.0980246501843465
CG11381_1	CG11381	CG11381	X	1660000	160000	2180000	160000	2e+06	0.512525569440092	-1.70066221451438e-08	1.11011870338936	-1.70066221451438e-08	0.872651864439534	79.0065605295329	0.456903112736865	0.61389029731447	562105	0.407421715764486	TRUE	X	1097895	0.105103853675606
CG11388_1	CG11388	CG11388	2R	20020000	19790000	20370000	19930000	20150000	105.288110295968	104.660029049452	106.143538665156	105.049022728679	105.619043716718	21.3361849723433	0.151987871202581	0.160760764460832	109903	0.293104067358229	TRUE	2R	19910097	104.995006228609
CG11390_1	CG11390	CG11390	2R	20040000	19910000	20240000	19970000	20140000	105.340110384501	104.994741943955	105.838741103934	105.156321857931	105.59416903808	21.4913187374461	0.153003763238966	0.225674366534624	125462	0.333014975200172	TRUE	2R	19914538	105.007095409301
CG11396_1	CG11396	CG11396	3L	20780000	20580000	21840000	20650000	21410000	46.4557713035352	46.3610967421759	46.8513597098669	46.3947572047215	46.7161588899025	39.3501154305807	0.262176246517568	1.28012457563401e-08	1202	0.00055444351895062	TRUE	3L	20781202	46.4563257470541
CG11397_1	CG11397	CG11397	2L	16720000	16570000	16970000	16680000	16770000	52.1381759001154	52.0262980207841	52.315364068749	52.1087669523994	52.1745142395236	27.9680271109237	0.194347869256302	0.23784689847306	18277	0.0133371484170226	TRUE	2L	16738277	52.1515130485324
CG1140-PA_1	CG1140-PA	CG1140	3L	1940000	1900000	2030000	1920000	1980000	2.03756715089932	1.94081657251221	2.2637562675956	1.98890019850799	2.13664643587707	76.2501050012397	0.445211865022767	0.56569204538927	24550	0.0605344749302787	TRUE	3L	1964550	2.09810162582959
CG1140-PB_1	CG1140-PB	CG1140	3L	1930000	1880000	2060000	1910000	1990000	2.01316083076346	1.89331687578369	2.34175428891813	1.96478539785141	2.16177903963763	53.7287213010279	0.339759322858088	0.449898489317053	33474	0.0822692826378386	TRUE	3L	1963474	2.09543011340131
CG1140-PC_1	CG1140-PC	CG1140	3L	1940000	1900000	2030000	1920000	1980000	2.03756715089932	1.94081657251221	2.2637562675956	1.98890019850799	2.13664643587707	76.2501050012397	0.445211865022767	0.56569204538927	25213	0.0621814204328643	TRUE	3L	1965213	2.09974857133219
CG11407_1	CG11407	CG11407	2L	3500000	3270000	3590000	3350000	3550000	9.24745581233357	8.48607093007937	9.54579103967207	8.75068704261374	9.41317271607129	18.5508204080156	0.133539189123481	0.689568753157529	NA	165.123877031782	FALSE	3R	15607030	66.6713328441152
CG11407_2	CG11407	CG11407	3R	15880000	15710000	15970000	15790000	15910000	67.4139739978803	66.9500546391829	67.6618471967599	67.1677299800319	67.4964076328696	50.5495394770415	0.323339737486297	0.689568753157529	272970	0.742641153765106	TRUE	3R	15607030	66.6713328441152
CG11414_1	CG11414	CG11414	2R	20460000	20410000	20510000	20440000	20480000	106.346586704212	106.234546017495	106.456809343487	106.301994111506	106.390888409314	72.0566118797641	0.426941064131407	0.519404105465428	10617	0.0236353547167596	TRUE	2R	20449383	106.322951349495
CG11418-PA_1	CG11418-PA	CG11418	X	2070000	160000	2310000	160000	2290000	0.960784803656595	-1.70066221451438e-08	1.3047366569444	-1.70066221451438e-08	1.2734659069551	44.2904367457299	0.289810293506803	0.357506688899101	826721	0.767217932752051	TRUE	X	1243279	0.193566870904544
CG11418-PB_1	CG11418-PB	CG11418	X	2070000	1590000	2290000	160000	2270000	0.960784803656595	0.450726582085974	1.2734659069551	-1.70066221451438e-08	1.24268603926397	50.6432152487537	0.323829336137203	0.504271780032937	829860	0.769227941599681	TRUE	X	1240140	0.191556862056915
CG11418-PC_1	CG11418-PC	CG11418	X	2070000	160000	2310000	160000	2290000	0.960784803656595	-1.70066221451438e-08	1.3047366569444	-1.70066221451438e-08	1.2734659069551	44.2904367457299	0.289810293506803	0.357506688899101	826721	0.767217932752051	TRUE	X	1243279	0.193566870904544
CG11418-PD_1	CG11418-PD	CG11418	X	2070000	1590000	2290000	160000	2270000	0.960784803656595	0.450726582085974	1.2734659069551	-1.70066221451438e-08	1.24268603926397	50.6432152487537	0.323829336137203	0.504271780032937	829860	0.769227941599681	TRUE	X	1240140	0.191556862056915
CG11419_1	CG11419	CG11419	2R	13440000	13300000	13570000	13390000	13480000	82.8432622814727	82.3712721498987	83.2699052847974	82.6762235787618	82.975699746464	38.4602307004552	0.257085520045633	1.69666815498882e-08	34386	0.114696015482821	TRUE	2R	13405614	82.7285662659899
CG1142_1	CG1142	CG1142	3R	3380000	1520000	3850000	2360000	3600000	47.9165420400797	47.2669404521024	48.1207971413309	47.5210007328032	48.0106158889415	43.637113521979	0.286216124164721	0.416670106271096	80541	0.0337700410352397	TRUE	3R	3299459	47.8827719990444
CG11423_1	CG11423	CG11423	2R	13460000	13430000	13520000	13450000	13490000	82.9096123324008	82.8099880748383	83.1070955937331	82.8764702750141	83.0086456570174	126.748172600395	0.624447582685969	0.738560024006854	22789	0.075282563468221	TRUE	2R	13482789	82.984894895869
CG11425_1	CG11425	CG11425	3L	22390000	21860000	23050000	22170000	22800000	46.9685280707239	46.8567081553645	47.0401753584916	46.9289356405664	47.0200661829905	20.6215997635896	0.147292661098735	0.468068771326615	77933	0.0118896018197177	TRUE	3L	22467933	46.9804176725436
CG11426_1	CG11426	CG11426	3L	22550000	21320000	90000	22050000	23370000	46.9918107859576	46.6831446970142	46.974617971573	46.9033350433716	47.0572771859922	25.7453550327158	0.180391995527802	1.18356444893751e-08	84682	0.0117748784655021	TRUE	3L	22465318	46.9800359074921
CG11430-PA_1	CG11430-PA	CG11430	2R	13700000	13660000	13750000	13680000	13720000	83.6860286940942	83.5590680570897	83.8434279316744	83.6226656726249	83.7491597985444	84.4838717974528	0.479408498019121	0.679847145267778	38603	0.121646843523649	TRUE	2R	13738603	83.8076755376178
CG11430-PB_1	CG11430-PB	CG11430	2R	13700000	13660000	13750000	13680000	13720000	83.6860286940942	83.5590680570897	83.8434279316744	83.6226656726249	83.7491597985444	84.4838717974528	0.479408498019121	0.679847145267778	38603	0.121646843523649	TRUE	2R	13738603	83.8076755376178
CG11430-PE_1	CG11430-PE	CG11430	2R	13750000	13660000	13800000	13700000	13770000	83.8434279316744	83.5590680570897	83.9994232032904	83.6860286940942	83.9059919494219	51.4082001573671	0.327814312203827	0.447098695839636	5684	0.0178215585127646	TRUE	2R	13744316	83.8256063731617
CG11430-PF_1	CG11430-PF	CG11430	2R	13700000	13660000	13750000	13680000	13720000	83.6860286940942	83.5590680570897	83.8434279316744	83.6226656726249	83.7491597985444	84.4838717974528	0.479408498019121	0.679847145267778	38603	0.121646843523649	TRUE	2R	13738603	83.8076755376178
CG11430-PG_1	CG11430-PG	CG11430	2R	13750000	13660000	13800000	13700000	13770000	83.8434279316744	83.5590680570897	83.9994232032904	83.6860286940942	83.9059919494219	51.4082001573671	0.327814312203827	0.447098695839636	5684	0.0178215585127646	TRUE	2R	13744316	83.8256063731617
CG11438_1	CG11438	CG11438	3L	22820000	21370000	23020000	21900000	22930000	47.0219474938768	46.7016768105831	47.0381243405862	46.8671529672947	47.0314096022993	87.8159574926268	0.492640754447633	0.612247992262683	359990	0.0426901257808936	TRUE	3L	22460010	46.9792573680959
CG11450_1	CG11450	CG11450	2L	550000	450000	6e+05	480000	570000	0.815911530004847	0.59460749058161	0.926547720139858	0.660978970318321	0.860115552108495	30.2568752421022	0.20847094449519	0.377715343070522	462908	0.814503344408564	TRUE	2L	87092	0.0014081855962875
CG11455_1	CG11455	CG11455	2L	470000	280000	640000	410000	570000	0.638812574109402	0.21878758742945	1.01554430143183	0.507308317222962	0.860115552108495	28.7050213252999	0.198922700542922	0.290799909525318	314428	0.630366029881984	TRUE	2L	155572	0.00844654422742053
CG11459_1	CG11459	CG11459	3R	2360000	1600000	2480000	1620000	2440000	47.5210007328032	47.2878359393172	47.5632785688011	47.2931675290781	47.5490356175268	103.06296145663	0.549026382312097	0.747869710365561	507076	0.162522030333236	TRUE	3R	1852924	47.35847870247
CG11466_1	CG11466	CG11466	3R	8290000	8200000	8420000	8250000	8340000	51.930977708451	51.8043821911872	52.1166221987288	51.8745130934983	52.0019986431437	67.9514407536767	0.408472375608067	0.546492837273677	58370	0.0822893177422372	TRUE	3R	8231630	51.8486883907088
CG1147_1	CG1147	CG1147	3R	2360000	1470000	3890000	1520000	2610000	47.5210007328032	47.2542239392552	48.1387658719881	47.2669404521024	47.6105604406342	17.7792217875077	0.128357932969487	1.03166640728656e-08	345080	0.113580494824816	TRUE	3R	2014920	47.4074202379784
CG11474_1	CG11474	CG11474	2R	17990000	17820000	18280000	17930000	18170000	97.8993231791732	97.1601706546863	99.1504768873855	97.6384823516398	98.6786617541294	24.7567658344599	0.174107343459594	0.173661025705663	29195	0.126890683257159	TRUE	2R	17960805	97.772432495916
CG1148_1	CG1148	CG1148	3R	2030000	1670000	2490000	1780000	2410000	47.4121221484302	47.3066869807229	47.5668622593398	47.337391228089	47.5384512129331	200.027239729899	0.786809596331734	0.902303940093578	7184	0.00224860689473871	TRUE	3R	2037184	47.4143707553249
CG11488_1	CG11488	CG11488	2L	180000	22380000	360000	120000	3e+05	0.0261407958961184	66.2227813235059	0.400903567829767	-0.000647625069704365	0.267203248393754	52.0088114475561	0.330926564745137	0.420970306177962	23870	0.0295854664753676	TRUE	2L	203870	0.0557262623714759
CG11489-PB_1	CG11489-PB	CG11489	3L	23160000	20940000	1260000	21210000	24360000	47.0469714927774	46.5278657232893	47.2035618695007	46.6407433696754	47.0837136233151	20.4977277969983	0.146476115742327	0.291988524839822	888848	0.0986883813707493	TRUE	3L	22271152	46.9482831114066
CG11489-PE_1	CG11489-PE	CG11489	3L	23160000	20940000	1260000	21210000	24360000	47.0469714927774	46.5278657232893	47.2035618695007	46.6407433696754	47.0837136233151	20.4977277969983	0.146476115742327	0.291988524839822	888848	0.0986883813707493	TRUE	3L	22271152	46.9482831114066
CG11489-PF_1	CG11489-PF	CG11489	3L	22640000	21090000	2e+06	21340000	970000	47.0030495668487	46.5920448504675	47.4027924813054	46.6906142240616	47.140129187884	17.8158795330223	0.128604787927113	0.302374903042774	372342	0.0554016332006313	TRUE	3L	22267658	46.9476479336481
CG11489-PH_1	CG11489-PH	CG11489	3L	22640000	21090000	2e+06	21340000	970000	47.0030495668487	46.5920448504675	47.4027924813054	46.6906142240616	47.140129187884	17.8158795330223	0.128604787927113	0.302374903042774	372342	0.0554016332006313	TRUE	3L	22267658	46.9476479336481
CG11489-PI_1	CG11489-PI	CG11489	3L	23160000	20940000	1260000	21210000	24360000	47.0469714927774	46.5278657232893	47.2035618695007	46.6407433696754	47.0837136233151	20.4977277969983	0.146476115742327	0.291988524839822	888848	0.0986883813707493	TRUE	3L	22271152	46.9482831114066
CG11489-PJ_1	CG11489-PJ	CG11489	3L	22640000	21090000	2e+06	21340000	970000	47.0030495668487	46.5920448504675	47.4027924813054	46.6906142240616	47.140129187884	17.8158795330223	0.128604787927113	0.302374903042774	372342	0.0554016332006313	TRUE	3L	22267658	46.9476479336481
CG11489-PK_1	CG11489-PK	CG11489	3L	22640000	21090000	2e+06	21340000	970000	47.0030495668487	46.5920448504675	47.4027924813054	46.6906142240616	47.140129187884	17.8158795330223	0.128604787927113	0.302374903042774	372342	0.0554016332006313	TRUE	3L	22267658	46.9476479336481
CG11489-PL_1	CG11489-PL	CG11489	3L	23160000	20940000	1260000	21210000	24360000	47.0469714927774	46.5278657232893	47.2035618695007	46.6407433696754	47.0837136233151	20.4977277969983	0.146476115742327	0.291988524839822	888848	0.0986883813707493	TRUE	3L	22271152	46.9482831114066
CG11489-PM_1	CG11489-PM	CG11489	3L	23160000	20940000	1260000	21210000	24360000	47.0469714927774	46.5278657232893	47.2035618695007	46.6407433696754	47.0837136233151	20.4977277969983	0.146476115742327	0.291988524839822	888848	0.0986883813707493	TRUE	3L	22271152	46.9482831114066
CG11489-PN_1	CG11489-PN	CG11489	3L	23160000	20940000	1260000	21210000	24360000	47.0469714927774	46.5278657232893	47.2035618695007	46.6407433696754	47.0837136233151	20.4977277969983	0.146476115742327	0.291988524839822	888848	0.0986883813707493	TRUE	3L	22271152	46.9482831114066
CG11489-PO_1	CG11489-PO	CG11489	3L	23160000	20940000	1260000	21210000	24360000	47.0469714927774	46.5278657232893	47.2035618695007	46.6407433696754	47.0837136233151	20.4977277969983	0.146476115742327	0.291988524839822	888848	0.0986883813707493	TRUE	3L	22271152	46.9482831114066
CG11490_1	CG11490	CG11490	2L	5e+05	320000	640000	420000	550000	0.705332300530354	0.313513028880468	1.01554430143183	0.528940650802582	0.815911530004847	53.3335785318066	0.337740403830277	0.553670303135434	292488	0.643876853002723	TRUE	2L	207512	0.0614554475276301
CG11491-PB_1	CG11491-PB	CG11491	X	1270000	160000	1560000	410000	1490000	0.210881506321246	-1.70066221451438e-08	0.425372259504094	-1.40111154763662e-06	0.368706140997707	50.1812894155151	0.321411631329865	0.32278993337143	248555	0.18052901855264	TRUE	X	1518555	0.391410524873886
CG11491-PC_1	CG11491-PC	CG11491	X	1270000	160000	1560000	410000	1490000	0.210881506321246	-1.70066221451438e-08	0.425372259504094	-1.40111154763662e-06	0.368706140997707	50.1812894155151	0.321411631329865	0.32278993337143	248555	0.18052901855264	TRUE	X	1518555	0.391410524873886
CG11491-PE_1	CG11491-PE	CG11491	X	2090000	1840000	2290000	160000	2250000	0.986933086450126	0.68992927030665	1.2734659069551	-1.70066221451438e-08	1.21239211281806	58.520793159537	0.36375922352204	0.449654629630788	571445	0.59552256157624	TRUE	X	1518555	0.391410524873886
CG11491-PH_1	CG11491-PH	CG11491	X	1270000	160000	1560000	410000	1490000	0.210881506321246	-1.70066221451438e-08	0.425372259504094	-1.40111154763662e-06	0.368706140997707	50.1812894155151	0.321411631329865	0.32278993337143	248555	0.18052901855264	TRUE	X	1518555	0.391410524873886
CG11491-PI_1	CG11491-PI	CG11491	X	1270000	160000	1560000	410000	1490000	0.210881506321246	-1.70066221451438e-08	0.425372259504094	-1.40111154763662e-06	0.368706140997707	50.1812894155151	0.321411631329865	0.32278993337143	248555	0.18052901855264	TRUE	X	1518555	0.391410524873886
CG11491-PJ_1	CG11491-PJ	CG11491	X	1280000	160000	1560000	160000	2230000	0.217456598179382	-1.70066221451438e-08	0.425372259504094	-1.70066221451438e-08	1.18257918173752	55.5625373121921	0.349048649259081	0.4061303279334	238555	0.173953926694504	TRUE	X	1518555	0.391410524873886
CG11491-PL_1	CG11491-PL	CG11491	X	1280000	160000	1560000	160000	2230000	0.217456598179382	-1.70066221451438e-08	0.425372259504094	-1.70066221451438e-08	1.18257918173752	55.5625373121921	0.349048649259081	0.4061303279334	238555	0.173953926694504	TRUE	X	1518555	0.391410524873886
CG11491-PM_1	CG11491-PM	CG11491	X	2090000	1840000	2290000	160000	2250000	0.986933086450126	0.68992927030665	1.2734659069551	-1.70066221451438e-08	1.21239211281806	58.520793159537	0.36375922352204	0.449654629630788	571445	0.59552256157624	TRUE	X	1518555	0.391410524873886
CG11491-PN_1	CG11491-PN	CG11491	X	2090000	1840000	2290000	160000	2250000	0.986933086450126	0.68992927030665	1.2734659069551	-1.70066221451438e-08	1.21239211281806	58.520793159537	0.36375922352204	0.449654629630788	571445	0.59552256157624	TRUE	X	1518555	0.391410524873886
CG11491-PP_1	CG11491-PP	CG11491	X	1270000	160000	1560000	410000	1490000	0.210881506321246	-1.70066221451438e-08	0.425372259504094	-1.40111154763662e-06	0.368706140997707	50.1812894155151	0.321411631329865	0.32278993337143	248555	0.18052901855264	TRUE	X	1518555	0.391410524873886
CG11491-PQ_1	CG11491-PQ	CG11491	X	1270000	160000	1560000	410000	1490000	0.210881506321246	-1.70066221451438e-08	0.425372259504094	-1.40111154763662e-06	0.368706140997707	50.1812894155151	0.321411631329865	0.32278993337143	248555	0.18052901855264	TRUE	X	1518555	0.391410524873886
CG11495_1	CG11495	CG11495	3L	3190000	3080000	3290000	3120000	3220000	6.08553583801574	5.67006553251542	6.46760465191373	5.82045819843799	6.19978496060642	70.5149525036582	0.420073916457896	0.595094824843807	27801	0.105544369803511	TRUE	3L	3162199	5.97999146821224
CG11502_1	CG11502	CG11502	3R	8270000	8140000	8430000	8200000	8330000	51.9027058439902	51.7209001560569	52.131033894199	51.8043821911872	51.987755823001	43.7488400941482	0.286832059592933	0.567809517291971	153938	0.214902581623846	TRUE	3R	8116062	51.6878032623664
CG11504_1	CG11504	CG11504	3R	25950000	25920000	25990000	25940000	25960000	99.7230561074999	99.6638223254111	99.8015679652257	99.7033448791073	99.7427340045713	27.1923835346644	0.189504905151789	1.07657017663719e-08	125931	0.25066702044569	TRUE	3R	25824069	99.4723890870542
CG11513_1	CG11513	CG11513	3L	3410000	3380000	3450000	3400000	3420000	6.92962635358049	6.81387465849928	7.08411942283129	6.89102915874506	6.96823517711166	141.530533401138	0.664984173416932	0.757858740164598	52341	0.20218367423638	TRUE	3L	3462341	7.13181002781687
CG11516-PA_1	CG11516-PA	CG11516	3R	25300000	25250000	25470000	25290000	25420000	98.3724251313967	98.2628215827603	98.7391429375005	98.3505669320799	98.6322503399026	34.0178864503705	0.23114221059077	0.192568149445059	12210	0.026693091903212	TRUE	3R	25287790	98.3457320394935
CG11516-PB_1	CG11516-PB	CG11516	3R	25310000	25270000	25460000	25300000	25360000	98.3942519158319	98.3067566081471	98.7178296397847	98.3724251313967	98.5029118217361	22.9060678452498	0.162212260353535	0.187352095711173	22210	0.048519876338446	TRUE	3R	25287790	98.3457320394935
CG11516-PC_1	CG11516-PC	CG11516	3R	25300000	25250000	25470000	25290000	25420000	98.3724251313967	98.2628215827603	98.7391429375005	98.3505669320799	98.6322503399026	34.0178864503705	0.23114221059077	0.192568149445059	12210	0.026693091903212	TRUE	3R	25287790	98.3457320394935
CG11516-PF_1	CG11516-PF	CG11516	3R	25300000	25250000	25470000	25290000	25420000	98.3724251313967	98.2628215827603	98.7391429375005	98.3505669320799	98.6322503399026	34.0178864503705	0.23114221059077	0.192568149445059	91001	0.200059715370344	TRUE	3R	25208999	98.1723654160263
CG11516-PG_1	CG11516-PG	CG11516	3R	25310000	25270000	25460000	25300000	25360000	98.3942519158319	98.3067566081471	98.7178296397847	98.3724251313967	98.5029118217361	22.9060678452498	0.162212260353535	0.187352095711173	4580	0.00999276302729868	TRUE	3R	25305420	98.3842591528046
CG1152_1	CG1152	CG1152	3R	2510000	1160000	3450000	1580000	3400000	47.5740568318126	47.1809019981573	47.9461874255556	47.282547755726	47.9249844180615	61.8779543744527	0.38005115131558	0.715881726723101	573206	0.219908888195079	TRUE	3R	3083206	47.7939657200077
CG11522_1	CG11522	CG11522	3R	27460000	27280000	27840000	27360000	27740000	102.382683628354	102.089504822048	102.994691149586	102.220199962883	102.834131569608	41.7548825484639	0.275759271071405	1.1135854539456e-08	38120	0.0618353409023484	TRUE	3R	27421880	102.320848287452
CG11526_1	CG11526	CG11526	3L	3320000	3270000	3410000	3300000	3370000	6.58282728687419	6.39092587113928	6.92962635358049	6.50598628853608	6.77532003371158	74.9611814039903	0.439658986380838	0.588302533326151	5637	0.021675194745967	TRUE	3L	3325637	6.60450248162017
CG11529_1	CG11529	CG11529	3L	12220000	12120000	12300000	12160000	12250000	37.5915861990038	37.356987791052	37.7759225059433	37.4513849671729	37.6610600533788	56.0924564773807	0.351708570398603	0.579232859363209	28993	0.0675387697575047	TRUE	3L	12191007	37.5240474292463
CG11534_1	CG11534	CG11534	3L	12120000	12080000	12200000	12110000	12150000	37.356987791052	37.2618458240224	37.5450382503641	37.3332721635745	37.4278554464972	56.7232445423268	0.354860635894849	0.370816673767452	5323	0.0126048448906886	TRUE	3L	12125323	37.3695926359427
CG11537-PA_1	CG11537-PA	CG11537	3L	3110000	3080000	3150000	3100000	3130000	5.78278111551627	5.67006553251542	5.93378669728742	5.74515576659375	5.85818569996782	166.650700106368	0.724088715709028	0.866796484711278	23040	0.0868835380543374	TRUE	3L	3133040	5.86966465357061
CG11537-PB_1	CG11537-PB	CG11537	3L	3110000	3080000	3150000	3100000	3130000	5.78278111551627	5.67006553251542	5.93378669728742	5.74515576659375	5.85818569996782	166.650700106368	0.724088715709028	0.866796484711278	23040	0.0868835380543374	TRUE	3L	3133040	5.86966465357061
CG11537-PC_1	CG11537-PC	CG11537	3L	3120000	3090000	3150000	3110000	3130000	5.82045819843799	5.70758346708711	5.93378669728742	5.78278111551627	5.85818569996782	176.921423393186	0.745138668126752	0.901067000795004	22908	0.0864985702284855	TRUE	3L	3142908	5.90695676866648
CG11537-PD_1	CG11537-PD	CG11537	3L	3110000	3080000	3150000	3100000	3130000	5.78278111551627	5.67006553251542	5.93378669728742	5.74515576659375	5.85818569996782	166.650700106368	0.724088715709028	0.866796484711278	23040	0.0868835380543374	TRUE	3L	3133040	5.86966465357061
CG11537-PE_1	CG11537-PE	CG11537	3L	3110000	3080000	3150000	3100000	3130000	5.78278111551627	5.67006553251542	5.93378669728742	5.74515576659375	5.85818569996782	166.650700106368	0.724088715709028	0.866796484711278	23040	0.0868835380543374	TRUE	3L	3133040	5.86966465357061
CG11537-PF_1	CG11537-PF	CG11537	3L	3110000	3080000	3150000	3100000	3130000	5.78278111551627	5.67006553251542	5.93378669728742	5.74515576659375	5.85818569996782	166.650700106368	0.724088715709028	0.866796484711278	23040	0.0868835380543374	TRUE	3L	3133040	5.86966465357061
CG11537-PG_1	CG11537-PG	CG11537	3L	3110000	3080000	3150000	3100000	3130000	5.78278111551627	5.67006553251542	5.93378669728742	5.74515576659375	5.85818569996782	166.650700106368	0.724088715709028	0.866796484711278	23040	0.0868835380543374	TRUE	3L	3133040	5.86966465357061
CG11539_1	CG11539	CG11539	3R	27140000	26980000	27440000	27040000	27250000	101.858891364973	101.591667944393	102.350256044663	101.692390309003	102.040305043315	85.6169293193486	0.483946333443999	0.460949985570367	301725	0.494162832032714	TRUE	3R	27441725	102.353054197006
CG11546_1	CG11546	CG11546	2R	4140000	4020000	4220000	4080000	4180000	57.8820367117688	57.656249910716	58.0353336928578	57.7684723956825	57.9584318629516	84.9198022841935	0.481159080265977	0.704748416163685	104212	0.196394231889002	TRUE	2R	4035788	57.6856424798798
CG11550_1	CG11550	CG11550	3R	27500000	27210000	27840000	27400000	27780000	102.44744663695	101.974528523184	102.994691149586	102.285300523403	102.898378962341	31.185102421425	0.214127656516595	0.543847463879374	5519	0.00892659145131347	TRUE	3R	27505519	102.456373228402
CG11555_1	CG11555	CG11555	2L	720000	22380000	910000	570000	850000	1.1948967031109	66.2227813235059	1.62835966171673	0.860115552108495	1.49015340829933	21.4156639042315	0.152508490382112	0.258275007365824	446014	0.990800348236448	TRUE	2L	273986	0.204096354874454
CG11556-PA_1	CG11556-PA	CG11556	X	10660000	10620000	10740000	10640000	10690000	32.3315176943121	32.1877686537326	32.6191934208497	32.2596406021028	32.4393556381373	58.4907875575596	0.36361169580763	0.261994813829516	8496	0.0305343884859255	TRUE	X	10651504	32.3009833058262
CG11556-PB_1	CG11556-PB	CG11556	X	10650000	10620000	10730000	10640000	10690000	32.2955781434901	32.1877686537326	32.5832116550375	32.2596406021028	32.4393556381373	57.553253753763	0.358984876464241	0.206119051114248	4355	0.0156510037208903	TRUE	X	10645645	32.2799271397692
CG11556-PC_1	CG11556-PC	CG11556	X	10660000	10620000	10740000	10640000	10700000	32.3315176943121	32.1877686537326	32.6191934208497	32.2596406021028	32.4753104614488	49.1251065598599	0.315851074628675	0.144198734341238	12646	0.0454487901064269	TRUE	X	10647354	32.2860689042057
CG11556-PD_1	CG11556-PD	CG11556	X	10650000	10620000	10730000	10640000	10690000	32.2955781434901	32.1877686537326	32.5832116550375	32.2596406021028	32.4393556381373	57.553253753763	0.358984876464241	0.206119051114248	4355	0.0156510037208903	TRUE	X	10645645	32.2799271397692
CG11560_1	CG11560	CG11560	3L	12160000	12090000	12280000	12120000	12220000	37.4513849671729	37.2857012095923	37.7301165415918	37.356987791052	37.5915861990038	40.4846073742135	0.268615734753245	0.349623848410188	46818	0.110561440994445	TRUE	3L	12113182	37.3408235261784
CG11561_1	CG11561	CG11561	2L	380000	22380000	550000	330000	510000	0.44333970722288	66.2227813235059	0.815911530004847	0.335887224408572	0.727480977004778	58.0423290488479	0.36140269158082	0.553221460651777	102174	0.229865671507596	TRUE	2L	277826	0.213474035715282
CG11562_1	CG11562	CG11562	2L	4e+05	310000	590000	350000	5e+05	0.485840013848654	0.290646607311582	0.904378537827648	0.379497782575063	0.705332300530354	85.6579118401922	0.484109722965274	0.655015302400494	107431	0.236453608863698	TRUE	2L	292569	0.249386404984959
CG11567_1	CG11567	CG11567	2L	6430000	6120000	6550000	6320000	6510000	20.6024925044394	19.0882698851355	21.2110615358243	20.0552063516985	21.0069367145393	31.3045794521066	0.214852819122961	0.393914279656464	87826	0.43781600816331	TRUE	2L	6342174	20.1646764962761
CG11577_1	CG11577	CG11577	3L	19150000	18970000	19290000	19080000	19210000	45.599129365474	45.4964282301526	45.6780288420004	45.5593635805383	45.6330446079855	30.5712584587616	0.210391373504195	0.257333053365258	60758	0.0345031277413455	TRUE	3L	19089242	45.5646262377326
CG11586_1	CG11586	CG11586	3L	4260000	4210000	4300000	4240000	4270000	10.1389122091004	9.95906608000872	10.2816266631698	10.0671655746754	10.1746886555458	56.7713466846791	0.35510037378551	0.531342826318839	2366	0.00847056110308131	TRUE	3L	4262366	10.1473827702034
CG11590_1	CG11590	CG11590	X	13970000	13850000	14240000	13930000	14070000	46.0584147471819	45.577871782392	47.0925333158355	45.8996448888536	46.4490801581939	14.8146929423216	0.10816139997547	0.16991891012311	124294	0.484212136881382	TRUE	X	14094294	46.5426268840633
CG11592_1	CG11592	CG11592	2L	510000	380000	590000	470000	540000	0.727480977004778	0.44333970722288	0.904378537827648	0.638812574109402	0.793816052212018	64.704748657414	0.393445301870327	0.530155327561757	221081	0.486939717402024	TRUE	2L	288919	0.240541259602751
CG11593_1	CG11593	CG11593	3L	4050000	3970000	4080000	4020000	4060000	9.37335009271879	9.07525136891487	9.48428376962361	9.26194100376262	9.41038169307802	21.8065190948977	0.155064103050374	0.170311587597507	9900	0.0367133203828587	TRUE	3L	4040100	9.33663677233594
CG11594_1	CG11594	CG11594	3L	4040000	3960000	4090000	4010000	4060000	9.33626566879829	9.03776824339353	9.52115291906541	9.22470208939199	9.41038169307802	34.9977790088769	0.236941580690955	0.435898240031851	14870	0.0552407878435872	TRUE	3L	4025130	9.28102488095471
CG11596_1	CG11596	CG11596	X	9e+05	160000	2200000	180000	2190000	0.00310437650261023	-1.70066221451438e-08	1.13875083231459	-9.52579465603578e-09	1.12437651614889	48.8626892010855	0.314462455940492	0.597167951335144	922398	0.668222221872597	TRUE	X	1822398	0.671326598375207
CG11601_1	CG11601	CG11601	2L	420000	350000	5e+05	4e+05	470000	0.528940650802582	0.379497782575063	0.705332300530354	0.485840013848654	0.638812574109402	92.8747200910689	0.512089835813824	0.559782299517644	136853	0.302463913033137	TRUE	2L	283147	0.22647673776944
CG1161-PA_1	CG1161-PA	CG1161	3R	1550000	22400000	3380000	22450000	2300000	47.2746961966145	46.9701136712722	47.9165420400797	46.9777759230245	47.5003801913275	23.7653726274665	0.167756470267302	0.172551404456728	369093	0.089129517587935	TRUE	3R	1180907	47.1855666790266
CG11617_1	CG11617	CG11617	2L	550000	340000	640000	440000	620000	0.815911530004847	0.357853905204051	1.01554430143183	0.572611671701076	0.970983019045093	17.3308056406675	0.125332612106004	0.408028357902194	343956	0.756803037820518	TRUE	2L	206044	0.0591084921843313
CG11619_1	CG11619	CG11619	3L	18960000	18930000	19020000	18950000	18990000	45.4906789851237	45.4734025550009	45.5251041073876	45.4849249784095	45.5079125600785	62.9893740367834	0.385352298892357	0.425586798932979	21258	0.0122160861272675	TRUE	3L	18981258	45.502895071251
CG11621-PA_1	CG11621-PA	CG11621	3L	11780000	11660000	11840000	11740000	11800000	36.5242794145826	36.2171979900929	36.6752119283727	36.4226962050694	36.5747819561566	25.585757466043	0.179380649693426	1.00841014264509e-08	1312	0.00331885839298707	TRUE	3L	11781312	36.5275982729756
CG11621-PC_1	CG11621-PC	CG11621	3L	11780000	11660000	11840000	11740000	11800000	36.5242794145826	36.2171979900929	36.6752119283727	36.4226962050694	36.5747819561566	25.585757466043	0.179380649693426	1.00841014264509e-08	1312	0.00331885839298707	TRUE	3L	11781312	36.5275982729756
CG11621-PD_1	CG11621-PD	CG11621	3L	11780000	11660000	11840000	11740000	11800000	36.5242794145826	36.2171979900929	36.6752119283727	36.4226962050694	36.5747819561566	25.585757466043	0.179380649693426	1.00841014264509e-08	1312	0.00331885839298707	TRUE	3L	11781312	36.5275982729756
CG11622_1	CG11622	CG11622	3R	16860000	16750000	16900000	16810000	16880000	70.248118547368	69.9111882945094	70.3721381274257	70.0942309453676	70.3100260409006	76.6278423275353	0.446828763893455	0.538778030847169	16500	0.0509211702692483	TRUE	3R	16843500	70.1971973770987
CG11628-PA_1	CG11628-PA	CG11628	2R	1800000	1370000	2300000	20870000	2100000	55.1175806155973	54.9853944475385	55.3889476661875	53.9907996397569	55.2622437290782	26.0760100248417	0.182483342190133	0.203126030916876	NA	1.08756190413736	TRUE	2L	21757242	54.03001871146
CG11628-PC_1	CG11628-PC	CG11628	2L	21240000	20830000	21810000	20860000	1880000	54.0186093994693	53.9864949826756	54.0299622792615	53.989749405029	55.1512873941795	39.7166175766149	0.264262724412729	0.420316025879602	507255	0.0114006360559529	TRUE	2L	21747255	54.0300100355252
CG11628-PD_1	CG11628-PD	CG11628	2L	21240000	20830000	21810000	20860000	1880000	54.0186093994693	53.9864949826756	54.0299622792615	53.989749405029	55.1512873941795	39.7166175766149	0.264262724412729	0.420316025879602	507255	0.0114006360559529	TRUE	2L	21747255	54.0300100355252
CG11628-PE_1	CG11628-PE	CG11628	2L	21240000	20830000	21810000	20860000	1880000	54.0186093994693	53.9864949826756	54.0299622792615	53.989749405029	55.1512873941795	39.7166175766149	0.264262724412729	0.420316025879602	507255	0.0114006360559529	TRUE	2L	21747255	54.0300100355252
CG1163_1	CG1163	CG1163	3R	2940000	2280000	3e+06	2310000	3590000	47.7367653683623	47.4935855834073	47.7605656592004	47.5037923854143	48.00628232244	60.9297194148158	0.375492218259763	0.421065893112573	1742391	0.547445038954208	TRUE	3R	1197609	47.1893203294081
CG11637_1	CG11637	CG11637	3L	18850000	18780000	18900000	18810000	18870000	45.4271161461658	45.3863480347054	45.4560824264727	45.4038514088408	45.4387177559594	76.9331861885042	0.448132338781731	0.544371265918103	35483	0.0205691303874858	TRUE	3L	18885483	45.4476852765533
CG11638_1	CG11638	CG11638	X	2030000	1480000	2280000	550000	2080000	0.909786188537047	0.360885288838285	1.25801492133639	1.91188398547675e-06	0.973804306391899	27.1388997986224	0.189169892434746	0.0959333927862392	1119444	0.903728161808105	TRUE	X	910556	0.00605802672894218
CG11655_1	CG11655	CG11655	X	15280000	15120000	15450000	15200000	15370000	50.5879290780623	50.0817938659283	51.1222791242752	50.3354531641558	50.871039543455	35.3842605700832	0.239216875596341	0.490648077719744	67608	0.212736665141691	TRUE	X	15347608	50.800665743204
CG11661_1	CG11661	CG11661	3L	16930000	16830000	17170000	16890000	17030000	44.1703058780534	44.0937019653546	44.348326399378	44.1398435252597	44.2454492674452	34.5727027334543	0.234431212113326	0.43356267977157	22221	0.0168213443241143	TRUE	3L	16952221	44.1871272223775
CG11678_1	CG11678	CG11678	X	15620000	15580000	15700000	15610000	15660000	51.6562507607742	51.5305084951275	51.908114134639	51.6248054222961	51.7821095325908	37.4070990185962	0.251015514001562	0.192746789647634	11066	0.0348059209072318	TRUE	X	15631066	51.6910566816815
CG11679_1	CG11679	CG11679	X	15620000	15550000	15700000	15590000	15650000	51.6562507607742	51.4362600835439	51.908114134639	51.5619347627363	51.750632311885	19.7752418296309	0.141697992930464	0.240158484527954	12859	0.0404463306474625	TRUE	X	15632859	51.6966970914217
CG11686_1	CG11686	CG11686	3R	9160000	8910000	9250000	9060000	9200000	53.2270553591122	52.8427407850761	53.3673776463933	53.0723300868268	53.2892990232235	26.6878841209682	0.186339296444642	0.2899743637315	72636	0.11251443357466	TRUE	3R	9087364	53.1145409255375
CG11699_1	CG11699	CG11699	X	11420000	11330000	11510000	11380000	11460000	35.1246146510094	34.7825967016726	35.4711199209414	34.9720759834144	35.2780402554444	46.9312405460053	0.304154832311911	0.225765127145761	44743	0.171678417303404	TRUE	X	11464743	35.2962930683128
CG11709_1	CG11709	CG11709	X	11610000	11330000	11850000	11460000	11780000	35.8618000330165	34.7825967016726	36.8254934523163	35.2780402554444	36.540485320916	18.1881757703107	0.13110789099514	0.101283549653107	153994	0.59912012695235	TRUE	X	11456006	35.2626799060642
CG11710-PA_1	CG11710-PA	CG11710	X	20310000	20200000	20620000	20270000	20530000	64.2384689728007	64.0734992118804	64.6623448277654	64.1793857767724	64.5453502011541	16.5111450825081	0.119775458627151	0.185108530413058	9403	0.0137964997684321	TRUE	X	20300597	64.2246724730322
CG11710-PB_1	CG11710-PB	CG11710	X	20400000	20200000	20480000	20280000	20420000	64.3676710952412	64.0734992118804	64.4782440541135	64.1942531379808	64.3956878689109	28.3503672111193	0.196724465913763	0.129872126895092	99403	0.142998622208964	TRUE	X	20300597	64.2246724730322
CG11711-PA_1	CG11711-PA	CG11711	3L	11490000	11450000	11560000	11480000	11520000	35.7700010030134	35.6626510967531	35.9558954862694	35.7432407720487	35.8499747301524	82.2157853089421	0.470204697815699	0.645620769773067	45773	0.121837527786255	TRUE	3L	11535773	35.8918385307997
CG11711-PB_1	CG11711-PB	CG11711	3L	11490000	11450000	11580000	11480000	11530000	35.7700010030134	35.6626510967531	36.008553791579	35.7432407720487	35.876530797108	64.8043460290949	0.393911907714952	0.599508659834308	30877	0.0823047253496441	TRUE	3L	11520877	35.8523057283631
CG11711-PC_1	CG11711-PC	CG11711	3L	11710000	11470000	11860000	11510000	11750000	36.346000225299	35.7164291400583	36.7251401474405	35.8233678380865	36.4481644884867	56.7618914850515	0.355053256732747	0.555064705917194	155002	0.403305957235233	TRUE	3L	11554998	35.9426942680638
CG11711-PD_1	CG11711-PD	CG11711	3L	11590000	11470000	11800000	11520000	11730000	36.0348079296814	35.7164291400583	36.5747819561566	35.8499747301524	36.3971794574639	49.579174369102	0.318247197870946	0.468600557789155	38219	0.100610580806631	TRUE	3L	11551781	35.9341973488748
CG11711-PE_1	CG11711-PE	CG11711	3L	11490000	11450000	11580000	11480000	11530000	35.7700010030134	35.6626510967531	36.008553791579	35.7432407720487	35.876530797108	64.8043460290949	0.393911907714952	0.599508659834308	30877	0.0823047253496441	TRUE	3L	11520877	35.8523057283631
CG11715-PA_1	CG11715-PA	CG11715	X	11370000	11280000	11460000	11330000	11420000	34.9340758844063	34.5943775197144	35.2780402554444	34.7825967016726	35.1246146510094	59.9851503740308	0.370917579584891	0.614309449821747	1626	0.00617521370334373	TRUE	X	11371626	34.9402510981096
CG11715-PB_1	CG11715-PB	CG11715	X	11380000	11300000	11460000	11330000	11410000	34.9720759834144	34.6695185994282	35.2780402554444	34.7825967016726	35.0863981359573	69.5307547569447	0.415646944014618	0.673612901831094	4434	0.0168557826071805	TRUE	X	11375566	34.9552202008072
CG1172_1	CG1172	CG1172	3R	2020000	180000	2570000	1550000	2280000	47.4090014199497	46.9907586690573	47.5958544581255	47.2746961966145	47.4935855834073	40.8958183242232	0.270935905462153	0.37709370665283	799969	0.21460330788625	TRUE	3R	1220031	47.1943981120635
CG11723_1	CG11723	CG11723	2L	2130000	1880000	2330000	2050000	2230000	4.84343603073054	4.1137787831142	5.45120764178912	4.60610209526186	5.14485813477863	22.0968894320146	0.156957703409903	0.176433593533705	17024	0.0509495160922029	TRUE	2L	2147024	4.89438554682273
CG11727-PA_1	CG11727-PA	CG11727	X	11310000	11260000	11350000	11290000	11320000	34.7071618437061	34.5194260198242	34.8582331924624	34.6319240370619	34.7448543541071	87.2590268448818	0.4904527363811	0.641724702352755	22927	0.0864915541875959	TRUE	X	11332927	34.7936533978937
CG11727-PB_1	CG11727-PB	CG11727	X	11350000	11270000	11460000	11310000	11400000	34.8582331924624	34.5568783973228	35.2780402554444	34.7071618437061	35.0482365427095	50.4515700056695	0.322827318455294	0.440831368714891	17073	0.064579794568715	TRUE	X	11332927	34.7936533978937
CG11727-PC_1	CG11727-PC	CG11727	X	11350000	11270000	11460000	11310000	11400000	34.8582331924624	34.5568783973228	35.2780402554444	34.7071618437061	35.0482365427095	50.4515700056695	0.322827318455294	0.440831368714891	17073	0.064579794568715	TRUE	X	11332927	34.7936533978937
CG11727-PD_1	CG11727-PD	CG11727	X	11310000	11260000	11350000	11290000	11320000	34.7071618437061	34.5194260198242	34.8582331924624	34.6319240370619	34.7448543541071	87.2590268448818	0.4904527363811	0.641724702352755	22927	0.0864915541875959	TRUE	X	11332927	34.7936533978937
CG11727-PE_1	CG11727-PE	CG11727	X	11350000	11270000	11460000	11310000	11400000	34.8582331924624	34.5568783973228	35.2780402554444	34.7071618437061	35.0482365427095	50.4515700056695	0.322827318455294	0.440831368714891	17073	0.064579794568715	TRUE	X	11332927	34.7936533978937
CG11732_1	CG11732	CG11732	3R	4220000	4120000	4270000	4140000	4230000	48.2910852619802	48.2441018884082	48.3148772388641	48.2534368019042	48.2958271549787	173.205787982358	0.737715562008495	0.814112700809783	26319	0.0124977950035543	TRUE	3R	4246319	48.3035830569838
CG11742_1	CG11742	CG11742	3R	4460000	4230000	4510000	4290000	4490000	48.4073048463772	48.2958271549787	48.4322127383853	48.3244527178649	48.4222182109338	70.6373427648413	0.420622084347767	0.554718658157849	81670	0.0401416977219924	TRUE	3R	4378330	48.3671631486552
CG11750_1	CG11750	CG11750	X	11250000	11140000	11310000	11190000	11250000	34.4820197371557	34.0734059793764	34.7071618437061	34.2585136244728	34.4820197371557	24.3409543731311	0.171449573782461	0.143079522240986	3362	0.0125708889807683	TRUE	X	11253362	34.4945906261365
CG11753_1	CG11753	CG11753	3R	4490000	4370000	4530000	4460000	4510000	48.4222182109338	48.3631050144093	48.4422499975738	48.4073048463772	48.4322127383853	70.0061473916188	0.417789488256836	0.558047822238893	11157	0.00555716635165027	TRUE	3R	4478843	48.4166610445821
CG11755_1	CG11755	CG11755	3R	4450000	4270000	4690000	4390000	4620000	48.4023542511557	48.3148772388641	48.5241815599131	48.3728594253057	48.4879672765837	114.747271906135	0.58795747432082	0.698972154758654	54007	0.0268591784763714	TRUE	3R	4504007	48.429213429632
CG11761_1	CG11761	CG11761	2R	6380000	6280000	6470000	6320000	6420000	62.2984171895477	62.104948865991	62.472558819745	62.1823375566775	62.3758078768434	87.4122660564436	0.49105570779003	0.587023892722308	12457	0.0241003386300633	TRUE	2R	6367543	62.2743168509176
CG11765_1	CG11765	CG11765	2R	6360000	6220000	6440000	6290000	6400000	62.2597236807401	61.9888479777674	62.414506162328	62.12429655184	62.3371117366714	62.274719828417	0.381948833979338	0.5563118560815	53690	0.103871878023881	TRUE	2R	6306310	62.1558518027162
CG11768_1	CG11768	CG11768	3R	4450000	3640000	4880000	3900000	4860000	48.4023542511557	48.0280057867106	48.6256999091837	48.1432734771047	48.6147760435852	34.2554665215846	0.232552333239629	0.489728102822174	131391	0.0658883712836769	TRUE	3R	4581391	48.4682426224393
CG11771_1	CG11771	CG11771	3R	20750000	20670000	20870000	20700000	20800000	85.5739005468824	85.2641542496703	86.030785089771	85.3807847071914	85.7654110883765	30.3771506368928	0.209206205085545	0.347185437785478	7855	0.0301931810735709	TRUE	3R	20757855	85.604093727956
CG11775_1	CG11775	CG11775	3R	4610000	4010000	4760000	4150000	4670000	48.4828418578872	48.1932786621413	48.5610124921244	48.2581156066974	48.5137734148989	49.5068776064642	0.317866249153501	0.436393255228425	10406	0.00533375884566567	TRUE	3R	4620406	48.4881756167329
CG11779-PA_1	CG11779-PA	CG11779	3R	14960000	14910000	15060000	14940000	14990000	64.9460751299641	64.8141789294105	65.2104287330646	64.893294325441	65.0253023530178	40.4089667219499	0.268188145065526	0.366812639641754	25427	0.0671460020122936	TRUE	3R	14985427	65.0132211319764
CG11779-PB_1	CG11779-PB	CG11779	3R	14980000	14910000	15070000	14940000	15200000	64.9988857961297	64.8141789294105	65.2369055544723	64.893294325441	65.581797978274	40.581435821687	0.269162732518801	0.417673999066062	2383	0.00629438572138952	TRUE	3R	14982383	65.0051801818511
CG11779-PE_1	CG11779-PE	CG11779	3R	14980000	14910000	15070000	14940000	15200000	64.9988857961297	64.8141789294105	65.2369055544723	64.893294325441	65.581797978274	40.581435821687	0.269162732518801	0.417673999066062	2383	0.00629438572138952	TRUE	3R	14982383	65.0051801818511
CG11783_1	CG11783	CG11783	3R	20860000	20830000	20960000	20850000	20890000	85.9930723107083	85.8795372847566	86.3671950892034	85.9552932942257	86.1060111998815	42.3604446200037	0.27914011706134	0.464669489096698	8734	0.0329925373297328	TRUE	3R	20851266	85.9600797733786
CG11784_1	CG11784	CG11784	2R	5e+06	4960000	5020000	4980000	5010000	59.5884689614712	59.5080479681438	59.6286555952547	59.5482657101165	59.6085644587008	80.4290678719586	0.462839834344098	0.716353046552789	9859	0.0198121806365918	TRUE	2R	5009859	59.6082811421078
CG11790-PA_1	CG11790-PA	CG11790	3R	20880000	20740000	20970000	20610000	20930000	86.068431447475	85.5354050653131	86.4042389179519	85.0292044652672	86.2556612304628	28.9621914587044	0.200512941584809	0.277603861423615	6492	0.0244324426117259	TRUE	3R	20873508	86.0439990048633
CG11790-PB_1	CG11790-PB	CG11790	3R	20610000	20540000	20970000	20560000	20810000	85.0292044652672	84.7523013916524	86.4042389179519	84.8317183949562	85.8035185328749	18.1363199637375	0.130759674226735	0.173072926115596	263785	1.01583759324143	TRUE	3R	20873785	86.0450420585086
CG11790-PC_1	CG11790-PC	CG11790	3R	20880000	20730000	20970000	20810000	20930000	86.068431447475	85.4968455561876	86.4042389179519	85.8035185328749	86.2556612304628	29.00699682394	0.200789677617096	0.296953394704698	6492	0.0244324426117259	TRUE	3R	20873508	86.0439990048633
CG11791_1	CG11791	CG11791	3R	20920000	20840000	20980000	20870000	20940000	86.2183492089512	85.9174482242622	86.4412156568345	86.030785089771	86.2929062287887	60.1195727448311	0.371570639463251	0.579204032696591	42964	0.161069205019089	TRUE	3R	20877036	86.0572800039321
CG11797_1	CG11797	CG11797	2R	15550000	15490000	15630000	15530000	15580000	88.9628173464647	88.7946589905534	89.1889141464507	88.9066400530354	89.0473339211695	116.690304930346	0.594097435192385	0.79470668948471	35275	0.0994098061245836	TRUE	2R	15585275	89.0622271525893
CG11798-PA_1	CG11798-PA	CG11798	2R	1.1e+07	10850000	11190000	10880000	11140000	73.1806426502687	72.5971471395309	73.9444446904635	72.7123007296779	73.7410836791832	26.5187524425198	0.185275272174616	0.1088370661685	25720	0.101892418846177	TRUE	2R	11025720	73.2825350691149
CG11798-PB_1	CG11798-PB	CG11798	2R	1.1e+07	10850000	11190000	10880000	11140000	73.1806426502687	72.5971471395309	73.9444446904635	72.7123007296779	73.7410836791832	26.5187524425198	0.185275272174616	0.1088370661685	25720	0.101892418846177	TRUE	2R	11025720	73.2825350691149
CG11798-PC_1	CG11798-PC	CG11798	2R	1.1e+07	10850000	11190000	10880000	11140000	73.1806426502687	72.5971471395309	73.9444446904635	72.7123007296779	73.7410836791832	26.5187524425198	0.185275272174616	0.1088370661685	25720	0.101892418846177	TRUE	2R	11025720	73.2825350691149
CG11798-PD_1	CG11798-PD	CG11798	2R	10850000	10730000	11030000	10770000	10920000	72.5971471395309	72.1449074006076	73.2995395704092	72.2941200519388	72.867073150553	16.5270741394681	0.119883790496281	0.260073636223501	175720	0.685387929583982	TRUE	2R	11025720	73.2825350691149
CG11798-PE_1	CG11798-PE	CG11798	2R	10980000	10800000	11280000	10860000	11140000	73.1017653862464	72.4070496234864	74.3141418825838	72.6354419522804	73.7410836791832	23.7002714855661	0.167337727139131	0.310193093890857	45720	0.180769682868515	TRUE	2R	11025720	73.2825350691149
CG11798-PF_1	CG11798-PF	CG11798	2R	10980000	10800000	11280000	10860000	11140000	73.1017653862464	72.4070496234864	74.3141418825838	72.6354419522804	73.7410836791832	23.7002714855661	0.167337727139131	0.310193093890857	45720	0.180769682868515	TRUE	2R	11025720	73.2825350691149
CG11798-PG_1	CG11798-PG	CG11798	2R	10980000	10800000	11280000	10860000	11140000	73.1017653862464	72.4070496234864	74.3141418825838	72.6354419522804	73.7410836791832	23.7002714855661	0.167337727139131	0.310193093890857	45720	0.180769682868515	TRUE	2R	11025720	73.2825350691149
CG11798-PH_1	CG11798-PH	CG11798	2R	1.1e+07	10850000	11190000	10880000	11140000	73.1806426502687	72.5971471395309	73.9444446904635	72.7123007296779	73.7410836791832	26.5187524425198	0.185275272174616	0.1088370661685	25720	0.101892418846177	TRUE	2R	11025720	73.2825350691149
CG11799-PG_1	CG11799-PG	CG11799	3L	11130000	11090000	11200000	11120000	11160000	34.7731722200072	34.6579830139077	34.9725489533302	34.7444616207743	34.8589600721433	28.1994949510282	0.195787494100385	1.10624807369885e-08	18886	0.0542712177956446	TRUE	3L	11111114	34.7189010022115
CG11799-PH_1	CG11799-PH	CG11799	3L	11130000	11090000	11200000	11120000	11160000	34.7731722200072	34.6579830139077	34.9725489533302	34.7444616207743	34.8589600721433	28.1994949510282	0.195787494100385	1.10624807369885e-08	18886	0.0542712177956446	TRUE	3L	11111114	34.7189010022115
CG11799-PI_1	CG11799-PI	CG11799	3L	11130000	11090000	11200000	11120000	11160000	34.7731722200072	34.6579830139077	34.9725489533302	34.7444616207743	34.8589600721433	28.1994949510282	0.195787494100385	1.10624807369885e-08	18886	0.0542712177956446	TRUE	3L	11111114	34.7189010022115
CG11799-PJ_1	CG11799-PJ	CG11799	3L	11130000	11090000	11200000	11120000	11160000	34.7731722200072	34.6579830139077	34.9725489533302	34.7444616207743	34.8589600721433	28.1994949510282	0.195787494100385	1.10624807369885e-08	18886	0.0542712177956446	TRUE	3L	11111114	34.7189010022115
CG11799-PK_1	CG11799-PK	CG11799	3L	11120000	11070000	11200000	11110000	11150000	34.7444616207743	34.6000393930609	34.9725489533302	34.7156933571923	34.8304212416385	36.4134968920389	0.245243160185489	0.246473350417417	8886	0.0255606185627641	TRUE	3L	11111114	34.7189010022115
CG11799-PN_1	CG11799-PN	CG11799	3L	11130000	11090000	11200000	11120000	11160000	34.7731722200072	34.6579830139077	34.9725489533302	34.7444616207743	34.8589600721433	28.1994949510282	0.195787494100385	1.10624807369885e-08	18886	0.0542712177956446	TRUE	3L	11111114	34.7189010022115
CG11799-PO_1	CG11799-PO	CG11799	3L	11130000	11090000	11200000	11120000	11160000	34.7731722200072	34.6579830139077	34.9725489533302	34.7444616207743	34.8589600721433	28.1994949510282	0.195787494100385	1.10624807369885e-08	18886	0.0542712177956446	TRUE	3L	11111114	34.7189010022115
CG11799-PP_1	CG11799-PP	CG11799	3L	11130000	11090000	11200000	11120000	11160000	34.7731722200072	34.6579830139077	34.9725489533302	34.7444616207743	34.8589600721433	28.1994949510282	0.195787494100385	1.10624807369885e-08	18886	0.0542712177956446	TRUE	3L	11111114	34.7189010022115
CG11802_1	CG11802	CG11802	X	11750000	11560000	11860000	11660000	11800000	36.4193446721751	35.665693632211	36.8664776896935	36.0594744180064	36.6215799233599	16.0736038662009	0.116794566887005	1.05619561448152e-08	16579	0.0668722855069745	TRUE	X	11766579	36.4862169576821
CG11821_1	CG11821	CG11821	3R	14970000	14940000	1.5e+07	14960000	14970000	64.9724767252037	64.893294325441	65.0517264061437	64.9460751299641	64.9724767252037	135.203965390439	0.648200337764978	0.729516750573244	11593	0.0306066797524807	TRUE	3R	14958407	64.9418700454513
CG11836_1	CG11836	CG11836	3R	20890000	20850000	20910000	20880000	20890000	86.1060111998815	85.9552932942257	86.180970180924	86.068431447475	86.1060111998815	77.6390590306734	0.451134106144255	0.576639011843258	7532	0.0282609815681667	TRUE	3R	20897532	86.1342721814496
CG11839_1	CG11839	CG11839	3R	20880000	20800000	20960000	20840000	20910000	86.068431447475	85.7654110883765	86.3671950892034	85.9174482242622	86.180970180924	31.1706033783096	0.21403960940798	0.319331703881885	15687	0.0589215773991327	TRUE	3R	20895687	86.1273530248742
CG11840_1	CG11840	CG11840	2L	7e+05	120000	970000	340000	860000	1.14990649949373	-0.000647625069704365	1.76793809737665	0.357853905204051	1.51309691785085	20.0248246953552	0.1433516125783	0.377135571092532	155458	0.346054565705643	TRUE	2L	544542	0.803851933788081
CG11851_1	CG11851	CG11851	3R	21070000	2.1e+07	21160000	21050000	21120000	86.7709845418326	86.5149677983214	87.0953059488175	86.6981729232609	86.9518363794367	23.2444701586232	0.16440001735825	0.400454647588702	22576	0.0822093041137464	TRUE	3R	21047424	86.6887752377188
CG11853_1	CG11853	CG11853	3R	21210000	21060000	21260000	21120000	21220000	87.2731263853328	86.7346123509424	87.4492640857286	86.9518363794367	87.3084882402513	40.8479028347887	0.270665931760558	0.597514874560788	144088	0.517002669120927	TRUE	3R	21065912	86.7561237162119
CG11857_1	CG11857	CG11857	3R	21110000	21030000	21160000	21060000	21130000	86.915800614475	86.6250924221339	87.0953059488175	86.7346123509424	86.9878048112336	51.1211392600255	0.326321708693127	0.438278037801868	24914	0.0900722491544457	TRUE	3R	21085086	86.8257283653206
CG11859_1	CG11859	CG11859	3R	21090000	21040000	21120000	21070000	21100000	86.843527148629	86.6616662749405	86.9518363794367	86.7709845418326	86.8796975322301	62.5749795435729	0.38338107869617	0.565615335210048	1629	0.00589674354461067	TRUE	3R	21091629	86.8494238921736
CG11866_1	CG11866	CG11866	2R	6010000	5870000	6040000	5980000	6020000	61.5819993589715	61.3099438041681	61.6401925674348	61.523773394658	61.6014005691618	23.4586840252086	0.165781947398535	0.302798484534348	4393	0.00852409491338335	TRUE	2R	6005607	61.5734752640582
CG11874_1	CG11874	CG11874	3R	24910000	24810000	24990000	24880000	24960000	97.4975918549769	97.2663139737976	97.6806561943901	97.4284891936712	97.6122157290301	18.2155542243007	0.131291683697022	1.05736211168359e-08	28219	0.0647762573574937	TRUE	3R	24938219	97.5623681123344
CG11877_1	CG11877	CG11877	3R	24930000	24880000	24970000	24910000	24940000	97.5435241163545	97.4284891936712	97.6350572900766	97.4975918549769	97.5664490166671	78.9075747616273	0.456487570102262	0.59964178473954	12190	0.0279417665385608	TRUE	3R	24942190	97.5714658828931
CG11883_1	CG11883	CG11883	2R	6520000	6400000	6560000	6450000	6530000	62.5693317265375	62.3371117366714	62.6467700963165	62.4338562819523	62.5886895709583	76.4481268499789	0.446060083035277	0.558181085587281	5503	0.0106524805927393	TRUE	2R	6525503	62.5799842071303
CG11886_1	CG11886	CG11886	3R	24960000	24790000	25090000	24850000	2.5e+07	97.6122157290301	97.2197421151718	97.9069355450176	97.3591444227228	97.703413286653	17.6161504400332	0.127258955206829	0.197024951378062	18861	0.0430580487431484	TRUE	3R	24978861	97.6552737777732
CG11887_1	CG11887	CG11887	2R	6530000	6510000	6570000	6530000	6550000	62.5886895709583	62.5499750122963	62.6661326724742	62.5886895709583	62.6274087347458	172.780835555072	0.736852930206465	0.836981712990379	3354	0.00649287779731367	TRUE	2R	6533354	62.5951824487556
CG11888_1	CG11888	CG11888	3R	24990000	24840000	25090000	24960000	25070000	97.6806561943901	97.3359762829967	97.9069355450176	97.6122157290301	97.8619113550091	26.2052716806227	0.183299452540934	0.368778778842563	10547	0.0240325473228609	TRUE	3R	24979453	97.6566236470672
CG11889_1	CG11889	CG11889	3R	21090000	21060000	21110000	21080000	21090000	86.843527148629	86.7346123509424	86.915800614475	86.807289479779	86.843527148629	144.664545001522	0.672999432244085	0.757995291641686	5953	0.0215403355031754	TRUE	3R	21095953	86.8650674841322
CG11891_1	CG11891	CG11891	3R	21100000	21070000	21130000	21090000	21110000	86.8796975322301	86.7709845418326	86.9878048112336	86.843527148629	86.915800614475	126.037843794143	0.622380671643462	0.789006443409157	2404	0.00868921594570793	TRUE	3R	21097596	86.8710083162844
CG11893_1	CG11893	CG11893	3R	21190000	21050000	21230000	21110000	21200000	87.2022005161747	86.6981729232609	87.3437828368171	86.915800614475	87.2376971711286	86.2436199311634	0.486439184962543	0.739018099976959	74351	0.266035024164808	TRUE	3R	21115649	86.9361654920098
CG11896_1	CG11896	CG11896	3R	13030000	12810000	13120000	12920000	13090000	60.1558322106783	59.6761828977224	60.3569521584872	59.9138876985563	60.2895975707057	22.845918149148	0.161822795933076	0.21249426270626	55384	0.122349913517269	TRUE	3R	12974616	60.0334822971611
CG11899_1	CG11899	CG11899	3R	25010000	24950000	25090000	24990000	25070000	97.7261419741409	97.5893462627263	97.9069355450176	97.6806561943901	97.8619113550091	35.4322751654502	0.239499072997294	0.451884721125432	16243	0.0368573772833543	TRUE	3R	25026243	97.7629993514242
CG11900_1	CG11900	CG11900	3R	25030000	25010000	25070000	25030000	25040000	97.7715136850719	97.7261419741409	97.8619113550091	97.7715136850719	97.7941564873903	100.46910023259	0.539896678621085	0.656684518564424	1819	0.00412181824208346	TRUE	3R	25028181	97.7673918668299
CG11902_1	CG11902	CG11902	3R	21240000	21070000	21350000	21200000	21300000	87.3790102759632	86.7709845418326	87.7621086028703	87.2376971711286	87.5889702572773	22.7497757236846	0.161199905491192	0.352615617190884	78878	0.279695549017219	TRUE	3R	21161122	87.0993147269459
CG11906_1	CG11906	CG11906	2R	15170000	15060000	15570000	15110000	15490000	87.9113346890658	87.6102844853965	89.019127293475	87.7470828248042	88.7946589905534	27.0621447547982	0.188688870362355	0.248221323372793	1287	0.00352520599003014	TRUE	2R	15171287	87.9148598950558
CG11907_1	CG11907	CG11907	2L	330000	22380000	590000	320000	540000	0.335887224408572	66.2227813235059	0.904378537827648	0.313513028880468	0.793816052212018	36.4568512426768	0.245495953990921	0.46353911321188	27686	0.060079776507834	TRUE	2L	357686	0.3959670009164
CG11919_1	CG11919	CG11919	2R	6810000	6710000	6900000	6770000	6870000	63.1312356535213	62.9373479420766	63.3058112709509	63.0536668432585	63.2476140672319	42.5155270796301	0.280003399253739	0.345901207902308	42246	0.0819238082619336	TRUE	2R	6767754	63.0493118452594
CG11920_1	CG11920	CG11920	3R	20910000	20860000	21010000	20880000	20940000	86.180970180924	85.9930723107083	86.5517431676718	86.068431447475	86.2929062287887	49.7573540553755	0.319185160685785	0.37060807499446	9341	0.0349762637723074	TRUE	3R	20900659	86.1459939171517
CG11924-PA_1	CG11924-PA	CG11924	2L	4900000	4860000	4950000	4890000	4920000	14.018905638414	13.8734307429261	14.2021506199032	13.9824453912707	14.0920130550213	97.7503647198481	0.53012899969696	0.71877730231966	17608	0.0641580058302651	TRUE	2L	4882392	13.9547476325837
CG11924-PB_1	CG11924-PB	CG11924	2L	4890000	4860000	4950000	4890000	4920000	13.9824453912707	13.8734307429261	14.2021506199032	13.9824453912707	14.0920130550213	92.4035535057387	0.510310308898758	0.66706646995183	7608	0.027697758687026	TRUE	2L	4882392	13.9547476325837
CG11924-PC_1	CG11924-PC	CG11924	2L	4890000	4860000	4950000	4890000	4920000	13.9824453912707	13.8734307429261	14.2021506199032	13.9824453912707	14.0920130550213	92.4035535057387	0.510310308898758	0.66706646995183	7608	0.027697758687026	TRUE	2L	4882392	13.9547476325837
CG11924-PE_1	CG11924-PE	CG11924	2L	4890000	4860000	4950000	4890000	4920000	13.9824453912707	13.8734307429261	14.2021506199032	13.9824453912707	14.0920130550213	92.4035535057387	0.510310308898758	0.66706646995183	7608	0.027697758687026	TRUE	2L	4882392	13.9547476325837
CG11924-PF_1	CG11924-PF	CG11924	2L	4890000	4860000	4950000	4890000	4920000	13.9824453912707	13.8734307429261	14.2021506199032	13.9824453912707	14.0920130550213	92.4035535057387	0.510310308898758	0.66706646995183	7761	0.0282544091112982	TRUE	2L	4882239	13.9541909821594
CG11927_1	CG11927	CG11927	2L	4790000	4730000	4870000	4770000	4840000	13.62111441275	13.40699213994	13.9097086008802	13.5495278144415	13.8010528147336	42.4945579193122	0.279886732773845	0.420695436464156	57855	0.20833679679339	TRUE	2L	4847855	13.8294512095434
CG1193_1	CG1193	CG1193	3R	2270000	22410000	3900000	23140000	3760000	47.4902032457626	46.9716814267873	48.1432734771047	47.045815825186	48.0807175522685	15.9831837161572	0.116177292722265	0.27741935501425	662378	0.200340565291384	TRUE	3R	1607622	47.2898626804712
CG11949-PA_1	CG11949-PA	CG11949	2R	15120000	15070000	15190000	15100000	15150000	87.7744480117431	87.6376424811909	87.9661289595935	87.7197202807441	87.8565654582456	50.5435806214231	0.323308581395677	0.369812417142188	3021	0.00826763376670669	TRUE	2R	15123021	87.7827156455098
CG11949-PB_1	CG11949-PB	CG11949	2R	15120000	15070000	15180000	15100000	15150000	87.7744480117431	87.6376424811909	87.9387283929455	87.7197202807441	87.8565654582456	40.0345878833599	0.26606813237004	0.322597632420316	3021	0.00826763376670669	TRUE	2R	15123021	87.7827156455098
CG11949-PC_1	CG11949-PC	CG11949	2R	15110000	15050000	15160000	15090000	15130000	87.7470828248042	87.582926121624	87.8839472451129	87.6923597768608	87.801816444402	55.7915259599706	0.350199390710104	0.402826412929795	13021	0.0356328207055867	TRUE	2R	15123021	87.7827156455098
CG11949-PE_1	CG11949-PE	CG11949	2R	15110000	15050000	15170000	15090000	15130000	87.7470828248042	87.582926121624	87.9113346890658	87.6923597768608	87.801816444402	45.9318781680199	0.298760808023221	0.25848181725364	13021	0.0356328207055867	TRUE	2R	15123021	87.7827156455098
CG11951_1	CG11951	CG11951	3R	25050000	25020000	25090000	25040000	25060000	97.8167704401942	97.7488421438013	97.9069355450176	97.7941564873903	97.8393554329213	53.5269536478172	0.338729193356153	0.402539493514551	13850	0.0312724703740059	TRUE	3R	25063850	97.8480429105683
CG11956_1	CG11956	CG11956	3R	25090000	25020000	25120000	25070000	25100000	97.9069355450176	97.7488421438013	97.9742510364492	97.8619113550091	97.9294035918135	30.5836188339768	0.210466782338053	0.432001317862252	15872	0.0357216083545495	TRUE	3R	25074128	97.871213936663
CG11958-PA_1	CG11958-PA	CG11958	3R	25090000	24960000	25240000	25050000	25200000	97.9069355450176	97.6122157290301	98.240807506626	97.8167704401942	98.1524426421242	15.0891879042481	0.110050955190928	0.121177720501165	55096	0.123421706933982	TRUE	3R	25145096	98.0303572519515
CG11958-PB_1	CG11958-PB	CG11958	3R	25090000	24960000	25240000	25050000	25200000	97.9069355450176	97.6122157290301	98.240807506626	97.8167704401942	98.1524426421242	15.0891879042481	0.110050955190928	0.121177720501165	55096	0.123421706933982	TRUE	3R	25145096	98.0303572519515
CG11958-PD_1	CG11958-PD	CG11958	3R	25090000	24960000	25240000	25050000	25200000	97.9069355450176	97.6122157290301	98.240807506626	97.8167704401942	98.1524426421242	15.0891879042481	0.110050955190928	0.121177720501165	55096	0.123421706933982	TRUE	3R	25145096	98.0303572519515
CG11958-PE_1	CG11958-PE	CG11958	3R	25150000	25080000	25230000	25120000	25190000	98.0412989254682	97.8844380958953	98.2187624946536	97.9742510364492	98.1302746903024	27.4885019311127	0.19135723555955	0.512255408224227	4904	0.0109416735166405	TRUE	3R	25145096	98.0303572519515
CG11961_1	CG11961	CG11961	2R	15220000	15140000	15280000	15180000	15250000	88.0483779698719	87.8291887256224	88.2131490927428	87.9387283929455	88.1307118822197	36.6019445245157	0.246341359121851	0.265380457436463	25311	0.0694587787125442	TRUE	2R	15245311	88.1178367485844
CG11964_1	CG11964	CG11964	3R	4880000	4450000	5160000	4470000	5070000	48.6256999091837	48.4023542511557	48.7853242729229	48.4122656401697	48.7325795587522	17.5368486706434	0.126724020511472	0.176081772743879	109293	0.0589970041373817	TRUE	3R	4770707	48.5667029050464
CG11967_1	CG11967	CG11967	3R	4750000	4630000	5130000	4680000	4970000	48.555711688206	48.4931044790714	48.767582002008	48.5189712523158	48.6756065619918	52.1788650907758	0.331805129665702	0.559182225064144	56739	0.0302555864400063	TRUE	3R	4806739	48.585967274646
CG11970_1	CG11970	CG11970	3R	4770000	4380000	4960000	4570000	4850000	48.566326682164	48.3679775079361	48.6699991643598	48.4624558118112	48.6093360651416	36.8651211293672	0.247872375690709	0.120315251692605	40819	0.0218332421998753	TRUE	3R	4810819	48.5881599243639
CG11971_1	CG11971	CG11971	3R	4810000	4670000	5220000	4770000	5060000	48.587719595771	48.5137734148989	48.8213083108079	48.566326682164	48.726806826309	35.8906354962917	0.242187742138364	0.401054572810219	8587	0.00462140179982384	TRUE	3R	4818587	48.5923409975709
CG11975_1	CG11975	CG11975	3R	4530000	4110000	5350000	4130000	4970000	48.4422499975738	48.2394456470318	48.9016753083949	48.2487655845868	48.6756065619918	18.1522282066163	0.130866514456188	0.168152363092063	289106	0.150370650285254	TRUE	3R	4819106	48.592620647859
CG11980_1	CG11980	CG11980	3R	4460000	4450000	4520000	4460000	4490000	48.4073048463772	48.4023542511557	48.4372259780652	48.4073048463772	48.4222182109338	34.3566029095899	0.233151828774761	0.46550121221295	369773	0.191071877401924	TRUE	3R	4829773	48.5983767237791
CG11983_1	CG11983	CG11983	3R	4790000	4200000	4880000	4600000	4850000	48.5769956787031	48.281625764589	48.6256999091837	48.4777281085838	48.6093360651416	21.851452455384	0.155357406179703	1.10908288774304e-08	44308	0.023833091963553	TRUE	3R	4834308	48.6008287706667
CG11989_1	CG11989	CG11989	3L	9960000	9820000	10050000	9880000	10010000	30.9594389831846	30.4333647790622	31.2892505325511	30.6607666025218	31.1434755643493	41.5126707201599	0.274402569974738	0.380153800612626	6376	0.023580878035574	TRUE	3L	9966376	30.9830198612202
CG11990_1	CG11990	CG11990	3R	4840000	4660000	5120000	4790000	5010000	48.6039105561941	48.5085879332642	48.7617040514086	48.5769956787031	48.6981971087033	41.9041572473699	0.276594139688487	0.504667008491105	25684	0.0139640684840572	TRUE	3R	4865684	48.6178746246781
CG11992_1	CG11992	CG11992	3R	4610000	4110000	5240000	4300000	4990000	48.4828418578872	48.2394456470318	48.8334547732442	48.3292532991106	48.6868693939	20.1141411167035	0.143942607146044	0.0954893332903508	263157	0.139113818479814	TRUE	3R	4873157	48.621955676367
CG11993_1	CG11993	CG11993	3R	5120000	4350000	5210000	4460000	5160000	48.7617040514086	48.3533879118264	48.8152638614966	48.4073048463772	48.7853242729229	37.9698890986155	0.254265449517941	1.02871058483315e-08	243317	0.13781994577468	TRUE	3R	4876683	48.6238841056339
CG11997_1	CG11997	CG11997	3R	4970000	4700000	5220000	4840000	5100000	48.6756065619918	48.5294044520889	48.8213083108079	48.6039105561941	48.7500015857697	53.2505230473594	0.337315260507409	0.464899311273172	33284	0.0187794024780032	TRUE	3R	5003284	48.6943859644698
CG11999_1	CG11999	CG11999	3R	1190000	22970000	2480000	22220000	3180000	47.1876072443923	47.0345014411675	47.5632785688011	46.9387493940788	47.8333704175285	14.8152359365819	0.108165141770706	0.157517816854595	9657	0.00216689646549639	TRUE	3R	1180343	47.1854403479268
CG12001_1	CG12001	CG12001	3R	1490000	24360000	2290000	310000	1610000	47.2592793466247	47.0837136233151	47.4969779112932	47.0141605278115	47.2904962988751	52.8499110412383	0.335260776825439	0.391334622068801	1008745	0.21391723593112	TRUE	3R	481255	47.0453621106936
CG12002-PA_1	CG12002-PA	CG12002	3L	2420000	2270000	3370000	2340000	3110000	3.3768277901599	2.92373732713609	6.77532003371158	3.1314346497352	5.78278111551627	17.7836458715969	0.128387728667002	0.351007164811716	209310	0.679812314391967	TRUE	3L	2629310	4.05664010455187
CG12002-PC_1	CG12002-PC	CG12002	3L	2420000	2270000	3370000	2340000	3110000	3.3768277901599	2.92373732713609	6.77532003371158	3.1314346497352	5.78278111551627	17.7836458715969	0.128387728667002	0.351007164811716	209310	0.679812314391967	TRUE	3L	2629310	4.05664010455187
CG12002-PD_1	CG12002-PD	CG12002	3L	2420000	2270000	3370000	2340000	3110000	3.3768277901599	2.92373732713609	6.77532003371158	3.1314346497352	5.78278111551627	17.7836458715969	0.128387728667002	0.351007164811716	209310	0.679812314391967	TRUE	3L	2629310	4.05664010455187
CG12002-PE_1	CG12002-PE	CG12002	3L	2420000	2270000	3370000	2340000	3110000	3.3768277901599	2.92373732713609	6.77532003371158	3.1314346497352	5.78278111551627	17.7836458715969	0.128387728667002	0.351007164811716	209310	0.679812314391967	TRUE	3L	2629310	4.05664010455187
CG12003_1	CG12003	CG12003	3L	1600000	1550000	1690000	1580000	1630000	1.28843600238708	1.191857062951	1.47081214886629	1.24940477641487	1.34799422864024	52.6424676252317	0.334194429973437	0.224073293566123	34447	0.066893159830073	TRUE	3L	1565553	1.22154284255699
CG12004-PA_1	CG12004-PA	CG12004	3L	1520000	1470000	1620000	1480000	1570000	1.13549356864204	1.04414102816532	1.32800581991622	1.062155726396	1.23008960233759	50.5448931147541	0.323315443937384	0.229313162708041	51987	0.0984233665650152	TRUE	3L	1571987	1.23391693520705
CG12004-PB_1	CG12004-PB	CG12004	3L	1520000	1470000	1620000	1480000	1570000	1.13549356864204	1.04414102816532	1.32800581991622	1.062155726396	1.23008960233759	50.5448931147541	0.323315443937384	0.229313162708041	51987	0.0984233665650152	TRUE	3L	1571987	1.23391693520705
CG12004-PC_1	CG12004-PC	CG12004	3L	1570000	1490000	1620000	1530000	1590000	1.23008960233759	1.08029772177942	1.32800581991622	1.15415084318882	1.26885337182806	62.3307946171597	0.382216564214216	0.397059874472144	1987	0.00382733286946291	TRUE	3L	1571987	1.23391693520705
CG12006-PA_1	CG12006-PA	CG12006	3L	3730000	3400000	3850000	3540000	3810000	8.16433270762766	6.89102915874506	8.62251459571609	7.43201140779133	8.47031030254091	20.0328647131161	0.14340482898475	0.19741316516769	81545	0.311866991932021	TRUE	3L	3811545	8.47619969955968
CG12006-PB_1	CG12006-PB	CG12006	3L	3720000	3250000	3920000	3350000	3880000	8.12595764972097	6.31436877108613	8.88737388741509	6.69826280027521	8.73627287682201	28.5540425896185	0.197987633008448	0.411110797341085	91545	0.350242049838698	TRUE	3L	3811545	8.47619969955968
CG12008-PA_1	CG12008-PA	CG12008	3L	3300000	3190000	3420000	3240000	3360000	6.50598628853608	6.08553583801574	6.96823517711166	6.27613923536541	6.73678229660564	27.2203167313195	0.189679818755437	0.434604466890655	51567	0.198311256667665	TRUE	3L	3351567	6.70429754520375
CG12008-PB_1	CG12008-PB	CG12008	3L	3350000	3190000	3420000	3250000	3380000	6.69826280027521	6.08553583801574	6.96823517711166	6.31436877108613	6.81387465849928	23.9918129019543	0.169211338451996	0.43633844078908	1567	0.00603474492854161	TRUE	3L	3351567	6.70429754520375
CG12008-PC_1	CG12008-PC	CG12008	3L	3290000	3170000	3430000	3230000	3360000	6.46760465191373	6.00957358434631	7.00685442963373	6.23794418066746	6.73678229660564	22.504422726576	0.15960820630599	0.388294626165567	61567	0.236692893290041	TRUE	3L	3351567	6.70429754520375
CG12008-PE_1	CG12008-PE	CG12008	3L	3310000	3160000	3420000	3240000	3360000	6.54439428458306	5.971657562295	6.96823517711166	6.27613923536541	6.73678229660564	19.109986104214	0.13727470864314	0.307522979175836	40255	0.154850525144099	TRUE	3L	3350255	6.69924480972717
CG12008-PF_1	CG12008-PF	CG12008	3L	3300000	3190000	3420000	3240000	3360000	6.50598628853608	6.08553583801574	6.96823517711166	6.27613923536541	6.73678229660564	27.2203167313195	0.189679818755437	0.434604466890655	51567	0.198311256667665	TRUE	3L	3351567	6.70429754520375
CG12008-PG_1	CG12008-PG	CG12008	3L	3320000	3160000	3430000	3250000	3370000	6.58282728687419	5.971657562295	7.00685442963373	6.31436877108613	6.77532003371158	19.0546594644606	0.136905816774787	0.286675046957231	30255	0.11641752285297	TRUE	3L	3350255	6.69924480972717
CG12008-PH_1	CG12008-PH	CG12008	3L	3290000	3170000	3430000	3230000	3360000	6.46760465191373	6.00957358434631	7.00685442963373	6.23794418066746	6.73678229660564	22.504422726576	0.15960820630599	0.388294626165567	61567	0.236692893290041	TRUE	3L	3351567	6.70429754520375
CG12012_1	CG12012	CG12012	3L	3380000	3240000	3830000	3290000	3670000	6.81387465849928	6.27613923536541	8.54648439377316	6.46760465191373	7.93372620280462	24.6801871227381	0.173618511514456	0.378431560693199	3119	0.0120269179711272	TRUE	3L	3376881	6.80184774052817
CG12013_1	CG12013	CG12013	3L	3310000	3210000	3410000	3270000	3340000	6.54439428458306	6.16166292879644	6.92962635358049	6.39092587113928	6.659762897814	33.8737325174059	0.230285342775798	0.423423685476403	16632	0.0639348983075081	TRUE	3L	3326632	6.60832918289056
CG12014_1	CG12014	CG12014	3L	3400000	3280000	3530000	3350000	3460000	6.89102915874506	6.42925072824341	7.39335661538703	6.69826280027521	7.1227627640971	36.2513088167403	0.244296710441447	0.559226325445765	21715	0.0837677595725665	TRUE	3L	3378285	6.80726139917248
CG12016_1	CG12016	CG12016	3L	3330000	3240000	3480000	3290000	3380000	6.62128394231575	6.27613923536541	7.20006513743866	6.46760465191373	6.81387465849928	37.3177521914224	0.25049826304695	0.477303189703484	9255	0.035592433342913	TRUE	3L	3320745	6.58569150897285
CG12018_1	CG12018	CG12018	3L	1740000	1550000	1870000	1640000	1800000	1.57700515718279	1.191857062951	1.86978553987655	1.36811911815097	1.70912022011723	15.2300542260461	0.111019089049968	1.71801131036517e-08	35681	0.0779475211551528	TRUE	3L	1775681	1.65495267833794
CG12023_1	CG12023	CG12023	3L	1810000	1770000	1860000	1790000	1830000	1.73163991319739	1.64242078717557	1.84639952368928	1.68674398109953	1.77711072905992	109.106456762551	0.569601300428165	0.80357970816462	2682	0.00606421264689061	TRUE	3L	1812682	1.73770412584428
CG12024_1	CG12024	CG12024	3L	1760000	1630000	1900000	1730000	1850000	1.62047329235125	1.34799422864024	1.94081657251221	1.55548397692061	1.82315856078319	15.7755247756398	0.114758027106085	0.236544133520358	97245	0.21950888106349	TRUE	3L	1857245	1.83998217341473
CG12025_1	CG12025	CG12025	3L	1860000	1800000	1890000	1830000	1860000	1.84639952368928	1.70912022011723	1.91699379784935	1.77711072905992	1.84639952368928	92.755997429603	0.511642048146598	0.540707664857103	5757	0.013445596380194	TRUE	3L	1865757	1.85984512006949
CG12038_1	CG12038	CG12038	3L	1040000	980000	1090000	1010000	1060000	0.37875494073762	0.300717577203476	0.446324090511119	0.339320814160764	0.405507109731586	92.4348463729256	0.510428698413143	0.483436469638956	45939	0.060044692630413	TRUE	3L	994061	0.318710248107214
CG12042_1	CG12042	CG12042	2R	3540000	3170000	3690000	3450000	3640000	56.8208550160579	56.2742592142295	57.0683546014855	56.6791924436728	56.9843372590657	55.1018686092567	0.34672746386847	0.549237634496721	16450	0.0264629900581923	TRUE	2R	3556450	56.8473180061161
CG12052-PA_1	CG12052-PA	CG12052	2R	6390000	6240000	6560000	6300000	6470000	62.3177642986107	62.0275518290669	62.6467700963165	62.1436438307246	62.472558819745	27.7953384562325	0.193272145972005	0.134807293606168	31254	0.0604698919518682	TRUE	2R	6421254	62.3782341905626
CG12052-PB_1	CG12052-PB	CG12052	2R	6450000	6280000	6600000	6370000	6520000	62.4338562819523	62.104948865991	62.7242278994895	62.2790703400637	62.5693317265375	28.324144481631	0.196561691605797	1.2454580599334e-08	28746	0.0556220913897505	TRUE	2R	6421254	62.3782341905626
CG12052-PC_1	CG12052-PC	CG12052	2R	6450000	6280000	6600000	6370000	6520000	62.4338562819523	62.104948865991	62.7242278994895	62.2790703400637	62.5693317265375	28.324144481631	0.196561691605797	1.2454580599334e-08	28746	0.0556220913897505	TRUE	2R	6421254	62.3782341905626
CG12052-PI_1	CG12052-PI	CG12052	2R	6450000	6250000	6590000	6360000	6540000	62.4338562819523	62.0469022547159	62.7048615529588	62.2597236807401	62.6080485666604	19.4053133325147	0.139241145577501	1.12834623565753e-08	28746	0.0556220913897505	TRUE	2R	6421254	62.3782341905626
CG12052-PL_1	CG12052-PL	CG12052	2R	6360000	6050000	6590000	6090000	6490000	62.2597236807401	61.6595836037674	62.7048615529588	61.737117559984	62.511264881969	17.3368000465041	0.125373123617158	1.51904212303924e-08	61254	0.118510509822471	TRUE	2R	6421254	62.3782341905626
CG12052-PO_1	CG12052-PO	CG12052	2R	6420000	6260000	6580000	6320000	6500000	62.3758078768434	62.0662518286233	62.6854964843211	62.1823375566775	62.5306194071327	18.6447542136546	0.134167844551324	1.48955215168651e-08	1254	0.0024263137192122	TRUE	2R	6421254	62.3782341905626
CG12052-PP_1	CG12052-PP	CG12052	2R	6340000	6230000	6530000	6290000	6420000	62.2210306548997	62.0082004404822	62.5886895709583	62.12429655184	62.3758078768434	18.7687137292811	0.134996750080737	0.127881907746109	81254	0.157203535662859	TRUE	2R	6421254	62.3782341905626
CG12052-PS_1	CG12052-PS	CG12052	2R	6080000	6020000	6720000	6040000	6620000	61.7177383510472	61.6014005691618	62.9567311394897	61.6401925674348	62.7629645098409	14.4778474902794	0.105837156195013	1.28395721456431e-08	341254	0.66049583951542	TRUE	2R	6421254	62.3782341905626
CG12052-PW_1	CG12052-PW	CG12052	2R	6390000	6220000	6630000	5980000	6560000	62.3177642986107	61.9888479777674	62.7823348147712	61.523773394658	62.6467700963165	15.7760109537429	0.114761352598802	1.57742219854482e-08	31254	0.0604698919518682	TRUE	2R	6421254	62.3782341905626
CG12052-PX_1	CG12052-PX	CG12052	2R	6350000	6240000	6550000	6310000	6440000	62.2403771421583	62.0275518290669	62.6274087347458	62.1629908068767	62.414506162328	25.6220566897319	0.179610782011425	0.13100870574465	71254	0.137857048404271	TRUE	2R	6421254	62.3782341905626
CG12052-PZ_1	CG12052-PZ	CG12052	2R	6070000	6020000	6470000	6030000	6400000	61.6983563714486	61.6014005691618	62.472558819745	61.6207982639413	62.3371117366714	17.5080053459181	0.126529374883049	0.147305387593475	351254	0.679877819113955	TRUE	2R	6421254	62.3782341905626
CG12054_1	CG12054	CG12054	3R	2.7e+07	26740000	27210000	26880000	27130000	101.625314795231	101.181543690095	101.974528523184	101.422270001875	101.842313148072	16.5987311422868	0.120370957492812	1.11383296079911e-08	47088	0.0789318014955143	TRUE	3R	27047088	101.704246596726
CG12056_1	CG12056	CG12056	X	9040000	8970000	9080000	9010000	9050000	26.2771946232948	26.0060258564769	26.4322098972043	26.1609549471444	26.3159464273901	31.2254298202419	0.214372497422925	0.298065863081148	46725	0.181078271848421	TRUE	X	9086725	26.4582728951432
CG12065_1	CG12065	CG12065	X	8450000	8380000	8480000	8410000	8470000	24.0121953433979	23.7484197353518	24.1256538661993	23.8612986585957	24.087807570788	25.4996274368762	0.178834338254762	0.405551407709174	27700	0.104751521239894	TRUE	X	8477700	24.1169468646377
CG12071-PB_1	CG12071-PB	CG12071	3R	26720000	26690000	26790000	26710000	26760000	101.14678657833	101.094469204353	101.26802400177	101.129371878554	101.216205734005	73.8688469546103	0.434909555940608	0.27051609751603	14387	0.0250622041295969	TRUE	3R	26705613	101.1217243742
CG12071-PC_1	CG12071-PC	CG12071	3R	26720000	26650000	26790000	26710000	26760000	101.14678657833	101.024365234267	101.26802400177	101.129371878554	101.216205734005	68.5129195471217	0.411033119088695	0.25290216681795	14387	0.0250622041295969	TRUE	3R	26705613	101.1217243742
CG12072_1	CG12072	CG12072	3R	26610000	26520000	26660000	26540000	26640000	100.953852584536	100.793644042572	101.041929047506	100.829436010823	101.00677587855	26.4669666749978	0.184949204586104	0.2081901932988	15882	0.028046773994447	TRUE	3R	26625882	100.981899358531
CG12073_1	CG12073	CG12073	3R	26610000	26360000	26900000	26510000	26790000	100.953852584536	100.503225315701	101.456310787146	100.775706607962	101.26802400177	16.4451936827703	0.119326788064578	0.233561125191277	187300	0.326749311797698	TRUE	3R	26797300	101.280601896334
CG12076_1	CG12076	CG12076	3L	3430000	3280000	3730000	3350000	3550000	7.00685442963373	6.42925072824341	8.16433270762766	6.69826280027521	7.47066223370223	21.1640305775674	0.15085909333861	0.270268994633007	55966	0.215983416279983	TRUE	3L	3374034	6.79087101335375
CG12079_1	CG12079	CG12079	3L	3120000	2810000	3280000	3050000	3190000	5.82045819843799	4.68242387524525	6.42925072824341	5.55785107385651	6.08553583801574	18.548105337969	0.133521011632265	0.269530712062999	39472	0.14919864144079	TRUE	3L	3159472	5.96965683987878
CG12081_1	CG12081	CG12081	X	8490000	8440000	8550000	8480000	8510000	24.1635266486476	23.9744298625796	24.3913056724821	24.1256538661993	24.2393507622051	34.3366613588508	0.233033660417513	0.36132681367228	6816	0.0258169518870375	TRUE	X	8483184	24.1377096967606
CG12082_1	CG12082	CG12082	3L	3150000	3080000	3190000	3120000	3170000	5.93378669728742	5.67006553251542	6.08553583801574	5.82045819843799	6.00957358434631	61.1212568735544	0.376415787942029	0.530332809929311	1955	0.0073983645561384	TRUE	3L	3148045	5.92638833273127
CG12090-PB_1	CG12090-PB	CG12090	3L	1530000	1490000	1570000	1510000	1550000	1.15415084318882	1.08029772177942	1.23008960233759	1.11696603257155	1.191857062951	148.561820192971	0.682699758944848	0.858290547110849	3908	0.00732665385899622	TRUE	3L	1533908	1.16147749704779
CG12090-PC_1	CG12090-PC	CG12090	3L	1550000	1500000	1580000	1530000	1560000	1.191857062951	1.09856762116743	1.24940477641487	1.15415084318882	1.21090723578628	129.415105535192	0.632107340625473	0.762788766880616	16092	0.0303795659032176	TRUE	3L	1533908	1.16147749704779
CG12090-PD_1	CG12090-PD	CG12090	3L	1530000	1490000	1570000	1510000	1550000	1.15415084318882	1.08029772177942	1.23008960233759	1.11696603257155	1.191857062951	150.418164412029	0.687218499303564	0.857476390119624	3908	0.00732665385899622	TRUE	3L	1533908	1.16147749704779
CG12091_1	CG12091	CG12091	3L	1480000	1380000	1720000	1460000	1590000	1.062155726396	0.887636546426868	1.53410436159442	1.02625302023553	1.26885337182806	19.6182100304298	0.140655937881455	0.167246709668709	56561	0.104306934655824	TRUE	3L	1536561	1.16646266105183
CG12096_1	CG12096	CG12096	X	13030000	12990000	13110000	13010000	13060000	42.0164604667882	41.8350965234759	42.3782857092863	41.9258084168943	42.1523061512061	42.6953469591064	0.281003090517002	1.02599618361327e-08	23916	0.108310250201079	TRUE	X	13053916	42.1247707169893
CG12106_1	CG12106	CG12106	X	9060000	9e+06	9090000	9030000	9070000	26.3546999400548	26.122215462046	26.4709652447452	26.2384450762408	26.3934546128168	37.7215418724124	0.252833064533436	0.218132686897307	28069	0.108781667896071	TRUE	X	9088069	26.4634816079509
CG12107_1	CG12107	CG12107	2R	3560000	3460000	3730000	3530000	3670000	56.8530514621791	56.694667603865	57.1366132380322	56.8048528264741	57.0345709742276	37.7359243993328	0.252916093213414	0.422941329056832	2057	0.0033258277416337	TRUE	2R	3562057	56.8563772899208
CG12110_1	CG12110	CG12110	2R	2320000	1800000	2720000	2070000	2520000	55.4030761542376	55.1175806155973	55.7455495147063	55.2454361031857	55.5597585665962	24.8061736074828	0.174422579172113	0.373292700546415	182976	0.119321650016929	TRUE	2R	2137024	55.2837545042207
CG12114_1	CG12114	CG12114	3R	27010000	26930000	27160000	26980000	27120000	101.642110605813	101.507218030128	101.892002662992	101.591667944393	101.825719574275	34.4820074750586	0.233894525938064	0.205254988866317	70965	0.118684586706649	TRUE	3R	27080965	101.76079519252
CG12116_1	CG12116	CG12116	X	8330000	8250000	8370000	8310000	8340000	23.5608534295909	23.2622137184553	23.710849971115	23.4860245276026	23.598310207727	24.0098533447525	0.169327138012069	0.4056481333843	32787	0.12291501557371	TRUE	X	8362787	23.6837684451646
CG12117_1	CG12117	CG12117	X	8370000	8340000	8410000	8360000	8390000	23.710849971115	23.598310207727	23.8612986585957	23.6733084684548	23.7860177711995	52.1015374358424	0.331405767285055	0.587844675197173	11661	0.0437744099724533	TRUE	X	8358339	23.6670755611425
CG12119_1	CG12119	CG12119	X	9100000	9050000	9210000	9080000	9170000	26.5097201069676	26.3159464273901	26.9358333684954	26.4322098972043	26.7809441388728	50.7433198123501	0.324352143477021	0.531820229591225	4317	0.0167301865742715	TRUE	X	9104317	26.5264502935418
CG12120_1	CG12120	CG12120	X	9130000	9080000	9180000	9110000	9140000	26.6259762699972	26.4322098972043	26.8196752045127	26.5484739343993	26.6647236692164	65.4388916293485	0.396876287032773	0.696437811077339	12941	0.0501469323753803	TRUE	X	9117059	26.5758293376218
CG12123_1	CG12123	CG12123	X	8330000	8010000	8370000	8180000	8350000	23.5608534295909	22.3768969119903	23.710849971115	23.0023741674804	23.6357952173369	19.3725838530098	0.139023437301501	0.182609468101824	6158	0.0230625448766446	TRUE	X	8336158	23.5839159744676
CG12124_1	CG12124	CG12124	X	9150000	9020000	9300000	9100000	9200000	26.7034678167511	26.1996983347	27.2838652140878	26.5097201069676	26.8971203725834	20.036737137016	0.143430459152042	0.324608592384875	12763	0.0494497524225039	TRUE	X	9137237	26.6540180643286
CG12125_1	CG12125	CG12125	X	8300000	8220000	8390000	8280000	8360000	23.4486523836818	23.1506867585726	23.7860177711995	23.3739926204566	23.6733084684548	35.7219671633508	0.241199467536647	0.293080930816935	30380	0.113623887583312	TRUE	X	8330380	23.5622762712652
CG12127_1	CG12127	CG12127	X	9150000	9100000	9210000	9110000	9170000	26.7034678167511	26.5097201069676	26.9358333684954	26.5484739343993	26.7809441388728	48.5874798145961	0.313003118403085	0.506248989688823	8906	0.0345053693969959	TRUE	X	9141094	26.6689624473541
CG12128-PA_1	CG12128-PA	CG12128	2R	5600000	5270000	6210000	5380000	6040000	60.7820271807039	60.1290362697952	61.9694943297282	60.3477289143432	61.6401925674348	16.9472270451962	0.122736398207628	1.07633350252923e-08	314428	0.61434945877707	TRUE	2R	5914428	61.3963766394809
CG12128-PB_1	CG12128-PB	CG12128	2R	5830000	5460000	6280000	5580000	6110000	61.2320352253984	60.5061274253694	62.104948865991	60.7427102607619	61.7758681602632	30.2408119849553	0.208372695786721	0.316260102333822	85133	0.165712166212771	TRUE	2R	5915133	61.3977473916112
CG12129_1	CG12129	CG12129	2R	5980000	5890000	6020000	5930000	6e+06	61.523773394658	61.3488654491545	61.6014005691618	61.4266482264067	61.5625945092457	80.2069752994748	0.461917241779754	0.620223242991147	59094	0.114802287058254	TRUE	2R	5920906	61.4089711075997
CG12130-PA_1	CG12130-PA	CG12130	2R	5900000	5720000	6030000	5880000	6010000	61.3683185263496	61.0172822622568	61.6207982639413	61.3294072480275	61.5819993589715	18.732120988245	0.134752140476675	0.39760843124078	52294	0.101785999687522	TRUE	2R	5847706	61.266532526662
CG12130-PB_1	CG12130-PB	CG12130	2R	5880000	5270000	6160000	5400000	5990000	61.3294072480275	60.1290362697952	61.8727044149258	60.3873808933399	61.5431858958556	23.7413118990283	0.167601731549284	0.469091721616654	32294	0.0628747213654464	TRUE	2R	5847706	61.266532526662
CG12131_1	CG12131	CG12131	2R	5820000	5640000	5940000	5750000	5870000	61.2125437858711	60.8605671278866	61.4460820288491	61.0759303082539	61.3099438041681	67.0552055929951	0.40436181504136	0.515622978437836	36725	0.0715539936231977	TRUE	2R	5856725	61.2840977794943
CG12132_1	CG12132	CG12132	X	9140000	9080000	9310000	9110000	9260000	26.6647236692164	26.4322098972043	27.3224827434374	26.5484739343993	27.129280773573	31.9524735957704	0.218773558165963	0.222775418825638	36982	0.143263050602435	TRUE	X	9176982	26.8079867198188
CG12140_1	CG12140	CG12140	2R	5940000	5170000	6090000	5270000	6290000	61.4460820288491	59.9293861677981	61.737117559984	60.1290362697952	62.12429655184	14.5502571330372	0.106337295471601	0.26385408200952	141240	0.274957966812124	TRUE	2R	5798760	61.171124062037
CG12141_1	CG12141	CG12141	X	9530000	9480000	9580000	9510000	9560000	28.168119183228	27.9767052688578	28.358986118628	28.0916168399121	28.2827077184106	75.2762982345068	0.441021669335215	0.555554322309539	27217	0.104129180604247	TRUE	X	9502783	28.0639900026237
CG12142_1	CG12142	CG12142	2R	3020000	2800000	3050000	2890000	3030000	56.0809503528708	55.8282828582653	56.1182536706086	55.9271929919293	56.0933090733353	66.9661576011952	0.403951841807256	0.610224624229474	103396	0.123336941019545	TRUE	2R	2916604	55.9576134118512
CG12143_1	CG12143	CG12143	2R	2840000	2240000	3700000	2600000	3610000	55.8714796802381	55.3481843874006	57.0853335120521	55.6305048842728	56.9346436004337	16.8577755634762	0.12212984742271	0.256701929070439	87983	0.0993095555423054	TRUE	2R	2927983	55.9707892357804
CG12149_1	CG12149	CG12149	X	9210000	9150000	9340000	9190000	9270000	26.9358333684954	26.7034678167511	27.4382588680189	26.8584008005741	27.1679429603724	39.4718965794572	0.262870195925379	0.461179648732034	3525	0.0136446619593436	TRUE	X	9213525	26.9494780304548
CG12151_1	CG12151	CG12151	X	7610000	7450000	7730000	7530000	7660000	20.9288567738306	20.3534198004502	21.36090339427	20.641196484724	21.1087436335553	38.6868142586036	0.258385050680517	0.433100114667454	18165	0.0653375961044595	TRUE	X	7628165	20.9941943699351
CG12153_1	CG12153	CG12153	X	7580000	7460000	7680000	7530000	7640000	20.8209750809119	20.3894105032554	21.1807436085071	20.641196484724	21.0367722136113	40.5747189896829	0.269124801381376	0.381416460675539	36256	0.130382264149731	TRUE	X	7616256	20.9513573450617
CG12155_1	CG12155	CG12155	X	7640000	7420000	7760000	7530000	7700000	21.0367722136113	20.2454003364878	21.4691323555469	20.641196484724	21.2527775558403	30.1477026979562	0.207802965346917	0.204073000221367	16776	0.0603515589846104	TRUE	X	7623224	20.9764206546267
CG12157_1	CG12157	CG12157	X	7700000	7200000	7880000	7300000	7750000	21.2527775558403	19.4493393556364	21.9033654281644	19.8122658803562	21.4330436822185	17.3439242727823	0.125421268262841	0.294588454984593	68497	0.246575082480106	TRUE	X	7631503	21.0062024733602
CG12159_1	CG12159	CG12159	2R	3860000	3800000	3930000	3840000	3910000	57.3644736906398	57.2582021704395	57.4906979870547	57.328846759685	57.4543970729736	91.4298730531481	0.506612269331587	0.680689796559346	56143	0.0994956650035164	TRUE	2R	3803857	57.2649780256363
CG12163-PA_1	CG12163-PA	CG12163	3R	1220000	22200000	2800000	610000	2470000	47.1943910607846	46.9348832210004	47.6822112468271	47.0692992798473	47.5597040090848	28.6192141182162	0.198391398365283	0.360795021357892	142747	0.0315931257644877	TRUE	3R	1077253	47.1627979350201
CG12163-PB_1	CG12163-PB	CG12163	3R	2030000	22920000	3190000	90000	2500000	47.4121221484302	47.0306086653101	47.8374738311437	46.974617971573	47.5704550304354	21.8314876573595	0.155227098256762	0.358951049833499	952747	0.249324213410091	TRUE	3R	1077253	47.1627979350201
CG12163-PC_1	CG12163-PC	CG12163	3R	1230000	24360000	3170000	530000	2450000	47.1966701430164	47.0837136233151	47.829272965971	47.0543652110937	47.552582483182	27.6442470243969	0.192329779453882	0.406756831605221	152747	0.0338722079962963	TRUE	3R	1077253	47.1627979350201
CG12171_1	CG12171	CG12171	3R	2940000	24360000	3840000	270000	3800000	47.7367653683623	47.0837136233151	48.1163201777002	47.0069428914156	48.0984719787986	32.2395898553294	0.220504779107175	0.337910912429663	1480586	0.485200563362127	TRUE	3R	1459414	47.2515648050002
CG12176_1	CG12176	CG12176	X	13420000	13330000	13660000	13380000	13480000	43.7594267881244	43.362940948295	44.7917370169038	43.5837593163807	44.0211410200566	15.5935980642018	0.113512758116764	1.42303368769835e-08	141773	0.6146485227124	TRUE	X	13561773	44.3740753108368
CG12177_1	CG12177	CG12177	X	13710000	13500000	13830000	13580000	13780000	45.0014984303622	44.1078750842516	45.496555602059	44.4521139756648	45.2917565428106	20.8431455839152	0.148751110338183	0.26930292122077	135814	0.574251194704459	TRUE	X	13574186	44.4272472356578
CG12178_1	CG12178	CG12178	2L	470000	22380000	8e+05	340000	670000	0.638812574109402	66.2227813235059	1.3759565274806	0.357853905204051	1.08260547998003	26.6636345002549	0.186186825038811	0.291378243061002	363358	0.639403461742432	TRUE	2L	106642	-0.000590887633019344
CG12184_1	CG12184	CG12184	X	4490000	4400000	4620000	4440000	4580000	7.98631229571958	7.5995914805859	8.55417405560416	7.77076256345827	8.37838430829946	21.934145325296	0.155896918949606	0.24381051138918	34916	0.151509315254419	TRUE	X	4524916	8.137821610974
CG12190_1	CG12190	CG12190	2R	18540000	18450000	18700000	18490000	18660000	100.242704487398	99.8689968298279	100.893076413917	100.035728488608	100.732305785142	17.9891820614562	0.129770869008467	0.190881173959913	18612	0.0766159917227753	TRUE	2R	18558612	100.319320479121
CG12191_1	CG12191	CG12191	3L	950000	710000	1310000	770000	1090000	0.26284467373227	0.00441461870270451	0.772683075951142	0.0508797678164664	0.446324090511119	17.7248811670457	0.127991872039964	0.192281597054192	93330	0.114624868697575	TRUE	3L	856670	0.148219805034689
CG12194_1	CG12194	CG12194	2L	4840000	4800000	4870000	4820000	4850000	13.8010528147336	13.6569897033168	13.9097086008802	13.7289075544728	13.8372123666617	58.6498603037818	0.364393414540812	0.562925874400083	697	0.00251814476065704	TRUE	2L	4839303	13.798534669973
CG12199_1	CG12199	CG12199	X	19380000	19320000	19420000	19350000	19400000	62.5897818596322	62.4636264939234	62.6725816051688	62.5269964254571	62.6313126767934	67.3086751442222	0.405527235229722	0.449159978068865	21297	0.0445110662777211	TRUE	X	19358703	62.5452707933545
CG1220_1	CG1220	CG1220	3L	190000	21110000	370000	190000	330000	3.72805528346549e-06	107.673373868903	0.000104247163637962	3.72805528346549e-06	6.73635268739576e-05	75.1929706245449	0.440661652225237	0.355404613856886	27421	1.4070934554411e-05	TRUE	3L	217421	-1.03428792648173e-05
CG12201-PB_1	CG12201-PB	CG12201	3R	7910000	7840000	7950000	7880000	7930000	51.4080576883287	51.3152199312877	51.4616184536979	51.3681295160558	51.4347922094207	161.398054867772	0.712660197423433	0.867751055528576	112502	0.148639985764675	TRUE	3R	7797498	51.259417702564
CG12201-PD_1	CG12201-PD	CG12201	3R	7900000	7720000	7960000	7760000	7920000	51.3947250566095	51.1587963811691	51.4750657393984	51.2105475414555	51.4214134369501	149.066482873537	0.683934638335282	0.836296569810976	102132	0.134823442306612	TRUE	3R	7797868	51.2599016143029
CG12204_1	CG12204	CG12204	X	19380000	19290000	19470000	19340000	19430000	62.5897818596322	62.3996749394631	62.7746031076705	62.5059379172768	62.6931176178277	22.9380912738143	0.16241953563958	0.208042546953561	8412	0.0174997195323172	TRUE	X	19388412	62.6072815791645
CG12207_1	CG12207	CG12207	3R	10290000	9990000	10440000	10110000	10370000	55.0488167812361	54.5538561216096	55.2989775094776	54.7509699144345	55.1820140076123	38.1526907363341	0.255318034316387	0.386786520505178	173505	0.28714462659741	TRUE	3R	10116495	54.7616721546387
CG12207_2	CG12207	CG12207	3R	14190000	14040000	14300000	14070000	14240000	62.9422699769141	62.5618000607311	63.2239083385877	62.637534945948	63.070032319486	16.7955205923503	0.121707462698949	0.386786520505178	4073505	8.18059782227544	FALSE	3R	10116495	54.7616721546387
CG12210-PA_1	CG12210-PA	CG12210	2R	6130000	6060000	6280000	6100000	6230000	61.8146091146651	61.6789714970637	62.104948865991	61.7564941223841	62.0082004404822	85.7927526089827	0.484646942460137	0.717970717781368	9479	0.0183581637373322	TRUE	2R	6139479	61.8329672784024
CG12210-PB_1	CG12210-PB	CG12210	2R	6180000	6090000	6290000	6130000	6260000	61.9114251613536	61.737117559984	62.12429655184	61.8146091146651	62.0662518286233	122.402264409194	0.61162242449071	0.797135641601577	40521	0.0784578829512554	TRUE	2R	6139479	61.8329672784024
CG12210-PC_1	CG12210-PC	CG12210	2R	6140000	6070000	6260000	6100000	6210000	61.8339762541277	61.6983563714486	62.0662518286233	61.7564941223841	61.9694943297282	104.05414678127	0.552467055496943	0.786803396659611	521	0.00100897572531267	TRUE	2R	6139479	61.8329672784024
CG12210-PD_1	CG12210-PD	CG12210	2R	6180000	6080000	6290000	6120000	6250000	61.9114251613536	61.7177383510472	62.12429655184	61.7952397872002	62.0469022547159	108.134672941805	0.566357369716954	0.763442650962676	40521	0.0784578829512554	TRUE	2R	6139479	61.8329672784024
CG12212_1	CG12212	CG12212	X	4520000	4460000	4550000	4490000	4540000	8.11644264027992	7.85677666517513	8.24714194995635	7.98631229571958	8.20351389469424	32.1806461250928	0.220149680146899	0.384430701265987	5973	0.0259551406191978	TRUE	X	4514027	8.09048749966072
CG12214_1	CG12214	CG12214	2R	6030000	5930000	6080000	5990000	6050000	61.6207982639413	61.4266482264067	61.7177383510472	61.5431858958556	61.6595836037674	62.9260240757665	0.385051359988727	0.567637053773242	15554	0.0301644805084891	TRUE	2R	6045554	61.6509627444497
CG12218_1	CG12218	CG12218	X	9050000	9010000	9090000	9030000	9070000	26.3159464273901	26.1609549471444	26.4709652447452	26.2384450762408	26.3934546128168	46.1758274315958	0.300081361126496	0.399685846453514	10572	0.0409702538773367	TRUE	X	9060572	26.3569166812675
CG12219_1	CG12219	CG12219	X	6190000	6020000	6290000	6160000	6240000	15.5373513803171	14.8194736310206	15.9512092089635	15.4119618464242	15.7450739411136	17.5602102189455	0.126881641252544	0.153599883474677	5232	0.0218100654364406	TRUE	X	6195232	15.5591614457535
CG12223_1	CG12223	CG12223	X	16240000	16160000	16340000	16200000	16280000	53.6300502839157	53.3723438939122	53.9532413333322	53.5010949123485	53.7591964601942	56.8268637830761	0.355376956581936	0.45667894255575	11577	0.0373431500729069	TRUE	X	16228423	53.5927071338427
CG12229_1	CG12229	CG12229	3L	17450000	17120000	17530000	17250000	17480000	44.5466102567569	44.3118864167847	44.6015821485802	44.4059576195462	44.5673076742838	34.7859266838939	0.235691477242656	0.22701584206988	20653	0.0143076716863675	TRUE	3L	17429347	44.5323025850705
CG12232_1	CG12232	CG12232	3L	16680000	16480000	16770000	16600000	16720000	43.9759024239003	43.813052146122	44.0470092000595	43.9115826009219	44.0076662921894	45.5019734605086	0.296427568511486	0.473894415632012	19299	0.0154188463100411	TRUE	3L	16660701	43.9604835775903
CG12236_1	CG12236	CG12236	X	5800000	5780000	5850000	5790000	5830000	13.8658234138903	13.7778878738807	14.0848026550048	13.8218796773906	13.9973606770296	39.3538329740888	0.262197439978319	0.458508116792669	2525	0.0110881172225081	TRUE	X	5802525	13.8769115311128
CG12237_1	CG12237	CG12237	X	19550000	19510000	19590000	19540000	19570000	62.934394228251	62.8550303469917	63.012691520265	62.914653132881	62.9736763863887	70.6919103027037	0.420866317248211	0.51508352887827	13270	0.0262108888764487	TRUE	X	19536730	62.9081833393745
CG12250_1	CG12250	CG12250	3R	21420000	21380000	21460000	21400000	21430000	88.0017357071851	87.8651994958747	88.1372311848287	87.9335984077659	88.0357066823447	146.143768640147	0.676715659077259	0.813135963677023	14753	0.0500946265329389	TRUE	3R	21434753	88.0518303337181
CG12251-PA_1	CG12251-PA	CG12251	2R	9110000	9080000	9140000	9100000	9120000	67.5601720168277	67.4978888256688	67.6229566891556	67.5393563659652	67.5810433862426	116.469730388358	0.593405051627706	0.704492028695546	8567	0.0178361558697588	TRUE	2R	9101433	67.5423358609579
CG12251-PB_1	CG12251-PB	CG12251	2R	9110000	9070000	9210000	9090000	9140000	67.5601720168277	67.4772352515433	67.7715336434533	67.5185955833233	67.6229566891556	81.2100853369514	0.466071706674257	0.61221636440675	8567	0.0178361558697588	TRUE	2R	9101433	67.5423358609579
CG12252_1	CG12252	CG12252	2R	20460000	20370000	20580000	20420000	20490000	106.346586704212	106.143538665156	106.608254313469	106.257104326879	106.412932149113	75.9642609451844	0.443985173265046	0.575436348798026	953	0.00211818692557131	TRUE	2R	20459047	106.344468517286
CG12253_1	CG12253	CG12253	2L	1.1e+07	10760000	11090000	10910000	11040000	42.8066278464313	41.9438316657173	43.1111492869854	42.4916365333765	42.9432698709095	24.0011721670459	0.169271416529994	0.280740220908816	12165	0.041966839537892	TRUE	2L	10987835	42.7646610068934
CG12254_1	CG12254	CG12254	3R	15880000	15750000	16300000	15840000	16270000	67.4139739978803	67.0587595401126	68.5880547355175	67.30434280779	68.5025453944246	33.0458666830182	0.22534588908405	0.271794213510623	45218	0.123909757446739	TRUE	3R	15834782	67.2900642404336
CG12261_1	CG12261	CG12261	3R	23740000	23690000	23780000	23720000	23750000	94.6522464969334	94.5248898419353	94.7538258726883	94.6013548253894	94.6776668370213	44.0975840192236	0.288751227082577	0.398406312298221	2724	0.00692618505149767	TRUE	3R	23742724	94.6591726819849
CG12264_1	CG12264	CG12264	2L	12140000	11940000	12220000	11980000	12180000	45.9422837635167	45.4926806858519	46.113203511306	45.5853424651173	46.028333055632	43.869959940033	0.287499178640155	0.45885208536245	140275	0.311772777765057	TRUE	2L	11999725	45.6305109857517
CG12265_1	CG12265	CG12265	3R	13100000	12620000	13400000	12940000	13360000	60.3120142607281	59.2754300934024	61.0004854702777	59.9575607689345	60.9069329499511	16.6748587846418	0.120888223143651	0.192731033503229	124507	0.276603003257037	TRUE	3R	12975493	60.0354112574711
CG12267_1	CG12267	CG12267	3R	8250000	7940000	8390000	8200000	8360000	51.8745130934983	51.4481939126877	52.0734978746281	51.8043821911872	52.0305415866787	23.7171182206638	0.167446108797809	0.358048168661162	36251	0.0511590629438388	TRUE	3R	8286251	51.9256721564422
CG12268_1	CG12268	CG12268	3R	19820000	19700000	19860000	19740000	19840000	81.7602022511051	81.243432660675	81.9317150069086	81.4160206553796	81.8460107572849	34.3700166375881	0.233231304738016	0.489844663058289	47448	0.203961988119033	TRUE	3R	19772552	81.5562402629861
CG12269_1	CG12269	CG12269	3R	14870000	14790000	14900000	14830000	14880000	64.7087959847444	64.4984065582479	64.7878219724984	64.6035363753663	64.7351304082738	52.9640896821775	0.335846974428591	0.68338701165743	65505	0.172308412283797	TRUE	3R	14804495	64.5364875724606
CG1227_1	CG1227	CG1227	3R	2450000	24360000	4030000	250000	3970000	47.552582483182	47.0837136233151	48.2024561326449	47.0033407479612	48.1750040141387	17.7387253457054	0.128085146753644	0.223290049909202	625142	0.238126690920751	TRUE	3R	3075142	47.7907091741028
CG12272_1	CG12272	CG12272	3L	16070000	15750000	16220000	15810000	16190000	43.4562032168017	43.1535135251	43.5905672730794	43.2120107482793	43.5640590259972	43.0714006601127	0.283089240389606	0.218103745175068	45287	0.0410509038705413	TRUE	3L	16115287	43.4972541206722
CG12273_1	CG12273	CG12273	2R	19570000	19450000	19940000	19510000	19870000	104.004851471165	103.624308011507	105.076004745919	103.816627070241	104.884902740202	15.9416391754081	0.115893534633791	0.139177147946945	11641	0.0360430134196577	TRUE	2R	19581641	104.040894484585
CG12279_1	CG12279	CG12279	3R	8660000	8370000	8920000	8450000	8800000	52.4673794334672	52.0448415253407	52.8579494071271	52.1599121375664	52.6764065895444	15.9389874651848	0.115875419793755	0.106290737747035	129117	0.189946659672785	TRUE	3R	8530883	52.2774327737944
CG12283_1	CG12283	CG12283	2L	12720000	12670000	13120000	12700000	13050000	47.0929707643985	47.0005966950981	47.8003815914388	47.0561443481023	47.6801411331809	40.8647740834213	0.270761002056039	0.504584976426574	101660	0.184808039640586	TRUE	2L	12821660	47.2777788040391
CG12284_1	CG12284	CG12284	3L	16010000	15840000	16060000	15910000	16030000	43.4011535959991	43.2409500874646	43.447081014447	43.3076871670337	43.4195881412554	46.5498896254232	0.302101416759512	0.217722434831008	23088	0.0212732606163968	TRUE	3L	16033088	43.4224268566155
CG12286_1	CG12286	CG12286	3R	8520000	8360000	9040000	8470000	9520000	52.2615526934383	52.0305415866787	53.0415411827714	52.1888629304263	53.793945134948	33.5151051347905	0.228149474374942	0.525445111849447	6190	0.00902297332729063	TRUE	3R	8513810	52.2525297201111
CG12287-PA_1	CG12287-PA	CG12287	2L	12900000	12660000	13200000	12730000	13060000	47.4176893799548	46.9819966277013	47.9361617066842	47.1113238974099	47.6974024438963	19.5108720693318	0.139942920763714	0.175725645622532	221203	0.400765304628976	TRUE	2L	12678797	47.0169240753258
CG12287-PB_1	CG12287-PB	CG12287	2L	12680000	12650000	12700000	12670000	12690000	47.0191543305589	46.9633536177613	47.0561443481023	47.0005966950981	47.0376700446912	108.064626546407	0.566122603977327	0.745530841252562	19534	0.0362899897389184	TRUE	2L	12660466	46.98286434082
CG12292_1	CG12292	CG12292	2L	12710000	12680000	12800000	12700000	12750000	47.0745777513005	47.0191543305589	47.2387220272067	47.0561443481023	47.1479125632271	94.8109140632882	0.519334922003838	0.669210290441191	5208	0.00959504409836143	TRUE	2L	12704792	47.0649827072021
CG12301_1	CG12301	CG12301	3L	15470000	15280000	15710000	15390000	15610000	42.8691750585545	42.6649735640176	43.1140506296893	42.7843467153495	43.0137311871856	23.0821173938382	0.163351127302032	0.156016336761581	103990	0.107838638500198	TRUE	3L	15573990	42.9770136970546
CG12304-PA_1	CG12304-PA	CG12304	3L	15350000	14990000	15710000	15130000	15460000	42.7413091258384	42.3342916337058	43.1140506296893	42.496903865135	42.8586613942934	24.9292013355364	0.175207008512253	0.244902610804642	226835	0.238617040495882	TRUE	3L	15576835	42.9799261663343
CG12304-PB_1	CG12304-PB	CG12304	3L	15390000	15240000	15730000	15310000	15610000	42.7843467153495	42.6207613170924	43.133828958785	42.6978490296611	43.0137311871856	25.4119434211109	0.178277796483795	0.228454603179389	186835	0.195579450984781	TRUE	3L	15576835	42.9799261663343
CG12317_1	CG12317	CG12317	2L	1.2e+07	11890000	12130000	11960000	12080000	45.6311383005557	45.3747848547428	45.9205816610368	45.5391919358978	45.8108952186555	21.7470882444496	0.154676010906832	0.498602914573532	55296	0.124820147536639	TRUE	2L	12055296	45.7559584480923
CG12321_1	CG12321	CG12321	3R	14010000	13950000	14040000	13980000	14020000	62.4862561613066	62.3357644255164	62.5618000607311	62.4109090236389	62.5114158839399	44.3207649582429	0.28997669979262	0.580483658094668	4327	0.0108839412326915	TRUE	3R	14014327	62.4971401025393
CG12333_1	CG12333	CG12333	3R	14190000	14140000	14290000	14180000	14240000	62.9422699769141	62.8149600571078	63.198221523783	62.9167709812367	63.070032319486	23.3830359709311	0.165294190182713	0.454985535302763	38189	0.0975428645673162	TRUE	3R	14228189	63.0398128414814
CG12340_1	CG12340	CG12340	2R	6590000	6430000	6730000	6540000	6660000	62.7048615529588	62.3951567169436	62.9761157271886	62.6080485666604	62.8404539746393	22.3349001981973	0.158506684463147	0.296582939196383	103191	0.19990845830003	TRUE	2R	6693191	62.9047700112589
CG12342_1	CG12342	CG12342	2L	20780000	19760000	1930000	20360000	4230000	53.9807194377336	53.7536537739842	55.1740787172028	53.913356457112	58.054634119326	15.7684276051345	0.114709480534036	0.726237019204707	NA	8.95004823503032	FALSE	2R	6706605	62.9307676727639
CG12342_2	CG12342	CG12342	2R	6730000	6680000	6790000	6710000	6770000	62.9761157271886	62.8792071571653	63.0924492641494	62.9373479420766	63.0536668432585	125.449235938796	0.620659327662826	0.726237019204707	23395	0.0453480544246361	TRUE	2R	6706605	62.9307676727639
CG12343_1	CG12343	CG12343	2R	6840000	6750000	6920000	6810000	6870000	63.1894216804174	63.0148888459271	63.3446113206716	63.1312356535213	63.2476140672319	41.0086115315339	0.271571029930644	0.340085936324911	129232	0.250585159358963	TRUE	2R	6710768	62.9388365210584
CG12345_1	CG12345	CG12345	3R	14530000	14420000	14630000	14500000	14570000	63.8186787308178	63.5333278350378	64.0793150331756	63.7407069116442	63.9228030674142	31.2555374490261	0.214555241007973	0.281472052442285	1651	0.00429412680347241	TRUE	3R	14531651	63.8229728576213
CG12346_1	CG12346	CG12346	2R	6740000	6680000	6850000	6700000	6790000	62.9955016482941	62.8792071571653	63.2088185122295	62.9179661918285	63.0924492641494	66.4386483522664	0.401517417717995	0.580830067720088	41474	0.0804141580869668	TRUE	2R	6781474	63.0759158063811
CG12348-PA_1	CG12348-PA	CG12348	X	17780000	17630000	18040000	17690000	1.8e+07	58.5099844964201	58.0614854733774	59.2640654825638	58.2420049070459	59.150074135977	16.0499212366773	0.116632933596478	0.178294906205218	128343	0.376074668379623	TRUE	X	17908343	58.8860591647997
CG12348-PB_1	CG12348-PB	CG12348	X	17780000	17660000	18030000	17700000	17860000	58.5099844964201	58.1519278503157	59.2356384570628	58.2719483323149	58.7452621429177	16.8393937280361	0.122005152312275	0.160566686637019	90565	0.266137568909151	TRUE	X	17870565	58.7761220653293
CG12348-PC_1	CG12348-PC	CG12348	X	17780000	17660000	18030000	17700000	17980000	58.5099844964201	58.1519278503157	59.2356384570628	58.2719483323149	59.0927966660745	17.0528730279801	0.123452220594351	0.172340919986574	153263	0.448239088033205	TRUE	X	17933263	58.9582235844533
CG12348-PD_1	CG12348-PD	CG12348	X	17770000	17650000	17960000	17700000	17860000	58.480378765325	58.1218206744592	59.035332908911	58.2719483323149	58.7452621429177	16.4584590459583	0.119417051342032	0.220222447776275	138343	0.405680399474761	TRUE	X	17908343	58.8860591647997
CG12348-PE_1	CG12348-PE	CG12348	X	17780000	17660000	18030000	17700000	17980000	58.5099844964201	58.1519278503157	59.2356384570628	58.2719483323149	59.0927966660745	17.3224339627174	0.125276031327544	0.160768745624466	90565	0.266137568909151	TRUE	X	17870565	58.7761220653293
CG12348-PF_1	CG12348-PF	CG12348	X	17790000	17630000	18040000	17700000	1.8e+07	58.5395471185963	58.0614854733774	59.2640654825638	58.2719483323149	59.150074135977	15.5939719300129	0.113515318983854	0.139593765114619	80565	0.236574946732915	TRUE	X	17870565	58.7761220653293
CG12348-PH_1	CG12348-PH	CG12348	X	17780000	17630000	18040000	17690000	1.8e+07	58.5099844964201	58.0614854733774	59.2640654825638	58.2420049070459	59.150074135977	16.0499212366773	0.116632933596478	0.178294906205218	128343	0.376074668379623	TRUE	X	17908343	58.8860591647997
CG12348-PI_1	CG12348-PI	CG12348	X	17780000	17660000	18030000	17700000	17980000	58.5099844964201	58.1519278503157	59.2356384570628	58.2719483323149	59.0927966660745	17.0528730279801	0.123452220594351	0.172340919986574	153263	0.448239088033205	TRUE	X	17933263	58.9582235844533
CG12348-PJ_1	CG12348-PJ	CG12348	X	17780000	17660000	18030000	17700000	17980000	58.5099844964201	58.1519278503157	59.2356384570628	58.2719483323149	59.0927966660745	17.0528730279801	0.123452220594351	0.172340919986574	153263	0.448239088033205	TRUE	X	17933263	58.9582235844533
CG12348-PK_1	CG12348-PK	CG12348	X	17780000	17630000	18040000	17690000	1.8e+07	58.5099844964201	58.0614854733774	59.2640654825638	58.2420049070459	59.150074135977	16.0499212366773	0.116632933596478	0.178294906205218	107472	0.315418018479342	TRUE	X	17887472	58.8254025148995
CG12348-PL_1	CG12348-PL	CG12348	X	17780000	17660000	17960000	17700000	17860000	58.5099844964201	58.1519278503157	59.035332908911	58.2719483323149	58.7452621429177	17.1123263178143	0.12385479963414	0.183447039723051	153263	0.448239088033205	TRUE	X	17933263	58.9582235844533
CG12348-PM_1	CG12348-PM	CG12348	X	17780000	17630000	18040000	17690000	1.8e+07	58.5099844964201	58.0614854733774	59.2640654825638	58.2420049070459	59.150074135977	16.0499212366773	0.116632933596478	0.178294906205218	153263	0.448239088033205	TRUE	X	17933263	58.9582235844533
CG12348-PN_1	CG12348-PN	CG12348	X	17780000	17650000	18040000	17700000	17990000	58.5099844964201	58.1218206744592	59.2640654825638	58.2719483323149	59.1214587618183	15.2066789333775	0.110858510275853	0.0904439753641653	90565	0.266137568909151	TRUE	X	17870565	58.7761220653293
CG12355_1	CG12355	CG12355	3L	15490000	15320000	15610000	15410000	15530000	42.8901261557414	42.708753946545	43.0137311871856	42.8057086863216	42.9317256657017	45.9398062265931	0.298803763560287	0.48755245189285	3572	0.0037344313006713	TRUE	3L	15486428	42.8863917244407
CG12357_1	CG12357	CG12357	3R	13990000	13960000	14070000	13980000	14040000	62.4360025171785	62.3607897637714	62.637534945948	62.4109090236389	62.5618000607311	34.9081978375085	0.236413227587378	0.340926011726572	451	0.0011322434811234	TRUE	3R	13990451	62.4371347606596
CG12358_1	CG12358	CG12358	3R	8840000	8740000	8910000	8800000	8880000	52.7366849494103	52.5864461006987	52.8427407850761	52.6764065895444	52.7972009625097	113.418486766769	0.583705137661133	0.624790844088895	30538	0.0460412510528272	TRUE	3R	8809462	52.6906436983575
CG1236_1	CG1236	CG1236	3R	1030000	24360000	2860000	90000	1930000	47.1527044070702	47.0837136233151	47.7054186898114	46.974617971573	47.3814046967438	23.4910692250211	0.165990670852521	0.286976628759005	532511	0.125254436859052	TRUE	3R	1562511	47.2779588439292
CG12360-PA_1	CG12360-PA	CG12360	3R	8880000	8520000	9220000	8720000	9110000	52.7972009625097	52.2615526934383	53.3204943191918	52.5565837693246	53.1495321751464	17.5763494444549	0.126990516249447	0.174012962109353	24227	0.0366811254132244	TRUE	3R	8855773	52.7605198370965
CG12360-PB_1	CG12360-PB	CG12360	3R	8880000	8520000	9220000	8720000	9110000	52.7972009625097	52.2615526934383	53.3204943191918	52.5565837693246	53.1495321751464	17.5763494444549	0.126990516249447	0.174012962109353	24227	0.0366811254132244	TRUE	3R	8855773	52.7605198370965
CG12363_1	CG12363	CG12363	3R	14120000	13990000	14250000	14010000	14170000	62.7641684927372	62.4360025171785	63.0956368293933	62.4862561613066	62.8912902869499	19.0427954452468	0.136826692569341	1.01607708669111e-08	5144	0.0130561941846565	TRUE	3R	14125144	62.7772246869218
CG12369_1	CG12369	CG12369	2R	8360000	8330000	8440000	8350000	8410000	66.0976800736849	66.0412604514392	66.2483453531193	66.0788700686068	66.1918003993242	44.802464767909	0.292614491688726	0.246523053630648	18978	0.0356945328273355	TRUE	2R	8341022	66.0619855408576
CG12370_1	CG12370	CG12370	2R	8350000	8330000	8390000	8350000	8360000	66.0788700686068	66.0412604514392	66.154136375407	66.0788700686068	66.0976800736849	132.918115895754	0.641931551859651	0.744652673524665	18439	0.0346869206807412	TRUE	2R	8368439	66.1135569892875
CG12372_1	CG12372	CG12372	2R	8560000	8490000	8720000	8530000	8620000	66.475352639685	66.342748056195	66.7814145092326	66.4184490733903	66.5895612270983	42.5406375516653	0.280143081952239	0.353086327559801	38818	0.0736074848381634	TRUE	2R	8521182	66.4017451548469
CG12373_1	CG12373	CG12373	2R	8660000	8600000	8780000	8630000	8710000	66.6660516841974	66.5514264093242	66.8976601657281	66.6086553022487	66.7621303210396	35.7168502632062	0.241169466063589	0.178829446347393	15941	0.0305204052847898	TRUE	2R	8644059	66.6355312789126
CG12385_1	CG12385	CG12385	2R	7210000	7150000	7260000	7170000	7230000	63.9069997709282	63.7907345527107	64.0038147066635	63.8294987541959	63.945734671633	151.322584981158	0.689396682052195	0.78637079601244	20247	0.0392132054455203	TRUE	2R	7230247	63.9462129763737
CG12389_1	CG12389	CG12389	2R	7160000	7070000	7250000	7110000	7190000	63.8101176965645	63.6356083977227	63.9844578381405	63.7131834652646	63.8682541407527	47.886177309008	0.309270300586812	0.398782315841935	34947	0.0677211205707238	TRUE	2R	7194947	63.8778388171352
CG1239_1	CG1239	CG1239	3R	1240000	22460000	2610000	90000	2130000	47.1989582552384	46.9792558967806	47.6105604406342	46.974617971573	47.4439208217832	38.4795475977259	0.257196397490055	0.267788273767478	319417	0.0781921726990049	TRUE	3R	1559417	47.2771504279374
CG12390_1	CG12390	CG12390	2R	7230000	7100000	7350000	7160000	7290000	63.945734671633	63.6937916529437	64.1778624459021	63.8101176965645	64.0618649441563	39.4477482927096	0.26273264287114	0.328287092942295	49478	0.0958455500916386	TRUE	2R	7180522	63.8498891215413
CG12391_1	CG12391	CG12391	2R	6940000	6670000	7090000	6880000	7040000	63.3834123672585	62.8598298446376	63.6743984594098	63.2670126761248	63.577415876921	16.1753207407134	0.117488445511503	0.19754734040417	97282	0.188730918480957	TRUE	2R	7037282	63.5721432857395
CG12393-PA_1	CG12393-PA	CG12393	2L	6090000	5940000	6140000	6030000	6110000	18.9465257361806	18.2512172997162	19.1832563728512	18.6657101563695	19.0409233453315	37.9509529044723	0.254156328562616	0.491795369548861	41123	0.19285171569804	TRUE	2L	6048877	18.7536740204825
CG12393-PB_1	CG12393-PB	CG12393	2L	6090000	5940000	6140000	6030000	6110000	18.9465257361806	18.2512172997162	19.1832563728512	18.6657101563695	19.0409233453315	37.9509529044723	0.254156328562616	0.491795369548861	41123	0.19285171569804	TRUE	2L	6048877	18.7536740204825
CG12393-PC_1	CG12393-PC	CG12393	2L	6080000	6020000	6160000	6050000	6120000	18.8994752049841	18.6192554761857	19.2786312532942	18.75891819259	19.0882698851355	49.3679317718697	0.317133512956589	0.533250340804346	31123	0.145801184501508	TRUE	2L	6048877	18.7536740204825
CG12399_1	CG12399	CG12399	2L	3160000	2990000	3270000	3050000	3200000	8.1228127368206	7.56358617317323	8.48607093007937	7.76058752784514	8.25480777001427	14.9101592137644	0.108819020686589	1.25760923685063e-08	10927	0.0360347869772966	TRUE	2L	3149073	8.0867779498433
CG1240_1	CG1240	CG1240	3L	2790000	2580000	3170000	2660000	2890000	4.61158164771668	3.89184792015977	6.00957358434631	4.16055972034513	4.96930363278751	15.6811596488989	0.114112326357458	0.265297541927176	22732	0.080069095718784	TRUE	3L	2767268	4.53151255199792
CG12402_1	CG12402	CG12402	3R	9960000	9880000	10060000	9920000	10010000	54.5047628672666	54.3742196909146	54.6686961597104	54.4394229248825	54.586626455804	22.0540860760858	0.156678835572258	0.122640666447685	26463	0.0432424587679918	TRUE	3R	9933537	54.4615204084986
CG12404_1	CG12404	CG12404	2L	12950000	12690000	13150000	12840000	13030000	47.5059330374242	47.0376700446912	47.8514998600437	47.3107201976799	47.6455329763122	43.2624667797934	0.284146855544892	0.515865636174329	50541	0.0884138446496934	TRUE	2L	13000541	47.5943468820739
CG12405_1	CG12405	CG12405	2R	6340000	6230000	6420000	6280000	6380000	62.2210306548997	62.0082004404822	62.3758078768434	62.104948865991	62.2984171895477	69.9298477675305	0.417446143918001	0.615378615105532	27963	0.0540988989897642	TRUE	2R	6312037	62.16693175591
CG12408_1	CG12408	CG12408	2R	1560000	1120000	2040000	1310000	1850000	55.0347594395207	54.9362131690613	55.2291754624753	54.9721881443714	55.1382575267653	28.3874946244117	0.196954873282271	0.19750652719667	164809	0.0435086286563262	TRUE	2R	1395191	54.9912508108644
CG12410_1	CG12410	CG12410	X	5590000	5570000	5610000	5590000	5600000	12.9337730718093	12.8441083636811	13.0232991839995	12.9337730718093	12.9785538312371	92.7136753182025	0.51148232199556	0.564048522368791	5198	0.0232907747913327	TRUE	X	5584802	12.910482297018
CG12413_1	CG12413	CG12413	3R	24420000	24370000	24450000	24400000	24430000	96.3406242131928	96.2194647049721	96.4130671663535	96.2922230080544	96.3647931698408	87.2902679321448	0.49057572293179	0.545608588968335	49553	0.120074042060253	TRUE	3R	24370447	96.2205501711325
CG12414_1	CG12414	CG12414	3R	90000	23400000	570000	90000	90000	46.974617971573	47.0585118954266	47.0618054805885	46.974617971573	46.974617971573	66.735372620599	0.402888003566825	0.657336117577735	NA	0.0747859664089106	TRUE	3L	23204108	47.0494039379819
CG12424_1	CG12424	CG12424	2R	10880000	10820000	10960000	10850000	10900000	72.7123007296779	72.4828102415425	73.0232065174613	72.5971471395309	72.7895132449048	45.9937060206295	0.299095731841981	0.515141870289225	20716	0.0796036855646207	TRUE	2R	10859284	72.6326970441132
CG12428_1	CG12428	CG12428	3R	23620000	23260000	23720000	23300000	23680000	94.3458766577865	93.411536334956	94.6013548253894	93.5165503746442	94.4993675208152	24.9554867596332	0.175374508690186	0.485863068943734	88437	0.227357947416294	TRUE	3R	23531563	94.1185187103701
CG12437_1	CG12437	CG12437	2L	8950000	8710000	9230000	8880000	9100000	33.8308909446406	32.6402777682937	35.1947130471392	33.4857927430624	34.5647372432337	23.950699068689	0.168947373090789	0.604720667806796	209587	1.03855309336751	TRUE	2L	8740413	32.7923378512731
CG12438_1	CG12438	CG12438	2L	8730000	8580000	9110000	8660000	8900000	32.7403145491055	31.986202621173	34.6133932787886	32.3895052920463	33.5845686372815	17.1639102710769	0.124203942832283	0.183592928578843	22400	0.111859036684535	TRUE	2L	8752400	32.8521735857901
CG12443_1	CG12443	CG12443	2R	7700000	7490000	7820000	7600000	7710000	64.850581844457	64.4478576175651	65.0792502274106	64.659190448775	64.8696802488064	22.3320750219084	0.15848831483403	1.09172491948961e-08	21596	0.0412706268442946	TRUE	2R	7678404	64.8093112176127
CG12444_1	CG12444	CG12444	2R	7670000	7630000	7710000	7660000	7690000	64.7932414955865	64.7166842396133	64.8696802488064	64.7741131666517	64.831475884325	147.704136472868	0.680589980481376	0.79648546358329	6998	0.0133816025050635	TRUE	2R	7676998	64.8066230980916
CG12448_1	CG12448	CG12448	2L	15900000	15770000	16030000	15850000	15970000	51.467873135851	51.3471149561552	51.5843583117822	51.4219429814305	51.5311157088246	89.905092308452	0.500764960423986	0.571291697130524	41506	0.0376469850561847	TRUE	2L	15941506	51.5055201209072
CG1245_1	CG1245	CG1245	3R	760000	24360000	2300000	90000	2210000	47.0979789336648	47.0837136233151	47.5003801913275	46.974617971573	47.4701211481586	42.960756148728	0.28247607157794	0.23467583110267	720928	0.159002153495123	TRUE	3R	1480928	47.25698108716
CG12470_1	CG12470	CG12470	X	2090000	160000	2200000	160000	2120000	0.986933086450126	-1.70066221451438e-08	1.13875083231459	-1.70066221451438e-08	1.026981759786	35.537290248244	0.24011591602986	0.315084862814257	1887759	0.986933077806104	TRUE	X	202241	8.64402222762939e-09
CG12473_1	CG12473	CG12473	X	22370000	21940000	70000	2.2e+07	22380000	66.2162599377057	65.923316387511	0.00395406569070799	65.96608009586	66.2227813235059	44.9086891173078	0.293194856999738	0.192157068173504	24510	0.0159678521072948	TRUE	X	22394510	66.232227789813
CG12484-PA_1	CG12484-PA	CG12484	2R	16210000	16120000	16300000	16160000	16240000	90.9275842060642	90.6432288061578	91.2184718258239	90.7688292864127	91.0238003277755	37.9358326673938	0.254069185824018	0.328157797628893	107140	0.347060382393181	TRUE	2R	16317140	91.2746445884574
CG12484-PB_1	CG12484-PB	CG12484	2R	16260000	16090000	16420000	16190000	16330000	91.0883552710711	90.5498229987356	91.6171420151363	90.86384431118	91.3169571256315	21.8515584060119	0.155358097653552	0.093384951577292	57140	0.186289317386326	TRUE	2R	16317140	91.2746445884574
CG12484-PC_1	CG12484-PC	CG12484	2R	16250000	16150000	16400000	16200000	16320000	91.056036331745	90.7373139336721	91.5498129511285	90.8956742215788	91.2840423034947	22.4660463546543	0.159358971017142	0.124044467154073	67140	0.218608256712344	TRUE	2R	16317140	91.2746445884574
CG12484-PD_1	CG12484-PD	CG12484	2R	16260000	16090000	16420000	16190000	16330000	91.0883552710711	90.5498229987356	91.6171420151363	90.86384431118	91.3169571256315	21.8515584060119	0.155358097653552	0.093384951577292	57140	0.186289317386326	TRUE	2R	16317140	91.2746445884574
CG12487_1	CG12487	CG12487	3L	14830000	14690000	15060000	14760000	14940000	42.1413219201147	41.965931105981	42.4163075547245	42.0544090090942	42.2748222113428	79.1438408796966	0.457478890384112	0.677916785048058	109168	0.132504387041706	TRUE	3L	14939168	42.2738263071564
CG12489_1	CG12489	CG12489	2R	18460000	18420000	18490000	18440000	18470000	99.9107718312983	99.7433171692226	100.035728488608	99.8271620670438	99.9524860935331	45.1048830390346	0.294265526746154	0.490458909632312	19915	0.0830130234827493	TRUE	2R	18479915	99.993784854781
CG1249_1	CG1249	CG1249	3R	2370000	1660000	2580000	2070000	2480000	47.5244716108963	47.3039612940284	47.5995180625083	47.4247129967756	47.5632785688011	39.5288916966049	0.263194748770473	0.508985923604107	198506	0.0670444758390829	TRUE	3R	2171494	47.4574271350572
CG12491_1	CG12491	CG12491	2R	19640000	19580000	19680000	19610000	19660000	104.219252710456	104.035822973178	104.339264507766	104.128051627678	104.279485032124	58.3429708888405	0.36288443017917	0.430131500110006	1792	0.00541897590184703	TRUE	2R	19638208	104.213833734554
CG1250-PA_1	CG1250-PA	CG1250	3R	1480000	24360000	3900000	250000	3750000	47.2567464723994	47.0837136233151	48.1432734771047	47.0033407479612	48.0762934434869	15.0413623133324	0.109722023924331	0.242289092900171	4896	0.00123632159548492	TRUE	3R	1475104	47.2555101508039
CG1250-PB_1	CG1250-PB	CG1250	3R	1480000	24360000	3900000	250000	3750000	47.2567464723994	47.0837136233151	48.1432734771047	47.0033407479612	48.0762934434869	15.0413623133324	0.109722023924331	0.242289092900171	4896	0.00123632159548492	TRUE	3R	1475104	47.2555101508039
CG1250-PG_1	CG1250-PG	CG1250	3R	1480000	24360000	3900000	250000	3750000	47.2567464723994	47.0837136233151	48.1432734771047	47.0033407479612	48.0762934434869	15.0413623133324	0.109722023924331	0.242289092900171	4896	0.00123632159548492	TRUE	3R	1475104	47.2555101508039
CG12505_1	CG12505	CG12505	2R	10330000	10290000	10390000	10320000	10350000	70.7462493229511	70.6163410568462	70.9446152422125	70.7135966962032	70.8119050383279	75.4131356401352	0.441612372987162	0.680853119922063	82295	0.265228590454285	TRUE	2R	10247705	70.4810207324968
CG12530_1	CG12530	CG12530	X	19620000	19430000	19710000	19470000	19670000	63.0707127336132	62.6931176178277	63.2411549709937	62.7746031076705	63.1660746001233	20.2898331001127	0.145103947455982	1.00317885114296e-08	28009	0.0541518854740062	TRUE	X	19591991	63.0165608481392
CG12534_1	CG12534	CG12534	X	19570000	19170000	19720000	19250000	19630000	62.9736763863887	62.1381155732126	63.2597567931659	62.3135067290489	63.0899192330916	14.8081637550551	0.108116405854673	0.243578651214869	72961	0.141036657177693	TRUE	X	19642961	63.1147130435664
CG12537-PA_1	CG12537-PA	CG12537	3R	9850000	9770000	9940000	9810000	9900000	54.3254083988781	54.1956349602608	54.4720759547844	54.2604500807001	54.4068040720608	21.8912040631855	0.155616800466384	0.155197276493538	52988	0.086019601566079	TRUE	3R	9797012	54.2393887973121
CG12537-PB_1	CG12537-PB	CG12537	3R	9840000	9760000	9940000	9800000	9890000	54.3091555236509	54.1794538315427	54.4720759547844	54.2442327835736	54.3905075540982	23.2168482547258	0.164221657218837	0.197358536121182	43249	0.0701898074848941	TRUE	3R	9796751	54.238965716166
CG12537-PC_1	CG12537-PC	CG12537	3R	9850000	9770000	9940000	9810000	9900000	54.3254083988781	54.1956349602608	54.4720759547844	54.2604500807001	54.4068040720608	21.8912040631855	0.155616800466384	0.155197276493538	619	0.0010063089237633	TRUE	3R	9849381	54.3244020899544
CG12537-PF_1	CG12537-PF	CG12537	3R	9850000	9770000	9940000	9810000	9900000	54.3254083988781	54.1956349602608	54.4720759547844	54.2604500807001	54.4068040720608	21.8912040631855	0.155616800466384	0.155197276493538	52988	0.086019601566079	TRUE	3R	9797012	54.2393887973121
CG12548_1	CG12548	CG12548	2L	21660000	21370000	21790000	21500000	21720000	54.0296488399809	54.0239623111275	54.030003400471	54.0274670390815	54.0299533311655	141.284953601538	0.664347862314076	0.788857586036266	70645	0.000701923876988531	TRUE	2L	21589355	54.0289469161039
CG1257_1	CG1257	CG1257	3R	3700000	1650000	3900000	1190000	3840000	48.0542591471768	47.3012465124011	48.1432734771047	47.1876072443923	48.1163201777002	53.6439990733673	0.339326967119434	0.55029536641701	333079	0.143225905788654	TRUE	3R	3366921	47.9110332413881
CG12576-PA_1	CG12576-PA	CG12576	X	21870000	21390000	22370000	21560000	22020000	65.8724151742697	65.4853650589844	66.2162599377057	65.6311020316727	65.9801700521279	22.8348808436738	0.161751310615425	0.111157580083198	12430	0.00912261690076832	TRUE	X	21882430	65.8815377911705
CG12576-PB_1	CG12576-PB	CG12576	X	21760000	21360000	70000	21510000	22060000	65.7899703660931	65.4585021777065	0.00395406569070799	65.5893369512419	66.0081180640882	19.7837212010728	0.141754225636835	0.109878871624319	119165	0.0891747912518497	TRUE	X	21879165	65.8791451573449
CG12576-PC_1	CG12576-PC	CG12576	X	21760000	21360000	70000	21510000	22060000	65.7899703660931	65.4585021777065	0.00395406569070799	65.5893369512419	66.0081180640882	19.7837212010728	0.141754225636835	0.109878871624319	119165	0.0891747912518497	TRUE	X	21879165	65.8791451573449
CG12576-PE_1	CG12576-PE	CG12576	X	21870000	21390000	22370000	21560000	22020000	65.8724151742697	65.4853650589844	66.2162599377057	65.6311020316727	65.9801700521279	22.8348808436738	0.161751310615425	0.111157580083198	12430	0.00912261690076832	TRUE	X	21882430	65.8815377911705
CG12581_1	CG12581	CG12581	3R	220000	22420000	1280000	90000	250000	46.9979442816901	46.9732314334896	47.2082025032673	46.974617971573	47.0033407479612	68.1097309027239	0.40919541637268	0.597582345091185	218885	0.0392481479293565	TRUE	3R	1115	46.9586961337607
CG12582_1	CG12582	CG12582	3R	270000	24360000	1280000	2e+05	330000	47.0069428914156	47.0837136233151	47.2082025032673	46.9943503100022	47.0177771551272	82.2306401976773	0.470265504595791	0.772570921378771	246863	0.0443025753104109	TRUE	3R	23137	46.9626403161052
CG1259_1	CG1259	CG1259	3L	4210000	4120000	4260000	4130000	4210000	9.95906608000872	9.63142485307285	10.1389122091004	9.6680681175786	9.95906608000872	38.1876354440559	0.255519079208095	0.643090859289154	5450	0.0196805306848944	TRUE	3L	4215450	9.97874661069362
CG12592_1	CG12592	CG12592	3R	6090000	5980000	6300000	6050000	6200000	49.4338157642571	49.3457156515229	49.6116594481876	49.4013858862278	49.5253632306653	58.4692419913988	0.363505742217848	0.474989809959783	74125	0.0613054089918421	TRUE	3R	6164125	49.495121173249
CG12594_1	CG12594	CG12594	3R	7530000	7440000	7750000	7480000	7600000	50.9185049094511	50.807982768899	51.1975727852009	50.8568354574696	51.0059514074576	22.9488560218194	0.162489200179006	0.301853714684589	22945	0.0285221575800563	TRUE	3R	7552945	50.9470270670312
CG12605_1	CG12605	CG12605	3L	3940000	3890000	4010000	3910000	3980000	8.96266210765869	8.77411182656188	9.22470208939199	8.8496631562578	9.11268698052268	73.2169112405513	0.432055802343406	0.636742190557574	22061	0.0828352625883042	TRUE	3L	3962061	9.045497370247
CG12608_1	CG12608	CG12608	X	15190000	15140000	15360000	15170000	15240000	50.3038188578725	50.1453423059758	50.8396155092177	50.2404917284881	50.4618139568786	35.8243931442923	0.24179976338415	0.47740540502665	48524	0.153337050426742	TRUE	X	15238524	50.4571559082993
CG12637_1	CG12637	CG12637	X	10590000	10560000	10690000	10580000	10640000	32.0799577302365	31.9721267647914	32.4393556381373	32.0440171587005	32.2596406021028	96.1929362291768	0.524440445013959	0.535463394634254	22599	0.0812262654039202	TRUE	X	10567401	31.9987314648326
CG12640_1	CG12640	CG12640	X	10320000	10280000	10360000	10310000	10330000	31.1067518322328	30.9617247619171	31.2514965966295	31.0705227010116	31.1429633154723	143.043841764949	0.668878707844076	0.756804211300132	6845	0.0247886372906727	TRUE	X	10326845	31.1315404695235
CG12643_1	CG12643	CG12643	X	10130000	9950000	10240000	10100000	10190000	30.4148878479322	29.7512477984638	30.8163866649164	30.3048817474193	30.6342351018664	25.720421058324	0.180234074863909	0.241601760691901	29107	0.106517107188061	TRUE	X	10159107	30.5214049551203
CG1265_1	CG1265	CG1265	3L	4290000	4120000	4390000	4130000	4310000	10.246046203301	9.63142485307285	10.5988440208237	9.6680681175786	10.3171411532449	33.5812376914425	0.228543783643438	0.419382197043545	35185	0.125709567515713	TRUE	3L	4254815	10.1203366357852
CG12655_1	CG12655	CG12655	X	19870000	19790000	19930000	19830000	19900000	63.5306827746626	63.388081023955	63.634798613415	63.4599225800211	63.5830441078631	60.793813561052	0.374836067717619	0.685839753834039	16600	0.0292343050959474	TRUE	X	19853400	63.5014484695666
CG12661_1	CG12661	CG12661	X	8800000	8730000	8870000	8770000	8840000	25.3490720572304	25.0796716896014	25.6192027025639	25.233516165047	25.5033537667197	49.3156234142462	0.316857458935889	0.479608043675589	17651	0.0680530182159451	TRUE	X	8817651	25.4171250754464
CG12664_1	CG12664	CG12664	X	9020000	8990000	9050000	9010000	9030000	26.1996983347	26.0834804260346	26.3159464273901	26.1609549471444	26.2384450762408	91.9071803452155	0.50842855950961	0.746873763827843	8236	0.0319115969129342	TRUE	X	9028236	26.2316099316129
CG12673_1	CG12673	CG12673	3L	23380000	21840000	90000	22050000	24360000	47.0576945450711	46.8513597098669	46.974617971573	46.9033350433716	47.0837136233151	40.9318022388433	0.271138586522779	0.372200579463656	1202807	0.127316575454614	TRUE	3L	22177193	46.9303779696164
CG12676_1	CG12676	CG12676	2L	4210000	4110000	4270000	4170000	4230000	11.6134868182382	11.2772140657969	11.816177190108	11.4787647427016	11.6809649538931	33.0358686187929	0.225286042419307	0.159877461624951	177324	0.595206423789648	TRUE	2L	4032676	11.0182803944486
CG12681_1	CG12681	CG12681	X	4760000	4700000	4860000	4730000	4790000	9.17578667947057	8.90826490597816	9.62475263444601	9.04183253640541	9.31010090161667	59.9595161431594	0.370792964597957	0.536947242389285	9825	0.043949543248246	TRUE	X	4769825	9.21973622271882
CG12690_1	CG12690	CG12690	X	7530000	7410000	7630000	7470000	7570000	20.641196484724	20.2093757234664	21.0007955188381	20.4253944833952	20.7850188026828	82.1889638425913	0.470094889545994	0.718980597116883	54028	0.194262219707451	TRUE	X	7584028	20.8354587044315
CG12699_1	CG12699	CG12699	2R	13080000	12950000	13310000	12980000	13160000	81.6018090801375	81.1306750975136	82.4054322848452	81.2404990777203	81.8856181158428	35.6619981910144	0.240847782183689	0.424588409471375	54727	0.194649227807986	TRUE	2R	13134727	81.7964583079455
CG1271_1	CG1271	CG1271	3L	3050000	3020000	3090000	3040000	3070000	5.55785107385651	5.4461732592195	5.70758346708711	5.52056375447109	5.63260327842332	98.2252692663468	0.531850027228167	0.698667232077161	3414	0.0127436102044669	TRUE	3L	3053414	5.57059468406098
CG12716_1	CG12716	CG12716	X	12850000	12790000	12930000	12810000	12880000	41.1992129831305	40.9267071422824	41.5626942004344	41.0175148476837	41.3355244217142	89.4533642378444	0.499019380589625	0.747479916214036	20264	0.092072452062844	TRUE	X	12870264	41.2912854351934
CG12717_1	CG12717	CG12717	X	12650000	12610000	12680000	12630000	12660000	40.2926291749645	40.112221511344	40.428195046847	40.2023724668955	40.3377946895943	75.517911959896	0.442064252408185	0.558519239363166	7376	0.03331177434832	TRUE	X	12657376	40.3259409493128
CG12728_1	CG12728	CG12728	X	5840000	5820000	5900000	5840000	5860000	14.0411069188338	13.9535643791994	14.302508015105	14.0411069188338	14.1284474359352	50.471805219283	0.322933188402441	0.422654047758274	3284	0.0143607181675023	TRUE	X	5836716	14.0267462006663
CG12730_1	CG12730	CG12730	X	5510000	5430000	5520000	5470000	5510000	12.5743439892689	12.2130917594867	12.6193804752956	12.3939207292374	12.5743439892689	47.0178098583383	0.304620129861614	0.346642780594057	98546	0.445217054718864	TRUE	X	5411454	12.1291269345501
CG12734-PA_1	CG12734-PA	CG12734	3L	3150000	3080000	3200000	3140000	3180000	5.93378669728742	5.67006553251542	6.12357943885167	5.89596230471466	6.04753344805025	79.7518206249713	0.460021533904266	0.679985134755183	29353	0.111289446741097	TRUE	3L	3179353	6.0450761440285
CG12734-PB_1	CG12734-PB	CG12734	3L	3180000	3070000	3200000	3110000	3180000	6.04753344805025	5.63260327842332	6.12357943885167	5.78278111551627	6.04753344805025	73.2000463125894	0.431981787661123	0.658062121055712	647	0.00245730402173194	TRUE	3L	3179353	6.0450761440285
CG12734-PC_1	CG12734-PC	CG12734	3L	3180000	3080000	3190000	3120000	3180000	6.04753344805025	5.67006553251542	6.08553583801574	5.82045819843799	6.04753344805025	84.7286085959019	0.480392022571773	0.663308049500015	647	0.00245730402173194	TRUE	3L	3179353	6.0450761440285
CG12734-PD_1	CG12734-PD	CG12734	3L	3180000	3080000	3190000	3130000	3180000	6.04753344805025	5.67006553251542	6.08553583801574	5.85818569996782	6.04753344805025	83.7270999382447	0.476355462593517	0.672459323587139	647	0.00245730402173194	TRUE	3L	3179353	6.0450761440285
CG12734-PE_1	CG12734-PE	CG12734	3L	3180000	3080000	3190000	3120000	3180000	6.04753344805025	5.67006553251542	6.08553583801574	5.82045819843799	6.04753344805025	84.7286085959019	0.480392022571773	0.663308049500015	647	0.00245730402173194	TRUE	3L	3179353	6.0450761440285
CG12736_1	CG12736	CG12736	2R	3480000	3230000	3580000	3340000	3510000	56.7258186570723	56.3562871164007	56.8855012307954	56.5134733396094	56.773042589343	143.510512229133	0.670070537201803	0.839162535681159	82384	0.126584651859787	TRUE	2R	3397616	56.5992340052125
CG12737_1	CG12737	CG12737	X	8470000	8430000	8520000	8470000	8490000	24.087807570788	23.9366917711196	24.2773015813791	24.087807570788	24.1635266486476	56.4485624536488	0.353489930048831	0.507753140822598	17529	0.0663582617321232	TRUE	X	8487529	24.1541658325201
CG12740_1	CG12740	CG12740	3L	3190000	3080000	3290000	3160000	3240000	6.08553583801574	5.67006553251542	6.46760465191373	5.971657562295	6.27613923536541	31.1478077552982	0.213901160415776	0.378601750625021	31974	0.121778849501737	TRUE	3L	3221974	6.20731468751748
CG12744_1	CG12744	CG12744	2R	5750000	5700000	5820000	5720000	5780000	61.0759303082539	60.9781480578711	61.2125437858711	61.0172822622568	61.1345172848501	120.317315772341	0.605315002851358	0.843703002728021	13019	0.0254321076901221	TRUE	2R	5763019	61.1013624159441
CG12746_1	CG12746	CG12746	3R	1340000	590000	2180000	1210000	2920000	47.2223521852924	47.0655453188636	47.460218053033	47.1921209335809	47.7288865983098	31.1263464357557	0.213770793013994	0.237848862239997	51864	0.0125128470060929	TRUE	3R	1391864	47.2348650322985
CG12752_1	CG12752	CG12752	2R	19730000	19600000	19930000	19690000	19790000	104.486742547176	104.097423103483	105.049022728679	104.368984930324	104.660029049452	14.9840818445265	0.109327904599695	1.69840688364104e-08	30530	0.0897161948047369	TRUE	2R	19699470	104.397026352371
CG12753-PA_1	CG12753-PA	CG12753	3R	12340000	11990000	12730000	12190000	12600000	58.7065796824584	58.0281860640855	59.505939893784	58.4117032350763	59.2339570790569	20.6663230441347	0.147587278260228	0.158051171702107	72860	0.144045769269383	TRUE	3R	12267140	58.5625339131891
CG12753-PB_1	CG12753-PB	CG12753	3R	12260000	11760000	12620000	1.2e+07	12450000	58.5485016754145	57.5992023139051	59.2754300934024	58.0471175081702	58.9270873569414	23.5212525036608	0.166185155849345	0.171772506838253	7140	0.0140322377745292	TRUE	3R	12267140	58.5625339131891
CG12753-PC_1	CG12753-PC	CG12753	3R	12340000	12060000	12740000	12200000	12560000	58.7065796824584	58.1612312079796	59.5270998346293	58.4311609632163	59.1514086450717	24.0974086939466	0.169888916668042	0.114905058335766	72860	0.144045769269383	TRUE	3R	12267140	58.5625339131891
CG12759_1	CG12759	CG12759	2R	4920000	4890000	5230000	4910000	5030000	59.4275781557466	59.3672047597863	60.0492680399874	59.4074552176523	59.6487422045744	29.2934640635336	0.202556752326473	0.318082024402621	55416	0.111470845187014	TRUE	2R	4975416	59.5390490009336
CG1276_1	CG1276	CG1276	3L	2270000	2120000	2560000	1650000	3660000	2.92373732713609	2.50162934212969	3.82579452049823	1.38838109905872	7.89521651480596	15.3962521465198	0.112159965511286	0.494563413189249	2017150	7.31215640984686	FALSE	3L	4287150	10.2358937369829
CG1276_2	CG1276	CG1276	3L	4430000	4410000	4480000	4420000	4440000	10.7380552121736	10.6685878522645	10.9105146141765	10.7033560904039	10.772685232965	39.4875087821723	0.262959112225451	0.494563413189249	142850	0.502161475190633	TRUE	3L	4287150	10.2358937369829
CG12765_1	CG12765	CG12765	2R	9100000	8930000	9240000	9020000	9190000	67.5393563659652	67.1931982985616	67.8361560362844	67.374735682804	67.7287746685581	34.4115850207364	0.23347754393546	0.17484957749522	18155	0.0378320221271053	TRUE	2R	9118155	67.5771883880923
CG12766_1	CG12766	CG12766	3L	3940000	3910000	3970000	3930000	3940000	8.96266210765869	8.8496631562578	9.07525136891487	8.92504042596943	8.96266210765869	76.6233175308496	0.446809423483488	0.552817094799604	84	0.000315830261371275	TRUE	3L	3940084	8.96297793792006
CG12767_1	CG12767	CG12767	2R	14010000	13900000	14130000	13960000	14050000	84.6403095162033	84.3073852371326	84.9971017395239	84.4897079299183	84.7599517269022	23.9779728181748	0.169122489578407	0.202587514800759	6182	0.0185386885202092	TRUE	2R	14016182	84.6588482047235
CG12768_1	CG12768	CG12768	3L	22890000	21760000	780000	22060000	24360000	47.0281365969714	46.8291244827892	47.1018828515748	46.9055805371123	47.0837136233151	18.1293272541263	0.130712706827012	0.400053721017193	15026	0.00125128596431523	TRUE	3L	22905026	47.0293878829357
CG12769_1	CG12769	CG12769	2R	3920000	3730000	4240000	3760000	4100000	57.4725243923369	57.1366132380322	58.0739634133169	57.1883969151027	57.806184072083	27.5009424593082	0.19143496294801	0.386913710826829	24836	0.0452199910668583	TRUE	2R	3944836	57.5177443834037
CG12770_1	CG12770	CG12770	2R	4090000	3830000	4250000	3930000	4140000	57.7873098792052	57.3111086945266	58.0933210147824	57.4906979870547	57.8820367117688	25.2848887893313	0.177470695001456	0.340304098968291	122545	0.228141012455723	TRUE	2R	3967455	57.5591688667495
CG12772_1	CG12772	CG12772	X	8580000	8450000	8660000	8540000	8640000	24.5055312005048	24.0121953433979	24.811152661077	24.3532793228725	24.7346145358628	40.9389978419478	0.271179109328827	0.362422461149611	8760	0.0333762886640407	TRUE	X	8571240	24.4721549118408
CG12781_1	CG12781	CG12781	2R	18840000	18790000	18970000	18810000	18900000	101.445215276338	101.249975981566	101.941972434222	101.328339636838	101.676487591092	52.7061380749531	0.334521904815139	0.372341670886437	48199	0.188168190597878	TRUE	2R	18791801	101.25704708574
CG12785_1	CG12785	CG12785	3R	12100000	11870000	12150000	12030000	12120000	58.2378193317194	57.8028761120032	58.3341497023909	58.1040608449538	58.276271112853	31.8370281606406	0.218076375085929	0.401877447387769	1944	0.0037318609843453	TRUE	3R	12098056	58.2340874707351
CG12794_1	CG12794	CG12794	X	21250000	21170000	21280000	21200000	21250000	65.3568337464495	65.279605076501	65.3850682220304	65.3089015928016	65.3568337464495	105.324247446423	0.556837577191124	0.474274710725427	18307	0.0172757401677472	TRUE	X	21268307	65.3741094866173
CG12795_1	CG12795	CG12795	2L	3520000	3430000	3600000	3470000	3560000	9.31373572845798	9.01554849393743	9.57895258263854	9.1480521968914	9.44632329727394	72.1224187841376	0.427232377064296	0.570395479573678	67383	0.22327152522999	TRUE	2L	3452617	9.09046420322798
CG12797_1	CG12797	CG12797	2R	10720000	10670000	10730000	10690000	10720000	72.1078522320254	71.9241013575986	72.1449074006076	71.997294143081	72.1078522320254	139.588523456234	0.659919182407618	0.750130987454993	22464	0.0833805895120463	TRUE	2R	10742464	72.1912328215374
CG12806_1	CG12806	CG12806	3R	5590000	5200000	6010000	5440000	5820000	49.0594874397819	48.8092384280737	49.3694069255764	48.9593582421728	49.2235110142106	21.0194236407651	0.149909776977033	1.42295341374006e-08	101460	0.0707271736432915	TRUE	3R	5691460	49.1302146134252
CG12809_1	CG12809	CG12809	3R	6170000	5390000	6500000	5720000	6370000	49.5000480006189	48.9270984101088	49.7932050770276	49.1505662947859	49.6738327375804	26.1952553783908	0.183236242437967	0.251004777349315	273103	0.218666872842618	TRUE	3R	5896897	49.2813811277763
CG12814_1	CG12814	CG12814	3R	6320000	5780000	6450000	6030000	6380000	49.6292740875902	49.1940241908106	49.7466876733156	49.385340349597	49.6828342654665	31.6599821535163	0.217005972900192	0.52846408943872	306258	0.256894515842191	TRUE	3R	6013742	49.372379571748
CG12817_1	CG12817	CG12817	3R	5910000	5380000	6270000	5760000	6090000	49.2913999033693	48.9207109500587	49.585460276958	49.1794360569846	49.4338157642571	24.4680213724927	0.172262662550535	0.139549036294694	140378	0.110290326985137	TRUE	3R	6050378	49.4016902303545
CG12819_1	CG12819	CG12819	3R	6100000	5960000	6300000	6040000	6190000	49.441994267793	49.3300598103888	49.6116594481876	49.3933490652902	49.5168955858365	53.6368119266518	0.33929027653966	0.444471839140715	58999	0.0488363907084306	TRUE	3R	6158999	49.4908306585015
CG12821_1	CG12821	CG12821	2R	3630000	3480000	4620000	3100000	4250000	56.9677121451484	56.7258186570723	58.8244584114273	56.1819387321822	58.0933210147824	21.6455872927397	0.154012782609533	0.253065101393628	91443	0.154222438550377	TRUE	2R	3721443	57.1219345836988
CG12822-PA_1	CG12822-PA	CG12822	2R	3720000	3590000	3930000	3660000	3880000	57.1194633280063	56.9018200734979	57.4906979870547	57.0177670896745	57.4002983168275	41.1692617561868	0.272474676183359	0.402610010905241	191	0.000327015011180265	TRUE	2R	3719809	57.1191363129952
CG12822-PB_1	CG12822-PB	CG12822	2R	3720000	3600000	3870000	3670000	3780000	57.1194633280063	56.9182010017746	57.3823615447509	57.0345709742276	57.2231926046417	67.7365737674978	0.407489486069019	0.583342629137321	191	0.000327015011180265	TRUE	2R	3719809	57.1191363129952
CG12824-PA_1	CG12824-PA	CG12824	2R	4230000	3790000	4550000	3540000	4300000	58.054634119326	57.2406709055584	58.6844738150514	56.8208550160579	58.1905140325498	29.4253907206042	0.203369228124025	0.367651387747505	552093	1.0067346950631	TRUE	2R	3677907	57.0478994242629
CG12839_1	CG12839	CG12839	2R	2870000	1940000	3150000	2510000	3810000	55.904678916463	55.1788018810549	56.2475081532748	55.551245008738	57.2757858940611	22.9607382396002	0.162566089745473	0.626547770839988	70441	0.0806484518664519	TRUE	2R	2940441	55.9853273683295
CG12840_1	CG12840	CG12840	2R	2800000	1870000	3440000	2160000	3910000	55.8282828582653	55.1468911767027	56.6637845908646	55.2975371895949	57.4543970729736	14.4973308204461	0.105971756655054	0.437669736780913	133459	0.148882178360552	TRUE	2R	2933459	55.9771650366258
CG12841_1	CG12841	CG12841	2R	2890000	2790000	3030000	2800000	2960000	55.9271929919293	55.8176747015027	56.0933090733353	55.8282828582653	56.0083901580441	63.283535668001	0.386747761632842	0.588683613243674	40537	0.0465670722782647	TRUE	2R	2930537	55.9737600642075
CG12843_1	CG12843	CG12843	2R	3e+06	2830000	3050000	2930000	3020000	56.0564602301021	55.8605658946555	56.1182536706086	55.9731350106551	56.0809503528708	76.6890447480631	0.447090295949585	0.680077633622878	77159	0.0916371508579488	TRUE	2R	2922841	55.9648230792441
CG12844_1	CG12844	CG12844	2R	3040000	2450000	3070000	2720000	3050000	56.105743523369	55.5016831348444	56.1435009272526	55.7455495147063	56.1182536706086	41.4548306210542	0.274078214494816	0.551954565175614	118836	0.142861883221869	TRUE	2R	2921164	55.9628816401471
CG12845_1	CG12845	CG12845	2R	2560000	2500000	2570000	2520000	2560000	55.59454309007	55.5428041132731	55.6034227109761	55.5597585665962	55.59454309007	33.0301365773404	0.225251729335968	0.424598453463388	352890	0.358791179790387	TRUE	2R	2912890	55.9533342698604
CG12846_1	CG12846	CG12846	2R	3010000	1340000	4110000	1590000	3910000	56.0686673943386	54.978664682157	57.8250944119588	55.0437531607313	57.4543970729736	14.71853233028	0.107498505709981	0.421399474730869	110844	0.131065765616057	TRUE	2R	2899156	55.9376016287226
CG12851_1	CG12851	CG12851	2R	20630000	20340000	190000	20400000	20990000	106.714515671909	106.074450275507	3.72805528346549e-06	106.211911046012	107.441813381908	40.7124677480609	0.269902299310347	0.448887859901426	207156	0.425552067501286	TRUE	2R	20837156	107.140067739411
CG12868_1	CG12868	CG12868	2R	10490000	10420000	10550000	10460000	10510000	71.2844667625414	71.045367896449	71.4937807169988	71.1813149164254	71.3537951845249	59.9003247324657	0.37050512469249	0.618032886543633	2705	0.00935056329797135	TRUE	2R	10492705	71.2938173258394
CG12876_1	CG12876	CG12876	3R	23520000	23450000	23620000	23500000	23560000	94.0886916722064	93.9076161729528	94.3458766577865	94.0370453695386	94.1917730023583	24.6221361410069	0.173247756547361	1.10783600445783e-08	5701	0.0147088105915145	TRUE	3R	23525701	94.1034004827979
CG12877_1	CG12877	CG12877	3R	23630000	23450000	23710000	23490000	23740000	94.3715009612721	93.9076161729528	94.5758834942437	94.0111955183047	94.6522464969334	20.7180212558384	0.14792771633736	1.20814623641304e-08	97068	0.24945243968898	TRUE	3R	23532932	94.1220485215831
CG12878_1	CG12878	CG12878	3R	23530000	23300000	23590000	23380000	23550000	94.114488289659	93.5165503746442	94.2689017483351	93.7256467293618	94.1660288717462	16.2251085475003	0.117827882594352	0.116042895793373	3693	0.00952463923175628	TRUE	3R	23526307	94.1049636504272
CG1288_1	CG1288	CG1288	3R	4030000	1160000	4710000	1290000	4530000	48.2024561326449	47.1809019981573	48.5346400432625	47.2105368898696	48.4422499975738	14.7574510196945	0.107766855515791	1.00968819485039e-08	995968	0.428283962414127	TRUE	3R	3034032	47.7741721702308
CG12891_1	CG12891	CG12891	2R	6340000	6230000	6560000	6290000	6460000	62.2210306548997	62.0082004404822	62.6467700963165	62.12429655184	62.4532071447727	17.8190565608784	0.128626178887631	1.55110908846877e-08	20914	0.0404613044403561	TRUE	2R	6360914	62.2614919593401
CG12896_1	CG12896	CG12896	2R	6350000	6240000	6450000	6300000	6390000	62.2403771421583	62.0275518290669	62.4338562819523	62.1436438307246	62.3177642986107	51.7364955056705	0.329517265354103	0.529068146177493	34676	0.0670861019263214	TRUE	2R	6315324	62.173291040232
CG12907_1	CG12907	CG12907	2R	6180000	6090000	6370000	6130000	6290000	61.9114251613536	61.737117559984	62.2790703400637	61.8146091146651	62.12429655184	28.2172535982176	0.195897838508659	0.351005436196957	61056	0.118170116200588	TRUE	2R	6241056	62.0295952775542
CG1291_1	CG1291	CG1291	3L	2790000	2660000	3300000	2750000	3190000	4.61158164771668	4.16055972034513	6.50598628853608	4.47101774662649	6.08553583801574	21.7846882668401	0.154921565259179	0.237812956664861	353992	1.29947449738276	TRUE	3L	3143992	5.91105614509945
CG12912_1	CG12912	CG12912	2R	6110000	6050000	6150000	6100000	6130000	61.7758681602632	61.6595836037674	61.853341317058	61.7564941223841	61.8146091146651	103.28308632185	0.549792773282162	0.563758983871339	11717	0.0226975008813213	TRUE	2R	6121717	61.7985656611445
CG12919_1	CG12919	CG12919	2R	5950000	5870000	6060000	5940000	6020000	61.4655113227483	61.3099438041681	61.6789714970637	61.4460820288491	61.6014005691618	99.7668888570555	0.537393444941953	0.821250636642476	16517	0.0320818223754316	TRUE	2R	5966517	61.4975931451237
CG12921_1	CG12921	CG12921	2R	6010000	5770000	6090000	5880000	6020000	61.5819993589715	61.1149948806892	61.737117559984	61.3294072480275	61.6014005691618	31.2455449281779	0.214494594346301	0.308599497272625	55681	0.10809788719547	TRUE	2R	5954319	61.4739014717761
CG12926_1	CG12926	CG12926	2R	5420000	5310000	5590000	5380000	5530000	60.426997793488	60.2086769785624	60.762372672762	60.3477289143432	60.6442779687817	32.8833902333873	0.224372760308186	0.473029840349695	76914	0.152033350841535	TRUE	2R	5496914	60.5790311443295
CG12929-PA_1	CG12929-PA	CG12929	2R	5520000	5390000	5660000	5420000	5610000	60.6245671297681	60.3675592752066	60.8997909205443	60.426997793488	60.8016738323504	41.5541974336261	0.274635353932583	0.22465401825377	45830	0.090440899458244	TRUE	2R	5474170	60.5341262303099
CG12929-PB_1	CG12929-PB	CG12929	2R	5610000	5390000	5710000	5420000	5630000	60.8016738323504	60.3675592752066	60.9977187897498	60.426997793488	60.8409437580948	38.488055165462	0.25724522499888	0.306712367977274	135830	0.26754760204058	TRUE	2R	5474170	60.5341262303099
CG12931_1	CG12931	CG12931	2R	5420000	5380000	5560000	5410000	5490000	60.426997793488	60.3477289143432	60.7033615336037	60.4071937231884	60.5653849921381	105.271436091451	0.55665670230297	0.798681559955135	27103	0.0536313020839003	TRUE	2R	5447103	60.4806290955719
CG12945_1	CG12945	CG12945	3R	5580000	5340000	5800000	5440000	5710000	49.0526506151944	48.8953719107332	49.2087155732642	48.9593582421728	49.1434121188357	23.5567019371106	0.166413515236197	0.224505946240082	36812	0.0252850358450019	TRUE	3R	5616812	49.0779356510394
CG12947_1	CG12947	CG12947	3R	5620000	5380000	5710000	5450000	5660000	49.0801406230392	48.9207109500587	49.1434121188357	48.9658755522472	49.1080155872956	63.2030693404355	0.386366355418237	0.461960838253259	14091	0.00972757399441093	TRUE	3R	5605909	49.0704130490448
CG12948_1	CG12948	CG12948	3R	5580000	5390000	6e+06	5480000	5770000	49.0526506151944	48.9270984101088	49.3614820630656	48.9855602921545	49.1867172684509	18.1458184880026	0.130823468176197	0.24425348668205	7009	0.00477786269925673	TRUE	3R	5572991	49.0478727524951
CG12954_1	CG12954	CG12954	2R	11230000	11120000	11250000	11180000	11240000	74.1082068165695	73.6601833643183	74.190422765866	73.9036497644559	74.1492877512513	24.4299704160678	0.172019262091354	0.292764293905559	124931	0.50824646538382	TRUE	2R	11105069	73.5999603511857
CG12963-PD_1	CG12963-PD	CG12963	2R	11480000	11210000	11670000	11340000	11570000	75.1490090105702	74.0262113496937	75.9526873904548	74.5628992174162	75.5288951203756	15.1475359055837	0.110452092128352	1.01791881705004e-08	36697	0.154287570328222	TRUE	2R	11443303	74.994721440242
CG12972_1	CG12972	CG12972	3L	21180000	20920000	21470000	21040000	21290000	46.6288014308118	46.5190498588799	46.7372967531789	46.5710437983108	46.6718003794703	53.7608723883132	0.339923322697562	0.524150869812148	159854	0.0617585383179744	TRUE	3L	21339854	46.6905599691298
CG12975_1	CG12975	CG12975	3L	21270000	21120000	21700000	21190000	21400000	46.6641451283281	46.6044491042233	46.8115631463182	46.6327996910324	46.7125673397645	95.771526510503	0.522889429510289	0.70896778684143	60179	0.0234725402922891	TRUE	3L	21209821	46.6406725880358
CG12994_1	CG12994	CG12994	X	17320000	17300000	17350000	17310000	17330000	57.1071657634278	57.0444768971285	57.200967186816	57.075836566614	57.1384641544675	92.9845807643105	0.512503832847382	0.586300779264072	2841	0.00889750656423871	TRUE	X	17317159	57.0982682568635
CG13001_1	CG13001	CG13001	X	16820000	16680000	17080000	16770000	16960000	55.510760081388	55.0567789210227	56.3475633950812	55.3487919178246	55.9627150745986	18.193250600096	0.131141961474433	1.29838559054193e-08	16615	0.0537674885290897	TRUE	X	16836615	55.5645275699171
CG13003_1	CG13003	CG13003	X	16830000	16700000	16940000	16760000	16890000	55.5431244498048	55.1217100813216	55.8983208607926	55.3163722107229	55.7370680818438	64.9552943625921	0.394618404605048	0.550141081011419	87016	0.281934877147748	TRUE	X	16742984	55.261189572657
CG13016_1	CG13016	CG13016	2R	10050000	9750000	10130000	9960000	10080000	69.8764074455938	69.0447324533909	70.1155297400705	69.6162834004303	69.9652025904987	15.0265105936378	0.109619853142286	0.216781004366005	4628	0.0136048731372398	TRUE	2R	10045372	69.8628025724565
CG13024_1	CG13024	CG13024	3L	16840000	16730000	17010000	16820000	16960000	44.1014300907472	44.0155668003362	44.2305340605047	44.0859585290539	44.1929990434679	26.8297671679317	0.187230824954541	0.133226171253805	36033	0.0279187429702006	TRUE	3L	16803967	44.073511347777
CG13025_1	CG13025	CG13025	3L	16750000	16560000	16810000	16670000	16780000	44.0313197799161	43.8790172458082	44.0781997112404	43.9679206307316	44.0548302589108	64.9833577732859	0.394749661463278	0.374066142755599	22581	0.0177095397544917	TRUE	3L	16772581	44.0490293196706
CG1303_1	CG1303	CG1303	3R	2090000	1350000	2610000	1550000	2410000	47.4310729056233	47.2247442572601	47.6105604406342	47.2746961966145	47.5384512129331	43.1448540134531	0.283496014133162	0.319043274489366	395744	0.134263022166067	TRUE	3R	2485744	47.5653359277894
CG13043_1	CG13043	CG13043	3L	16070000	15660000	16720000	15840000	16470000	43.4562032168017	43.0641905907028	44.0076662921894	43.2409500874646	43.8047268495548	14.8671048117761	0.108522499905382	0.384036349429024	228891	0.203227146269768	TRUE	3L	16298891	43.6594303630714
CG13044_1	CG13044	CG13044	3L	16270000	16170000	16340000	16190000	16300000	43.6343524985416	43.5462868290697	43.6948374954908	43.5640590259972	43.6603897840523	71.8525318808978	0.426036703563483	0.74871601123349	26213	0.0227600911657078	TRUE	3L	16296213	43.6571125897073
CG13045_1	CG13045	CG13045	3L	16260000	16060000	16520000	16180000	16380000	43.6256346261096	43.447081014447	43.8461753280545	43.5551829801789	43.7289825242086	23.8550067946329	0.168332670003925	1.00279069290956e-08	23897	0.0208008391800547	TRUE	3L	16283897	43.6464354652896
CG13051_1	CG13051	CG13051	3L	16220000	16040000	16500000	16100000	16320000	43.5905672730794	43.4287735508095	43.8296491893946	43.4834445956361	43.6776517730856	20.1252487806524	0.144016076530635	0.169842555803133	38165	0.0334655068764675	TRUE	3L	16258165	43.6240327799559
CG13057_1	CG13057	CG13057	3L	16200000	16060000	16380000	16180000	16320000	43.5729150406619	43.447081014447	43.7289825242086	43.5551829801789	43.6776517730856	16.078660700403	0.116829075808515	0.428267944385035	125080	0.109109107966731	TRUE	3L	16325080	43.6820241486286
CG13067_1	CG13067	CG13067	3L	16280000	16130000	16370000	16210000	16320000	43.643050932918	43.5104996889805	43.720474382807	43.5817510983102	43.6776517730856	26.3927040852673	0.18448138457171	0.642852984186365	15560	0.0135431674241886	TRUE	3L	16264440	43.6295077654938
CG13076_1	CG13076	CG13076	3L	15880000	15790000	16070000	15840000	15940000	43.279219627948	43.1926038099492	43.4562032168017	43.2409500874646	43.3359558071149	61.5233810871722	0.378350339149876	0.49501202404629	136945	0.128345019481117	TRUE	3L	16016945	43.4075646474291
CG13077_1	CG13077	CG13077	2L	19630000	19500000	19830000	19560000	19710000	53.7093613672004	53.6619151392896	53.7761352151093	53.6841926527553	53.7370037358729	43.8638191623829	0.287465370718778	0.66685483869109	63864	0.0229267174477172	TRUE	2L	19566136	53.6864346497527
CG13083_1	CG13083	CG13083	2L	19740000	19150000	20330000	19430000	20050000	53.7470523738378	53.5200756725454	53.9071728416906	53.6351306650423	53.840282623909	19.0116696169431	0.136619071908257	1.35048162437823e-08	252476	0.0898491621000375	TRUE	2L	19487524	53.6572032117378
CG13085_1	CG13085	CG13085	2L	19410000	19370000	19500000	19390000	19450000	53.6273250002334	53.6115145108188	53.6619151392896	53.6194526936235	53.6428689567471	158.586996171228	0.706350766264404	0.789515891354614	19408	0.00757558114045764	TRUE	2L	19429408	53.6349005813738
CG13094_1	CG13094	CG13094	2L	8510000	8420000	8620000	8380000	8580000	31.6311662584243	31.1716558337649	32.1881760263117	30.9663146123606	31.986202621173	48.7257594387525	0.313736753988156	0.661625198121706	16165	0.0822793753226279	TRUE	2L	8493835	31.5488868831016
CG13096_1	CG13096	CG13096	2L	8490000	8350000	8940000	8390000	8780000	31.529350615984	30.8118538270533	33.7816963611268	31.0177147280706	32.9897379862544	17.3840784514807	0.125692575708677	0.293427222506751	21768	0.110808017530545	TRUE	2L	8511768	31.6401586335145
CG13109_1	CG13109	CG13109	2L	9250000	9110000	9400000	9190000	9300000	35.2911427893644	34.6133932787886	36.0100382745868	35.0014605992781	35.5316331552286	35.6862141966835	0.240989815480932	0.429063721549411	58215	0.281047228943848	TRUE	2L	9191785	35.0100955604206
CG13124-PA_1	CG13124-PA	CG13124	2L	9920000	9840000	10030000	9870000	9990000	38.4323480865338	38.0682420762108	38.9265605674642	38.205214445763	38.747762849416	20.012306514441	0.143268748891174	0.120112951052041	13827	0.062663731208346	TRUE	2L	9906173	38.3696843553255
CG13124-PB_1	CG13124-PB	CG13124	2L	9920000	9840000	10030000	9870000	9990000	38.4323480865338	38.0682420762108	38.9265605674642	38.205214445763	38.747762849416	20.012306514441	0.143268748891174	0.120112951052041	13827	0.062663731208346	TRUE	2L	9906173	38.3696843553255
CG13124-PD_1	CG13124-PD	CG13124	2L	9920000	9840000	10050000	9870000	1e+07	38.4323480865338	38.0682420762108	39.0155464025352	38.205214445763	38.7925635637092	17.7996677312091	0.128495625525639	0.214494342057716	13827	0.062663731208346	TRUE	2L	9906173	38.3696843553255
CG13124-PE_1	CG13124-PE	CG13124	2L	9920000	9840000	10030000	9870000	9990000	38.4323480865338	38.0682420762108	38.9265605674642	38.205214445763	38.747762849416	20.012306514441	0.143268748891174	0.120112951052041	13827	0.062663731208346	TRUE	2L	9906173	38.3696843553255
CG13124-PF_1	CG13124-PF	CG13124	2L	9920000	9840000	10030000	9870000	9990000	38.4323480865338	38.0682420762108	38.9265605674642	38.205214445763	38.747762849416	20.012306514441	0.143268748891174	0.120112951052041	13827	0.062663731208346	TRUE	2L	9906173	38.3696843553255
CG13124-PG_1	CG13124-PG	CG13124	2L	9920000	9840000	10030000	9870000	9990000	38.4323480865338	38.0682420762108	38.9265605674642	38.205214445763	38.747762849416	20.012306514441	0.143268748891174	0.120112951052041	13827	0.062663731208346	TRUE	2L	9906173	38.3696843553255
CG13124-PH_1	CG13124-PH	CG13124	2L	9920000	9840000	10030000	9870000	9990000	38.4323480865338	38.0682420762108	38.9265605674642	38.205214445763	38.747762849416	20.012306514441	0.143268748891174	0.120112951052041	13827	0.062663731208346	TRUE	2L	9906173	38.3696843553255
CG13124-PI_1	CG13124-PI	CG13124	2L	9920000	9840000	10050000	9870000	1e+07	38.4323480865338	38.0682420762108	39.0155464025352	38.205214445763	38.7925635637092	17.7996677312091	0.128495625525639	0.214494342057716	13827	0.062663731208346	TRUE	2L	9906173	38.3696843553255
CG13124-PJ_1	CG13124-PJ	CG13124	2L	9920000	9840000	10050000	9870000	1e+07	38.4323480865338	38.0682420762108	39.0155464025352	38.205214445763	38.7925635637092	17.7996677312091	0.128495625525639	0.214494342057716	13827	0.062663731208346	TRUE	2L	9906173	38.3696843553255
CG13139_1	CG13139	CG13139	2L	10340000	10280000	10430000	10330000	10390000	40.2707540889504	40.0168997519536	40.6451289821129	40.2286755775023	40.4797188317392	21.0022065604602	0.149796679520235	0.429475477370946	25118	0.105275945628335	TRUE	2L	10365118	40.3760300345787
CG1314_1	CG1314	CG1314	X	20720000	20610000	20770000	20670000	20740000	64.7867557855626	64.6495832609768	64.846815981888	64.7252739104682	64.8109489116864	88.4045477578555	0.494942942974243	0.484666942021641	20366	0.0246337519361646	TRUE	X	20740366	64.8113895374988
CG13140_1	CG13140	CG13140	2L	10380000	10340000	10400000	10360000	10380000	40.4381189581761	40.2707540889504	40.5212205479644	40.3546279787172	40.4381189581761	67.9444747713076	0.408440535941245	0.486401274579908	2678	0.0111570052409462	TRUE	2L	10377322	40.4269619529352
CG1315_1	CG1315	CG1315	3R	2800000	24360000	3880000	1150000	3700000	47.6822112468271	47.0837136233151	48.1342644765361	47.1786840258162	48.0542591471768	15.0196730333471	0.109572810952068	0.3492037772075	329892	0.122468681449334	TRUE	3R	2470108	47.5597425653778
CG13159_1	CG13159	CG13159	2R	8300000	8110000	8520000	8220000	8460000	65.9848651325219	65.6276320930425	66.3995068031915	65.8345150815106	66.2860799673334	21.1387048667064	0.150692911589554	0.104170150918267	37126	0.0697746541206641	TRUE	2R	8262874	65.9150904784012
CG1316_1	CG1316	CG1316	3L	4420000	4400000	4590000	4320000	4510000	10.7033560904039	10.633750482364	11.2838540182767	10.352589355335	11.0131618441642	17.8572693434837	0.128883424800011	0.225233038262598	136036	0.478818045384998	TRUE	3L	4283964	10.2245380450189
CG13163_1	CG13163	CG13163	2R	8140000	8080000	8380000	8130000	8320000	65.6840918365171	65.5711318866099	66.1353127687092	65.665275935715	66.0224599225981	21.8152555433887	0.155121138313357	0.0726180101435376	68848	0.129462231394939	TRUE	2R	8208848	65.813554067912
CG13176_1	CG13176	CG13176	2R	8080000	7960000	8130000	8020000	8100000	65.5711318866099	65.3446478306857	65.665275935715	65.457992342924	65.608803537094	48.1049725969972	0.310437052346923	0.239588418967781	11794	0.0222243811367662	TRUE	2R	8068206	65.5489075054732
CG13178_1	CG13178	CG13178	2R	8e+06	7830000	8100000	7920000	8060000	65.4202347598869	65.098254638972	65.608803537094	65.2689595101909	65.5334400449663	29.3951978782983	0.203183357326841	0.209180534709154	31939	0.0602860613224721	TRUE	2R	8031939	65.4805208212093
CG1318-PA_1	CG1318-PA	CG1318	3L	4420000	4400000	4440000	4410000	4420000	10.7033560904039	10.633750482364	10.772685232965	10.6685878522645	10.7033560904039	57.1968846801891	0.35721735058777	0.494002523822181	130905	0.460533163005636	TRUE	3L	4289095	10.2428229273982
CG1318-PD_1	CG1318-PD	CG1318	3L	4420000	4400000	4440000	4330000	4420000	10.7033560904039	10.633750482364	10.772685232965	10.387970951755	10.7033560904039	47.8845591793137	0.309261664368799	0.48551132005803	130905	0.460533163005636	TRUE	3L	4289095	10.2428229273982
CG1318-PE_1	CG1318-PE	CG1318	3L	4420000	4400000	4440000	4330000	4420000	10.7033560904039	10.633750482364	10.772685232965	10.387970951755	10.7033560904039	47.8845591793137	0.309261664368799	0.48551132005803	130905	0.460533163005636	TRUE	3L	4289095	10.2428229273982
CG1318-PF_1	CG1318-PF	CG1318	3L	4420000	4400000	4440000	4330000	4420000	10.7033560904039	10.633750482364	10.772685232965	10.387970951755	10.7033560904039	47.8845591793137	0.309261664368799	0.48551132005803	130905	0.460533163005636	TRUE	3L	4289095	10.2428229273982
CG13188-PB_1	CG13188-PB	CG13188	2R	7890000	7720000	8040000	7820000	7960000	65.2121226138149	64.8887710483195	65.4957271508441	65.0792502274106	65.3446478306857	17.1855076955373	0.124350082507284	0.400346430319558	52422	0.0994715826168999	TRUE	2R	7837578	65.112651031198
CG13189_1	CG13189	CG13189	3R	3110000	2620000	3850000	90000	3400000	47.8048156074816	47.6142582539608	48.1207971413309	46.974617971573	47.9249844180615	16.7146878960066	0.121158729399903	0.354413617697073	NA	90.4874471196919	FALSE	2R	7787467	65.0173684877896
CG13197_1	CG13197	CG13197	2R	7580000	7550000	7640000	7570000	7610000	64.6208259496458	64.5632280039329	64.7358344888293	64.6016333615435	64.6783621697504	95.5520073198224	0.522079477423075	0.615908830697833	1105	0.00212044568860392	TRUE	2R	7578895	64.6187055039572
CG13204_1	CG13204	CG13204	2R	7110000	7010000	7380000	7080000	7320000	63.7131834652646	63.5192172554377	64.235802922633	63.65500400193	64.1198819886294	19.4857781076008	0.139776143042486	0.275797020267495	144420	0.279830508994621	TRUE	2R	7254420	63.9930139742593
CG13213_1	CG13213	CG13213	2R	7200000	7090000	7320000	7140000	7260000	63.8876282346587	63.6743984594098	64.1198819886294	63.7713494401442	64.0038147066635	32.1446278281616	0.219932612904997	0.304586975539513	23951	0.0464069408855323	TRUE	2R	7176049	63.8412212937732
CG13220_1	CG13220	CG13220	2R	7230000	7010000	7460000	7130000	7290000	63.945734671633	63.5192172554377	64.3900905345092	63.7519624763745	64.0618649441563	18.7265054941257	0.134714596751944	0.264940154330643	57997	0.112354152738789	TRUE	2R	7172003	63.8333805188942
CG13229_1	CG13229	CG13229	2R	6980000	6960000	7060000	6970000	7020000	63.4610156182469	63.4222139525157	63.6162117640065	63.4416148039593	63.5386172784215	85.9030081407076	0.48508579608541	0.493072016520392	50434	0.0978431696476605	TRUE	2R	7030434	63.5588587878945
CG13230_1	CG13230	CG13230	2R	6990000	6780000	7230000	6940000	7110000	63.4804163381039	63.0730575291986	63.945734671633	63.3834123672585	63.7131834652646	17.0725097552114	0.123585208203661	1.12731811703876e-08	52433	0.101719222071523	TRUE	2R	7042433	63.5821355601755
CG13240_1	CG13240	CG13240	2L	15750000	15440000	16170000	15540000	16050000	51.3281462749031	51.0201870620893	51.7052259406599	51.1224549110201	51.6019110137237	20.4494843879747	0.146157890929474	0.189020876682357	976	0.000928125632071897	TRUE	2L	15750976	51.3290744005351
CG13244_1	CG13244	CG13244	2L	15810000	15510000	16050000	15590000	15950000	51.3847370205755	51.092073665152	51.6019110137237	51.1725282296244	51.5131712212999	29.8408392593316	0.20592238125676	0.342781616860341	106938	0.0985515877878242	TRUE	2L	15916938	51.4832886083633
CG13247_1	CG13247	CG13247	3L	20350000	20210000	20620000	20310000	20490000	46.2470759184086	46.1754793479074	46.3803967678402	46.2267721940667	46.3170689082236	31.5286826116417	0.216211203012048	0.203912464826042	13666	0.00690706633506011	TRUE	3L	20363666	46.2539829847437
CG13248_1	CG13248	CG13248	3L	20510000	20040000	20940000	20200000	20880000	46.3269220717144	46.0867342100873	46.5278657232893	46.1703107055687	46.5012454468854	19.9801793234864	0.143056047321908	0.222924356027423	106496	0.0528935942074611	TRUE	3L	20403504	46.2740284775069
CG13252_1	CG13252	CG13252	3L	20490000	20150000	21190000	20260000	21100000	46.3170689082236	46.1443670276701	46.6327996910324	46.2012175499167	46.5961961941382	47.7339173337288	0.308457191519274	0.479584511775378	240486	0.115704732463712	TRUE	3L	20730486	46.4327736406873
CG13255_1	CG13255	CG13255	3L	20830000	20620000	20960000	20730000	20900000	46.4786759190726	46.3803967678402	46.5366227639791	46.4325464004082	46.5101761177312	62.37069393311	0.382406993698335	0.578194058557999	1482	0.000673852670900033	TRUE	3L	20831482	46.4793497717434
CG13272_1	CG13272	CG13272	2L	16790000	16760000	16920000	16780000	16850000	52.1889200723478	52.1672837321379	52.2808067279768	52.1817263263176	52.2317019095189	63.8513312540914	0.38943235337477	0.384579204799767	21665	0.015522720798856	TRUE	2L	16811665	52.2044427931467
CG13277_1	CG13277	CG13277	2L	16740000	16720000	16900000	16730000	16770000	52.1527671362788	52.1381759001154	52.2668639923363	52.1454808881492	52.1745142395236	36.1367268712586	0.243627351306162	1.00252048460544e-08	3060	0.00222585961857646	TRUE	2L	16743060	52.1549929958973
CG13278_1	CG13278	CG13278	2L	16790000	16510000	16950000	16720000	16870000	52.1889200723478	51.9803010523792	52.3015920646057	52.1381759001154	52.245819480485	16.8393268731359	0.122004698762716	0.234188210182551	29887	0.0215545322805895	TRUE	2L	16760113	52.1673655400672
CG13279_1	CG13279	CG13279	2L	16780000	16680000	17050000	16730000	16870000	52.1817263263176	52.1087669523994	52.3697872169228	52.1454808881492	52.245819480485	24.6888566449581	0.173673866994672	0.337479367943669	10632	0.00764777642704928	TRUE	2L	16790632	52.1893741027446
CG13281_1	CG13281	CG13281	2L	16910000	16550000	18240000	16480000	17980000	52.2738439993327	52.0110465844273	53.0784268802161	51.9570271076832	52.9370728267652	14.776273013928	0.107896606850142	1.01486307422212e-08	84934	0.0598420916138878	TRUE	2L	16825066	52.2140019077188
CG13283_1	CG13283	CG13283	2L	16790000	16750000	16920000	16780000	16850000	52.1889200723478	52.1600347243323	52.2808067279768	52.1817263263176	52.2317019095189	36.7146226780638	0.246997239722088	0.349879516476921	47218	0.0337221074364891	TRUE	2L	16837218	52.2226421797843
CG13284-PA_1	CG13284-PA	CG13284	2L	16830000	16770000	16900000	16780000	16860000	52.2175132554714	52.1745142395236	52.2668639923363	52.1817263263176	52.2387695393534	117.01732128941	0.595121770468909	0.818622283680037	16928	0.01201391384717	TRUE	2L	16846928	52.2295271693185
CG13284-PA_2	CG13284-PA	CG13284	2R	7040000	6600000	7350000	6900000	7260000	63.577415876921	62.7242278994895	64.1778624459021	63.3058112709509	64.0038147066635	15.3173270623685	0.111618361797131	0.818622283680037	NA	11.3478887076025	FALSE	2L	16846928	52.2295271693185
CG13284-PB_1	CG13284-PB	CG13284	2L	16830000	16770000	16910000	16790000	16870000	52.2175132554714	52.1745142395236	52.2738439993327	52.1889200723478	52.245819480485	92.8776950680568	0.51210105129496	0.725910414747782	16970	0.0120436579415184	TRUE	2L	16846970	52.2295569134129
CG13284-PC_1	CG13284-PC	CG13284	2L	16830000	16770000	16900000	16790000	16860000	52.2175132554714	52.1745142395236	52.2668639923363	52.1889200723478	52.2387695393534	117.130224804616	0.595474825083166	0.822736856849501	17505	0.0124225135829477	TRUE	2L	16847505	52.2299357690543
CG13284-PC_2	CG13284-PC	CG13284	2R	7040000	6780000	7370000	7010000	7270000	63.577415876921	63.0730575291986	64.2164940821365	63.5192172554377	64.0231682643489	15.7721075750461	0.114734652859099	0.822736856849501	NA	11.3474801078667	FALSE	2L	16847505	52.2299357690543
CG13284-PD_1	CG13284-PD	CG13284	2L	16830000	16770000	16910000	16790000	16870000	52.2175132554714	52.1745142395236	52.2738439993327	52.1889200723478	52.245819480485	92.8776950680568	0.51210105129496	0.725910414747782	16970	0.0120436579415184	TRUE	2L	16846970	52.2295569134129
CG13293_1	CG13293	CG13293	3L	6080000	5990000	6170000	6030000	6120000	15.7680397923344	15.5052892740288	16.0334598010075	15.6217793639093	15.8856371533129	81.3725012799009	0.466741342277403	0.63484721555686	369	0.00108233210775666	TRUE	3L	6080369	15.7691221244421
CG13298_1	CG13298	CG13298	3L	6240000	6140000	6310000	6180000	6270000	16.242132577447	15.9446512680732	16.4530611662629	16.0631424706201	16.3322383474976	102.797699017993	0.5481011059535	0.739642540369999	53918	0.160916987564093	TRUE	3L	6186082	16.0812155898829
CG13299_1	CG13299	CG13299	3L	6340000	6080000	6480000	6160000	6390000	16.5442175741098	15.7680397923344	16.9763788052086	16.0038175766715	16.6972360037438	26.630548361513	0.185978747241189	0.14852977127779	114576	0.345713492338689	TRUE	3L	6225424	16.1985040817711
CG13305_1	CG13305	CG13305	3L	8640000	8540000	8690000	8610000	8650000	25.4753548016216	25.0303168229614	25.6975854977016	25.3418974874747	25.519823255133	51.5543897200723	0.328573168936212	0.636860207000316	370	0.00164551664821033	TRUE	3L	8639630	25.4737092849734
CG13306_1	CG13306	CG13306	3L	8730000	8710000	8750000	8730000	8730000	25.8751242583064	25.7863865604939	25.9637910968834	25.8751242583064	25.8751242583064	129.936831789731	0.633587430724579	0.706412142324154	12659	0.0561303804920783	TRUE	3L	8742659	25.9312546387985
CG13310_1	CG13310	CG13310	3L	5580000	5410000	5750000	5490000	5700000	14.3237984544554	13.8313089193765	14.8126568022608	14.0637990698681	14.6689897976957	16.5076682794717	0.119751811476437	1.38062166453716e-08	3213572	11.8328807277318	FALSE	3L	8793572	26.1566791821872
CG13314_1	CG13314	CG13314	3L	8980000	8910000	9e+06	8950000	8990000	26.9759533089611	26.6696756970949	27.0631117935292	26.8449162204101	27.0195530547752	103.506006279367	0.550567568381615	0.732219270829101	4177	0.0182235600128138	TRUE	3L	8975823	26.9577297489483
CG13316-PA_1	CG13316-PA	CG13316	X	3630000	3380000	3720000	3500000	3650000	4.60235577133583	3.78428398433888	4.91766054972227	4.16610660254209	4.67150272889311	21.2650385559842	0.151521562096209	0.239970159462522	42482	0.145095626008044	TRUE	X	3587518	4.45726014532779
CG13316-PC_1	CG13316-PC	CG13316	X	3630000	3380000	3720000	3500000	3650000	4.60235577133583	3.78428398433888	4.91766054972227	4.16610660254209	4.67150272889311	21.2650385559842	0.151521562096209	0.239970159462522	42482	0.145095626008044	TRUE	X	3587518	4.45726014532779
CG13316-PD_1	CG13316-PD	CG13316	X	3560000	3290000	3730000	3420000	3670000	4.36457962028637	3.51146100699388	4.9533443119974	3.90928977932036	4.74117968279672	26.7115957900812	0.186488357814612	0.382786769370142	27518	0.092680525041418	TRUE	X	3587518	4.45726014532779
CG13316-PE_1	CG13316-PE	CG13316	X	3630000	3380000	3720000	3500000	3650000	4.60235577133583	3.78428398433888	4.91766054972227	4.16610660254209	4.67150272889311	21.2650385559842	0.151521562096209	0.239970159462522	42482	0.145095626008044	TRUE	X	3587518	4.45726014532779
CG13316-PF_1	CG13316-PF	CG13316	X	3560000	3290000	3730000	3420000	3670000	4.36457962028637	3.51146100699388	4.9533443119974	3.90928977932036	4.74117968279672	26.7115957900812	0.186488357814612	0.382786769370142	27518	0.092680525041418	TRUE	X	3587518	4.45726014532779
CG13316-PG_1	CG13316-PG	CG13316	X	3630000	3380000	3720000	3500000	3650000	4.60235577133583	3.78428398433888	4.91766054972227	4.16610660254209	4.67150272889311	21.2650385559842	0.151521562096209	0.239970159462522	42482	0.145095626008044	TRUE	X	3587518	4.45726014532779
CG13316-PH_1	CG13316-PH	CG13316	X	3560000	3290000	3730000	3420000	3670000	4.36457962028637	3.51146100699388	4.9533443119974	3.90928977932036	4.74117968279672	26.7115957900812	0.186488357814612	0.382786769370142	27518	0.092680525041418	TRUE	X	3587518	4.45726014532779
CG13316-PI_1	CG13316-PI	CG13316	X	3490000	3230000	3720000	3380000	3670000	4.13351303798483	3.33615836255282	4.91766054972227	3.78428398433888	4.74117968279672	27.1477116728922	0.189225097991993	0.36975455311341	97518	0.323747107342954	TRUE	X	3587518	4.45726014532779
CG13316-PJ_1	CG13316-PJ	CG13316	X	3630000	3360000	3730000	3500000	3660000	4.60235577133583	3.72264190435721	4.9533443119974	4.16610660254209	4.70627524383552	19.732292261355	0.141413107381127	0.269784513154457	42482	0.145095626008044	TRUE	X	3587518	4.45726014532779
CG13319_1	CG13319	CG13319	2R	8840000	8770000	8880000	8800000	8860000	67.0149498562804	66.8782177782031	67.0938033462656	66.9366326952287	67.0543065453982	107.810643450283	0.565270294184276	0.777079212390161	28546	0.0559430270722885	TRUE	2R	8811454	66.9590068292081
CG13322_1	CG13322	CG13322	2R	8850000	8680000	8980000	8790000	8910000	67.0346110637154	66.7044173121142	67.2936075032918	66.9171315538733	67.1533244612022	18.4125354370659	0.132612881209171	1.05690377660882e-08	26542	0.0521115502725422	TRUE	2R	8823458	66.9824995134428
CG13323_1	CG13323	CG13323	2R	9010000	8920000	9110000	8960000	9060000	67.3543835392243	67.1732415176175	67.5601720168277	67.2533153977315	67.4566340194884	48.1917438463157	0.310899224326079	0.301228204049438	75279	0.151749599743852	TRUE	2R	8934721	67.2026339394804
CG1333_1	CG1333	CG1333	3L	4200000	4180000	4280000	4200000	4250000	9.92290631986022	9.850399286392	10.2104000938528	9.92290631986022	10.1030710752367	68.2891523475855	0.410013912487777	0.521940611965129	29348	0.106481420313543	TRUE	3L	4170652	9.81642489954669
CG13337_1	CG13337	CG13337	2R	9510000	9350000	9660000	9390000	9560000	68.44755061726	68.078423206384	68.8141801688872	68.1687458481104	68.5674168200571	26.0926610658714	0.182588516455828	1.06792162815251e-08	42712	0.102252698812066	TRUE	2R	9552712	68.549803316072
CG13339_1	CG13339	CG13339	2R	9770000	9670000	9880000	9700000	9810000	69.0971022949555	68.8393920799106	69.3928200431813	68.9156292595546	69.2031175540331	27.2849720359814	0.19008453605147	1.18812571941286e-08	57575	0.149631139050939	TRUE	2R	9712425	68.9474711559045
CG13343_1	CG13343	CG13343	2R	9770000	9670000	9810000	9710000	9780000	69.0971022949555	68.8393920799106	69.2031175540331	68.941244159356	69.1234457587869	66.1671972336468	0.400260814665371	0.508987553796179	23497	0.0614835617305687	TRUE	2R	9746503	69.0356187332249
CG13348_1	CG13348	CG13348	2R	9700000	9660000	9960000	9680000	9780000	68.9156292595546	68.8141801688872	69.6162834004303	68.8647038270883	69.1234457587869	32.1502948103342	0.219966769446032	0.395542884871129	155914	0.411310634153182	TRUE	2R	9855914	69.3269398937078
CG13349_1	CG13349	CG13349	2R	9980000	9780000	10030000	9900000	10010000	69.6732816564503	69.1234457587869	69.8177922608177	69.448012724564	69.7596410873556	28.1206015996884	0.195297102491814	0.158722823760921	132407	0.368952912195908	TRUE	2R	9847593	69.3043287442544
CG13362_1	CG13362	CG13362	X	2020000	160000	2130000	2e+05	2090000	0.897303039360684	-1.70066221451438e-08	1.04055429157438	6.27450166530744e-09	0.986933086450126	60.2606537016529	0.372255319392054	0.593252944188532	1374798	0.897186221746175	TRUE	X	645202	0.000116817614508388
CG13363_1	CG13363	CG13363	X	7e+05	160000	1580000	160000	2190000	5.47514387758192e-05	-1.70066221451438e-08	0.442201692215157	-1.70066221451438e-08	1.12437651614889	16.9010580223492	0.122423388587663	1.23118430583747e-08	151884	5.35947294512564e-05	TRUE	X	548116	1.15670932456283e-06
CG13364_1	CG13364	CG13364	X	2080000	160000	2200000	160000	2170000	0.973804306391899	-1.70066221451438e-08	1.13875083231459	-1.70066221451438e-08	1.0959767397757	47.3559735778704	0.306434731445792	0.469956805322429	1560877	0.973809370417418	TRUE	X	519123	-5.06402551869605e-06
CG13373-PA_1	CG13373-PA	CG13373	X	2080000	650000	2120000	260000	2100000	0.973804306391899	0.000121191812978174	1.026981759786	1.15889198598286e-07	1.00017181270166	25.6486585832726	0.1797793935481	0.364667774185701	1708346	0.973804329803932	TRUE	X	371654	-2.34120324699078e-08
CG13373-PB_1	CG13373-PB	CG13373	X	2040000	160000	2560000	160000	2400000	0.922375270684442	-1.70066221451438e-08	1.73888581408369	-1.70066221451438e-08	1.45165757110287	17.65631750077	0.127529779417566	0.164271833288902	1668820	0.922375284628746	TRUE	X	371180	-1.39443038698161e-08
CG13375_1	CG13375	CG13375	X	690000	160000	1560000	160000	2230000	8.94354800209545e-05	-1.70066221451438e-08	0.425372259504094	-1.70066221451438e-08	1.18257918173752	57.2870804229991	0.357665165223368	0.496677935686178	505626	8.94423252340473e-05	TRUE	X	184374	-6.84521309278837e-09
CG13376_1	CG13376	CG13376	X	1310000	440000	2090000	380000	2100000	0.237500441870257	-3.17524784167965e-06	0.986933086450126	-2.16919133890796e-07	1.00017181270166	14.8348800218583	0.108300499393686	0.179222148030468	1149141	0.237500458701776	TRUE	X	160859	-1.683151891383e-08
CG13377_1	CG13377	CG13377	X	1730000	160000	2170000	160000	2140000	0.578221686540086	-1.70066221451438e-08	1.0959767397757	-1.70066221451438e-08	1.05423940120726	154.069570575142	0.695919886846071	0.877970010215084	1576306	0.57822170447619	TRUE	X	153694	-1.79361041525728e-08
CG13379_1	CG13379	CG13379	3L	18580000	18450000	18730000	18510000	18650000	45.2683841746837	45.1904247520048	45.3570685525388	45.226538565965	45.3099325575391	86.5029416662142	0.487467189879278	0.646496750205816	94788	0.0561923554326711	TRUE	3L	18674788	45.3245765301164
CG1338_1	CG1338	CG1338	X	20620000	20460000	20720000	20540000	20660000	64.6623448277654	64.4509729163905	64.7867557855626	64.5585891694236	64.7128046305696	25.9471521601047	0.181668969524443	1.51680545594216e-08	72128	0.0933763853728209	TRUE	X	20547872	64.5689684423926
CG13384-PB_1	CG13384-PB	CG13384	2L	8400000	8310000	8570000	8350000	8480000	31.0690715796571	30.6052952380652	31.9356073386334	30.8118538270533	31.4783792486844	22.17296576495	0.157453120199563	0.229566778693485	13753	0.0706422387911942	TRUE	2L	8386247	30.9984293408659
CG13384-PC_1	CG13384-PC	CG13384	2L	8400000	8300000	8580000	8350000	8510000	31.0690715796571	30.5535459369952	31.986202621173	30.8118538270533	31.6311662584243	20.7080417681398	0.147862010968948	0.179692175086019	15140	0.0777711019063503	TRUE	2L	8384860	30.9913004777507
CG13384-PD_1	CG13384-PD	CG13384	2L	8400000	8300000	8580000	8350000	8510000	31.0690715796571	30.5535459369952	31.986202621173	30.8118538270533	31.6311662584243	20.7080417681398	0.147862010968948	0.179692175086019	13753	0.0706422387911942	TRUE	2L	8386247	30.9984293408659
CG13384-PE_1	CG13384-PE	CG13384	2L	8400000	8300000	8580000	8350000	8510000	31.0690715796571	30.5535459369952	31.986202621173	30.8118538270533	31.6311662584243	20.7080417681398	0.147862010968948	0.179692175086019	13753	0.0706422387911942	TRUE	2L	8386247	30.9984293408659
CG13384-PF_1	CG13384-PF	CG13384	2L	8400000	8300000	8580000	8350000	8510000	31.0690715796571	30.5535459369952	31.986202621173	30.8118538270533	31.6311662584243	20.7080417681398	0.147862010968948	0.179692175086019	13753	0.0706422387911942	TRUE	2L	8386247	30.9984293408659
CG13384-PG_1	CG13384-PG	CG13384	2L	8400000	8300000	8580000	8350000	8510000	31.0690715796571	30.5535459369952	31.986202621173	30.8118538270533	31.6311662584243	20.7080417681398	0.147862010968948	0.179692175086019	13753	0.0706422387911942	TRUE	2L	8386247	30.9984293408659
CG13384-PH_1	CG13384-PH	CG13384	2L	8400000	8300000	8580000	8350000	8510000	31.0690715796571	30.5535459369952	31.986202621173	30.8118538270533	31.6311662584243	20.7080417681398	0.147862010968948	0.179692175086019	13753	0.0706422387911942	TRUE	2L	8386247	30.9984293408659
CG13384-PI_1	CG13384-PI	CG13384	2L	8400000	8300000	8580000	8350000	8510000	31.0690715796571	30.5535459369952	31.986202621173	30.8118538270533	31.6311662584243	20.7080417681398	0.147862010968948	0.179692175086019	13753	0.0706422387911942	TRUE	2L	8386247	30.9984293408659
CG13384-PJ_1	CG13384-PJ	CG13384	2L	8400000	8310000	8570000	8350000	8480000	31.0690715796571	30.6052952380652	31.9356073386334	30.8118538270533	31.4783792486844	22.17296576495	0.157453120199563	0.229566778693485	13753	0.0706422387911942	TRUE	2L	8386247	30.9984293408659
CG13384-PK_1	CG13384-PK	CG13384	2L	8400000	8300000	8580000	8350000	8510000	31.0690715796571	30.5535459369952	31.986202621173	30.8118538270533	31.6311662584243	20.7080417681398	0.147862010968948	0.179692175086019	13753	0.0706422387911942	TRUE	2L	8386247	30.9984293408659
CG13384-PL_1	CG13384-PL	CG13384	2L	8400000	8300000	8580000	8350000	8510000	31.0690715796571	30.5535459369952	31.986202621173	30.8118538270533	31.6311662584243	20.7080417681398	0.147862010968948	0.179692175086019	13753	0.0706422387911942	TRUE	2L	8386247	30.9984293408659
CG13388-PA_1	CG13388-PA	CG13388	2L	8440000	8290000	8600000	8330000	8480000	31.2740680670847	30.5017526429808	32.087270526693	30.7086620849304	31.4783792486844	17.4361979170179	0.126044602809236	0.260131087324585	13089	0.067004270471557	TRUE	2L	8426911	31.2070637966131
CG13388-PD_1	CG13388-PD	CG13388	2L	8450000	8310000	8560000	8400000	8480000	31.3252098929275	30.6052952380652	31.8849709416787	31.0690715796571	31.4783792486844	25.3493417309896	0.177880224707845	0.287149633885735	23089	0.118146096314391	TRUE	2L	8426911	31.2070637966131
CG13389_1	CG13389	CG13389	2L	8520000	8240000	8780000	8460000	8600000	31.6820107912778	30.2421309498295	32.9897379862544	31.3763089739475	32.087270526693	17.2600124999878	0.124854034553387	0.247121720873411	155437	0.795127678292374	TRUE	2L	8364563	30.8868831129854
CG13393_1	CG13393	CG13393	2L	8380000	8130000	8480000	8260000	8430000	30.9663146123606	29.6671942261476	31.4783792486844	30.3461100705438	31.2228834096276	32.3495039579339	0.221166510736326	0.308432542379943	4012	0.0206269287415068	TRUE	2L	8384012	30.9869415411021
CG13397_1	CG13397	CG13397	2L	8440000	8360000	8510000	8390000	8470000	31.2740680670847	30.8633842471957	31.6311662584243	31.0177147280706	31.427365396936	106.715607034689	0.561576387596311	0.760840018417586	28456	0.145763825785281	TRUE	2L	8411544	31.1283042412994
CG13398_1	CG13398	CG13398	2L	8410000	8310000	8480000	8360000	8430000	31.1203852527052	30.6052952380652	31.4783792486844	30.8633842471957	31.2228834096276	52.3499684481402	0.332687953477651	0.527770486702851	4879	0.0250202944654774	TRUE	2L	8414879	31.1454055471706
CG13399_1	CG13399	CG13399	2L	8490000	8380000	8530000	8420000	8500000	31.529350615984	30.9663146123606	31.7328133551085	31.1716558337649	31.5802795856263	88.1055516093264	0.493774769796006	0.604878883169695	52495	0.268049107445961	TRUE	2L	8437505	31.261301508538
CG13409_1	CG13409	CG13409	3R	17850000	17810000	17900000	17840000	17870000	73.59181083857	73.4447755230997	73.777065926718	73.5549546170581	73.6657180741016	63.0059613082067	0.385431071061865	0.625328196530666	7445	0.0274816220322407	TRUE	3R	17857445	73.6192924606022
CG13410_1	CG13410	CG13410	3R	17780000	17660000	1.8e+07	17720000	17900000	73.3351807591634	72.9026441622832	74.1524219951513	73.1177440580573	73.777065926718	19.8027099377434	0.141880140010765	0.287845366318719	69330	0.254158683145363	TRUE	3R	17849330	73.5893394423088
CG13421_1	CG13421	CG13421	2R	16360000	16270000	16470000	16320000	16410000	91.4162241915363	91.1207577179477	91.7870468704963	91.2840423034947	91.5834326307493	49.6081468544475	0.318399801020655	0.626302981604892	31172	0.103983574845529	TRUE	2R	16391172	91.5202077663818
CG13425-PA_1	CG13425-PA	CG13425	2R	16520000	16470000	16680000	16500000	16610000	91.9592470251609	91.7870468704963	92.526010829708	91.8900888455816	92.2750841382065	20.6654793889658	0.147581721575784	1.02637958251415e-08	36927	0.127400054824307	TRUE	2R	16483073	91.8318469703366
CG13425-PB_1	CG13425-PB	CG13425	2R	16530000	16480000	16650000	16500000	16590000	91.9939657615995	91.8213019006396	92.4179022898794	91.8900888455816	92.2042413307331	24.5417246395441	0.172733916553574	1.01417732302433e-08	43990	0.152032263969545	TRUE	2R	16486010	91.84193349763
CG13425-PC_1	CG13425-PC	CG13425	2R	16520000	16470000	16680000	16500000	16610000	91.9592470251609	91.7870468704963	92.526010829708	91.8900888455816	92.2750841382065	20.6654793889658	0.147581721575784	1.02637958251415e-08	42834	0.147662344593783	TRUE	2R	16477166	91.8115846805671
CG13425-PD_1	CG13425-PD	CG13425	2R	16540000	16480000	16640000	16510000	16580000	92.0287777671779	91.8213019006396	92.3820558708126	91.9246214293318	92.1689610514989	22.5645252014338	0.159998393259334	0.0800501958862424	47631	0.164978262300906	TRUE	2R	16492369	91.863799504877
CG13425-PE_1	CG13425-PE	CG13425	2R	16530000	16480000	16660000	16500000	16600000	91.9939657615995	91.8213019006396	92.4538435056684	91.8900888455816	92.2396156502897	19.4587249297477	0.139596307890133	1.23053889645622e-08	46927	0.162118791262913	TRUE	2R	16483073	91.8318469703366
CG13425-PF_1	CG13425-PF	CG13425	2R	16520000	16470000	16680000	16500000	16610000	91.9592470251609	91.7870468704963	92.526010829708	91.8900888455816	92.2750841382065	20.6654793889658	0.147581721575784	1.02637958251415e-08	36927	0.127400054824307	TRUE	2R	16483073	91.8318469703366
CG13431_1	CG13431	CG13431	2R	16460000	16370000	16490000	16430000	16480000	91.7528836643076	91.4494885984163	91.8556491079353	91.6509414574876	91.8213019006396	59.4003938542517	0.368068769153392	0.390485647452532	10725	0.0365383895260152	TRUE	2R	16449275	91.7163452747815
CG13432_1	CG13432	CG13432	2R	16440000	16290000	16480000	16370000	16460000	91.6848313110012	91.18581542313	91.8213019006396	91.4494885984163	91.7528836643076	28.43370766229	0.197241572400748	0.321831654824803	29138	0.0992670796920265	TRUE	2R	16469138	91.7840983906932
CG13439_1	CG13439	CG13439	2R	16640000	16540000	16720000	16590000	16680000	92.3820558708126	92.0287777671779	92.671488034532	92.2042413307331	92.526010829708	35.584196613814	0.240391275398471	0.475613496253363	53309	0.189499188673608	TRUE	2R	16586691	92.192556682139
CG1344_1	CG1344	CG1344	2R	1580000	22550000	2410000	1370000	2230000	55.0407155701412	54.018026720376	55.47007549601	54.9853944475385	55.3416242479038	68.4477905144831	0.410736653557009	0.505713854515319	38788	0.0114095165314723	TRUE	2R	1541212	55.0293060536097
CG13458_1	CG13458	CG13458	3L	15030000	14840000	15150000	14990000	15080000	42.3813335061188	42.1536123806415	42.5196749609678	42.3342916337058	42.4394785789664	41.5089035929797	0.274381449106676	0.453516020568733	76870	0.0890941744143561	TRUE	3L	15106870	42.4704276805332
CG13465_1	CG13465	CG13465	3L	14830000	14690000	15060000	14760000	14940000	42.1413219201147	41.965931105981	42.4163075547245	42.0544090090942	42.2748222113428	79.1438408796966	0.457478890384112	0.677916785048058	107392	0.130377816992649	TRUE	3L	14937392	42.2716997371074
CG13472_1	CG13472	CG13472	3L	14500000	14350000	15030000	14440000	14730000	41.7176004374598	41.512733294143	42.3813335061188	41.6366116020537	42.0166836492959	25.5600481888115	0.179217617195536	1.0173871228184e-08	279947	0.361732888444664	TRUE	3L	14779947	42.0793333259045
CG13476_1	CG13476	CG13476	3L	14760000	14460000	15650000	14640000	15030000	42.0544090090942	41.6637482104591	43.0541469642451	41.9017543866639	42.3813335061188	18.614626976128	0.133966266614027	1.00489379030832e-08	61356	0.0774662257339287	TRUE	3L	14698644	41.9769427833603
CG13484_1	CG13484	CG13484	3L	14260000	14010000	14330000	14150000	14320000	41.385910293479	41.0175194855955	41.4848076798276	41.2267906171272	41.4707900683598	45.3332373075698	0.295509659725331	0.358044849450121	213904	0.313697226457691	TRUE	3L	14046096	41.0722130670213
CG13503-PA_1	CG13503-PA	CG13503	2R	18060000	17940000	18110000	1.8e+07	18090000	98.203156055978	97.6819705011474	98.4196571669098	97.9427677636368	98.3331201791682	36.6158214668178	0.246422165307463	0.436082168549561	59907	0.25998430950105	TRUE	2R	18000093	97.943171746477
CG13503-PB_1	CG13503-PB	CG13503	2R	18060000	17940000	18110000	1.8e+07	18090000	98.203156055978	97.6819705011474	98.4196571669098	97.9427677636368	98.3331201791682	36.6158214668178	0.246422165307463	0.436082168549561	59907	0.25998430950105	TRUE	2R	18000093	97.943171746477
CG13503-PC_1	CG13503-PC	CG13503	2R	18060000	17940000	18110000	1.8e+07	18090000	98.203156055978	97.6819705011474	98.4196571669098	97.9427677636368	98.3331201791682	36.6158214668178	0.246422165307463	0.436082168549561	59907	0.25998430950105	TRUE	2R	18000093	97.943171746477
CG13503-PD_1	CG13503-PD	CG13503	2R	18060000	17940000	18110000	1.8e+07	18090000	98.203156055978	97.6819705011474	98.4196571669098	97.9427677636368	98.3331201791682	36.6158214668178	0.246422165307463	0.436082168549561	59907	0.25998430950105	TRUE	2R	18000093	97.943171746477
CG13503-PE_1	CG13503-PE	CG13503	2R	18060000	17940000	18110000	1.8e+07	18090000	98.203156055978	97.6819705011474	98.4196571669098	97.9427677636368	98.3331201791682	36.6158214668178	0.246422165307463	0.436082168549561	59784	0.259450011135442	TRUE	2R	18000216	97.9437060448426
CG13503-PF_1	CG13503-PF	CG13503	2R	18050000	17920000	18110000	17970000	18070000	98.1597968645834	97.5949911099112	98.4196571669098	97.812404486002	98.2464970867776	32.5134144728136	0.222152281351441	0.322209367637508	49907	0.216625118106407	TRUE	2R	18000093	97.943171746477
CG13503-PG_1	CG13503-PG	CG13503	2R	18010000	17920000	18110000	17960000	18080000	97.9862009301698	97.5949911099112	98.4196571669098	97.7689327593626	98.2898188351263	42.1310899223303	0.277861493209636	0.401412829138128	9907	0.0430291836928234	TRUE	2R	18000093	97.943171746477
CG13503-PH_1	CG13503-PH	CG13503	2R	18050000	17920000	18110000	17970000	18070000	98.1597968645834	97.5949911099112	98.4196571669098	97.812404486002	98.2464970867776	32.5134144728136	0.222152281351441	0.322209367637508	49784	0.216090819740799	TRUE	2R	18000216	97.9437060448426
CG13503-PI_1	CG13503-PI	CG13503	2R	18060000	17940000	18110000	17980000	18080000	98.203156055978	97.6819705011474	98.4196571669098	97.8558683562835	98.2898188351263	48.0678907099707	0.310239447593258	0.393610361654083	59907	0.25998430950105	TRUE	2R	18000093	97.943171746477
CG13503-PJ_1	CG13503-PJ	CG13503	2R	18060000	17940000	18110000	17980000	18080000	98.203156055978	97.6819705011474	98.4196571669098	97.8558683562835	98.2898188351263	48.0678907099707	0.310239447593258	0.393610361654083	59907	0.25998430950105	TRUE	2R	18000093	97.943171746477
CG13503-PK_1	CG13503-PK	CG13503	2R	18050000	17920000	18110000	17970000	18070000	98.1597968645834	97.5949911099112	98.4196571669098	97.812404486002	98.2464970867776	32.5134144728136	0.222152281351441	0.322209367637508	49907	0.216625118106407	TRUE	2R	18000093	97.943171746477
CG13506_1	CG13506	CG13506	2R	18280000	18260000	18300000	18280000	18280000	99.1504768873855	99.0650341168478	99.2357483120887	99.1504768873855	99.1504768873855	143.68186372322	0.670507074091024	0.770133249453671	6030	0.025743362560064	TRUE	2R	18273970	99.1247335248254
CG13521_1	CG13521	CG13521	2R	18630000	18530000	18670000	18570000	18640000	100.610903912946	100.201441970943	100.772617832278	100.366080430352	100.651447980549	34.7139355117756	0.235266203893163	0.469901159341732	42543	0.173321901851182	TRUE	2R	18587457	100.437582011095
CG13531_1	CG13531	CG13531	2R	18700000	18680000	18730000	18700000	18710000	100.893076413917	100.812850849404	101.012801637379	100.893076413917	100.933067298299	103.810535178923	0.551623854304229	0.773673373140582	41220	0.164310089153787	TRUE	2R	18741220	101.057386503071
CG13539_1	CG13539	CG13539	2R	19030000	1.9e+07	19110000	19020000	19070000	102.165686084563	102.05428044679	102.45825302419	102.128651973893	102.312799787808	59.316413884986	0.367658578397458	0.377105876354079	41990	0.154389516189667	TRUE	2R	19071990	102.320075600753
CG1354_1	CG1354	CG1354	X	9650000	9610000	9720000	9640000	9680000	28.6252008758321	28.4732259875834	28.8901572368988	28.5872449758355	28.7389133025638	76.3829166448202	0.445780901256209	0.554210285399848	23095	0.0875605015364407	TRUE	X	9673095	28.7127613773686
CG13550_1	CG13550	CG13550	2R	19240000	19190000	19280000	19210000	19260000	102.919192191029	102.7440686236	103.057311458683	102.814445590024	102.98847337321	30.0077621128716	0.206945905511412	0.155241458491507	14627	0.0507122082424587	TRUE	2R	19254627	102.969904399271
CG13551_1	CG13551	CG13551	2R	19250000	19170000	19300000	19210000	19270000	102.953887998391	102.673258134685	103.125703714375	102.814445590024	103.022947973852	38.4003669640404	0.256741801857228	0.386758778576666	20620	0.0711937460629315	TRUE	2R	19270620	103.025081744454
CG13560_1	CG13560	CG13560	2R	19640000	19590000	19660000	19610000	19760000	104.219252710456	104.066680208963	104.279485032124	104.128051627678	104.573886155745	51.8252434687493	0.329976882816	0.305230960382694	4878	0.0147595393648317	TRUE	2R	19635122	104.204493171091
CG13567_1	CG13567	CG13567	2R	19910000	19870000	19960000	19900000	19930000	104.994741943955	104.884902740202	105.12965393048	104.96744241634	105.049022728679	124.288510856751	0.617241838199205	0.7386092573254	15163	0.0411917651194074	TRUE	2R	19925163	105.035933709074
CG13579_1	CG13579	CG13579	2R	21110000	20360000	190000	20450000	21110000	107.673373868903	106.120589694647	3.72805528346549e-06	106.324327162829	107.673373868903	23.1397546138124	0.163723646772499	0.15816547416594	739430	1.52852951567704	FALSE	2R	20370570	106.144844353225
CG1358_1	CG1358	CG1358	2R	3440000	3110000	3520000	2950000	3490000	56.6637845908646	56.1949023573002	56.7889152125637	55.9965624456514	56.7414939554229	64.5371406345917	0.392659260416158	0.590108975624106	53593	0.0833576606754036	TRUE	2R	3493593	56.74714225154
CG13586-PD_1	CG13586-PD	CG13586	2R	20430000	20320000	190000	20360000	20920000	106.279586762202	106.027984204664	3.72805528346549e-06	106.120589694647	107.304692907593	38.2408401449328	0.255825073789685	0.277720939007608	12877	0.0288401464049457	TRUE	2R	20442877	106.308426908607
CG13586-PF_1	CG13586-PF	CG13586	2R	20430000	20320000	190000	20360000	20920000	106.279586762202	106.027984204664	3.72805528346549e-06	106.120589694647	107.304692907593	38.2408401449328	0.255825073789685	0.277720939007608	12877	0.0288401464049457	TRUE	2R	20442877	106.308426908607
CG13594_1	CG13594	CG13594	2R	20740000	20460000	190000	20570000	21080000	106.943209010706	106.346586704212	3.72805528346549e-06	106.586815410553	107.615849219523	37.1747628888609	0.249669719091773	0.283069326327645	227475	0.480879861911035	TRUE	2R	20512525	106.462329148795
CG13598-PC_1	CG13598-PC	CG13598	3R	19730000	19650000	19760000	19710000	19750000	81.3729018060774	81.0273144798686	81.5021981505742	81.2866071579481	81.4591196538042	31.8747681137846	0.218304357735036	0.26769065334424	16522	0.0712303081625407	TRUE	3R	19746522	81.44413211424
CG1360_1	CG1360	CG1360	2R	3720000	3150000	3990000	3390000	3930000	57.1194633280063	56.2475081532748	57.6006798354857	56.5877653440149	57.4906979870547	15.3662546260725	0.111954153915808	0.150736071568389	242806	0.398031239729875	TRUE	2R	3477194	56.7214320882765
CG13601_1	CG13601	CG13601	3R	19790000	19610000	19910000	19680000	19830000	81.6313041231865	80.8541641671023	82.1454892081914	81.157032574017	81.8031192476896	25.3673496113651	0.177994609135199	0.271157091939018	36710	0.158009349160835	TRUE	3R	19753290	81.4732947740257
CG13604-PA_1	CG13604-PA	CG13604	3R	19820000	19780000	19850000	19800000	19830000	81.7602022511051	81.5882910360423	81.8888762027412	81.6742941055681	81.8031192476896	70.0807294288073	0.418124907965294	0.430218366718049	1482	0.0063624322058331	TRUE	3R	19818518	81.7538398188993
CG13604-PB_1	CG13604-PB	CG13604	3R	19830000	19790000	19870000	19810000	19840000	81.8031192476896	81.6313041231865	81.9745265926374	81.7172603446813	81.8460107572849	72.7409746579908	0.429963362527045	0.516681021494471	13808	0.0592663691063535	TRUE	3R	19816192	81.7438528785832
CG13604-PC_1	CG13604-PC	CG13604	3R	19830000	19790000	19870000	19810000	19840000	81.8031192476896	81.6313041231865	81.9745265926374	81.7172603446813	81.8460107572849	72.7409746579908	0.429963362527045	0.516681021494471	13808	0.0592663691063535	TRUE	3R	19816192	81.7438528785832
CG13604-PD_1	CG13604-PD	CG13604	3R	19820000	19780000	19850000	19800000	19830000	81.7602022511051	81.5882910360423	81.8888762027412	81.6742941055681	81.8031192476896	70.0807294288073	0.418124907965294	0.430218366718049	1482	0.0063624322058331	TRUE	3R	19818518	81.7538398188993
CG13604-PE_1	CG13604-PE	CG13604	3R	19820000	19780000	19850000	19800000	19830000	81.7602022511051	81.5882910360423	81.8888762027412	81.6742941055681	81.8031192476896	70.0807294288073	0.418124907965294	0.430218366718049	1482	0.0063624322058331	TRUE	3R	19818518	81.7538398188993
CG13606_1	CG13606	CG13606	3R	20050000	19930000	20090000	19990000	20060000	82.7398229201933	82.2307922000506	82.9083272700586	82.4859325180786	82.7820077198008	30.559130855563	0.210317377778057	0.595552349397249	51174	0.216461726896625	TRUE	3R	19998826	82.5233611932967
CG13607_1	CG13607	CG13607	3R	19740000	19720000	19800000	19730000	19930000	81.4160206553796	81.3297637566746	81.6742941055681	81.3729018060774	82.2307922000506	24.7574521722347	0.174111723315069	0.46527387123719	201798	0.86503344273936	TRUE	3R	19941798	82.281054098119
CG13609_1	CG13609	CG13609	3R	20110000	20010000	20200000	20060000	20160000	82.9923388456025	82.5707076848019	83.3682787232115	82.7820077198008	83.2016323184941	55.1368044391039	0.346903785775002	0.567532487913027	57154	0.240506219490555	TRUE	3R	20052846	82.7518326261119
CG13610_1	CG13610	CG13610	3R	20160000	20090000	20220000	20120000	20190000	83.2016323184941	82.9083272700586	83.4513285176694	83.0342825631845	83.3266847503787	28.7437607292341	0.199162452293256	0.563816061845448	60848	0.254840982577093	TRUE	3R	20099152	82.946791335917
CG1362_1	CG1362	CG1362	2R	5950000	5680000	6130000	5720000	6010000	61.4655113227483	60.9389844362805	61.8146091146651	61.0172822622568	61.5819993589715	40.3316161147756	0.2677506306353	0.350040619671064	6139	0.0119254636384625	TRUE	2R	5956139	61.4774367863867
CG13622_1	CG13622	CG13622	3R	20300000	20230000	20390000	20280000	20360000	83.7816150319398	83.4927833758161	84.1493110270866	83.6993380094269	84.0272181736832	29.5089608208514	0.20388346973443	0.380372712441545	49154	0.201344919121254	TRUE	3R	20349154	83.982959951061
CG13625_1	CG13625	CG13625	3R	20390000	20300000	20490000	20370000	20450000	84.1493110270866	83.7816150319398	84.5527274339026	84.0679691249007	84.39203094658	22.69550768241	0.160848107707634	0.248962270447942	20802	0.0843748010415766	TRUE	3R	20410802	84.2336858281282
CG13626_1	CG13626	CG13626	3R	20460000	20390000	20490000	20450000	20480000	84.432290080547	84.1493110270866	84.5527274339026	84.39203094658	84.512638682125	28.8812540403002	0.200012796484326	0.314178763648187	8805	0.0354452101626634	TRUE	3R	20451195	84.3968448703844
CG13628_1	CG13628	CG13628	3R	20510000	20410000	20650000	20450000	20570000	84.6327320499396	84.2304372075813	85.1860866254839	84.39203094658	84.8713370570941	19.2998906372676	0.138539703306089	0.147297780892688	33340	0.132848556454519	TRUE	3R	20543340	84.7655806063941
CG1363_1	CG1363	CG1363	2R	3570000	3490000	3770000	3540000	3690000	56.8692448886836	56.7414939554229	57.2057677727898	56.8208550160579	57.0683546014855	43.9015498268257	0.287673070743823	0.438621583859149	97385	0.154959821312346	TRUE	2R	3472615	56.7142850673713
CG13631_1	CG13631	CG13631	3R	20600000	20520000	20750000	20560000	20650000	84.9898293968008	84.6726471988947	85.5739005468824	84.8317183949562	85.1860866254839	31.6239879017168	0.216788176138246	0.337867720017248	4756	0.0187483505522437	TRUE	3R	20595244	84.9710810462485
CG13633_1	CG13633	CG13633	3R	20560000	20500000	20620000	20530000	20580000	84.8317183949562	84.5927586757836	85.0685179072067	84.7125037652615	84.9108953497058	49.7146321511792	0.31896038427991	0.611430404459329	27496	0.108790048773869	TRUE	3R	20587496	84.9405084437301
CG13636-PA_1	CG13636-PA	CG13636	3R	20650000	20580000	20720000	20620000	20680000	85.1860866254839	84.9108953497058	85.4582222038777	85.0685179072067	85.3030940508498	55.1256274247788	0.346847380314138	0.612223676321259	12795	0.0499726026306462	TRUE	3R	20662795	85.2360592281145
CG13636-PB_1	CG13636-PB	CG13636	3R	20630000	20570000	20700000	20610000	20670000	85.1077695377813	84.8713370570941	85.3807847071914	85.0292044652672	85.2641542496703	50.2599560510437	0.321823979838358	0.668434848919709	35079	0.13719939205987	TRUE	3R	20665079	85.2449689298412
CG13636-PC_1	CG13636-PC	CG13636	3R	20630000	20570000	20700000	20610000	20670000	85.1077695377813	84.8713370570941	85.3807847071914	85.0292044652672	85.2641542496703	50.2599560510437	0.321823979838358	0.668434848919709	35079	0.13719939205987	TRUE	3R	20665079	85.2449689298412
CG13645-PA_1	CG13645-PA	CG13645	3R	20760000	20670000	20850000	20730000	20810000	85.6123318165239	85.2641542496703	85.9552932942257	85.4968455561876	85.8035185328749	14.9356505355265	0.108994535961315	0.118377642211812	10980	0.0421233553425964	TRUE	3R	20770980	85.6544551718665
CG13645-PB_1	CG13645-PB	CG13645	3R	20810000	20700000	20890000	20740000	20810000	85.8035185328749	85.3807847071914	86.1060111998815	85.5354050653131	85.8035185328749	15.888179888984	0.11552826224189	0.135939143154702	39020	0.149063361008359	TRUE	3R	20770980	85.6544551718665
CG13645-PC_1	CG13645-PC	CG13645	3R	20760000	20670000	20850000	20730000	20810000	85.6123318165239	85.2641542496703	85.9552932942257	85.4968455561876	85.8035185328749	14.9356505355265	0.108994535961315	0.118377642211812	11073	0.0424798055896076	TRUE	3R	20771073	85.6548116221135
CG13648_1	CG13648	CG13648	3R	20770000	20680000	20910000	20720000	20800000	85.6506986898657	85.3030940508498	86.180970180924	85.4582222038777	85.7654110883765	15.3533288437317	0.111865456015733	0.365716504288946	57128	0.217938423533553	TRUE	3R	20827128	85.8686371133993
CG13650_1	CG13650	CG13650	3R	20930000	20790000	2.1e+07	20830000	20960000	86.2556612304628	85.7272385101638	86.5149677983214	85.8795372847566	86.3671950892034	36.0206647475351	0.242948740918458	0.440431499144405	7892	0.0293993286069849	TRUE	3R	20937892	86.2850605590698
CG13667_1	CG13667	CG13667	3L	8390000	8330000	8410000	8380000	8400000	24.3631723369384	24.0971056320014	24.4519959315917	24.3187834251066	24.4075768246974	56.5703614000249	0.354098084521663	0.56076622406312	8640	0.0383645968581448	TRUE	3L	8398640	24.4015369337966
CG13676_1	CG13676	CG13676	3L	8160000	8070000	8230000	8120000	8200000	23.3480837590948	22.9556161636471	23.6554624713418	23.1732395140417	23.5235254921834	47.728014046006	0.30842564711356	0.425383253052138	20485	0.0896205633113709	TRUE	3L	8139515	23.2584631957834
CG13685_1	CG13685	CG13685	3L	7670000	7580000	7780000	7620000	7730000	21.2639360036177	20.8981647567997	21.7190781674472	21.0599616640528	21.5111386619953	68.7299508723605	0.412019963362169	0.61303550257547	70717	0.291627189122011	TRUE	3L	7740717	21.5555631927397
CG13687_1	CG13687	CG13687	2L	540000	410000	630000	480000	590000	0.793816052212018	0.507308317222962	0.993248396990695	0.660978970318321	0.904378537827648	81.9386035825537	0.469068805200643	0.595996372400948	36522	0.0807247594252658	TRUE	2L	576522	0.874540811637284
CG13688_1	CG13688	CG13688	2L	70000	22380000	760000	70000	670000	0.00395406569070799	66.2227813235059	1.28519187581201	0.00395406569070799	1.08260547998003	17.4688016434865	0.126264743959406	0.225602480190974	504135	0.865306379249091	TRUE	2L	574135	0.869260444939792
CG13693_1	CG13693	CG13693	2L	590000	320000	640000	460000	630000	0.904378537827648	0.313513028880468	1.01554430143183	0.616681602790775	0.993248396990695	46.5449437252797	0.302074745385861	0.358728158003383	357428	0.79603351318103	TRUE	2L	232572	0.108345024646622
CG13695_1	CG13695	CG13695	3L	18120000	18020000	18360000	18050000	18210000	44.9873406566278	44.9241625226044	45.1358085048479	44.9432019822132	45.0435203179793	38.5853270364507	0.257803269648925	0.359658170074343	12889	0.00808430164414631	TRUE	3L	18132889	44.9954249582719
CG13704_1	CG13704	CG13704	3L	4920000	4870000	4940000	4900000	4920000	12.3545980350658	12.1969203209668	12.4172435124968	12.2917112835506	12.3545980350658	127.070606043403	0.625382060906133	0.771057990465728	21003	0.0660469507410539	TRUE	3L	4898997	12.2885510843248
CG13711_1	CG13711	CG13711	3L	4840000	4750000	4920000	4800000	4880000	12.1015672013485	11.8120362109909	12.3545980350658	11.9735381759868	12.2285792827863	57.6110674810163	0.35927116349258	0.362978355954994	81971	0.263485571273634	TRUE	3L	4758029	11.8380816300748
CG13722_1	CG13722	CG13722	3L	4460000	4410000	4490000	4440000	4470000	10.8417380331788	10.6685878522645	10.944799360948	10.772685232965	10.8761608433839	37.8746683843702	0.253716572685199	0.398828868627524	30652	0.105294296731643	TRUE	3L	4490652	10.9470323299104
CG13737_1	CG13737	CG13737	3L	13870000	13810000	13930000	13850000	13900000	40.8004313656166	40.7049366120239	40.8944429005068	40.7687655857052	40.8476212664902	124.561803727124	0.618049247452766	0.753138505317867	5755	0.00908126138008924	TRUE	3L	13875755	40.8095126269967
CG13743_1	CG13743	CG13743	2R	4960000	4890000	5240000	4920000	5200000	59.5080479681438	59.3672047597863	60.0692218244613	59.4275781557466	59.9893606908454	26.7320636081955	0.186617005034269	0.229051951763488	13172	0.0264942129031169	TRUE	2R	4946828	59.4815537552407
CG13746_1	CG13746	CG13746	2R	4940000	4440000	5210000	4720000	5150000	59.4678180214038	58.4657499018419	60.0093374080103	59.0251476286318	59.8893677885582	49.9501657604179	0.320198694782573	0.446010107464818	151188	0.304273165126091	TRUE	2R	4788812	59.1635448562777
CG13749_1	CG13749	CG13749	2R	4810000	4530000	4910000	4630000	4880000	59.2061838868255	58.6445788025433	59.4074552176523	58.8444946308859	59.3470778126614	38.1882609950782	0.255522677651573	0.42306705135998	11003	0.0221449844945028	TRUE	2R	4821003	59.22832887132
CG13758_1	CG13758	CG13758	X	2470000	2390000	2540000	2410000	2500000	1.57313726582839	1.43482395106095	1.70110836285024	1.46862040301558	1.62717792274508	96.2257258187507	0.524560916787062	0.747700287542197	2966	0.00527784727270997	TRUE	X	2467034	1.56785941855568
CG13760_1	CG13760	CG13760	X	2470000	2310000	2540000	1810000	2510000	1.57313726582839	1.3047366569444	1.70110836285024	0.658393689954081	1.64545859936867	18.9908048245991	0.13647986815313	1.20566048169747e-08	9240	0.0165168764175017	TRUE	X	2479240	1.5896541422459
CG13761_1	CG13761	CG13761	X	2440000	2020000	2710000	2190000	2600000	1.5202889351821	0.897303039360684	2.0398730663063	1.12437651614889	1.81608316919274	23.2042340370256	0.164140192038217	0.341608126639832	62700	0.111811558335744	TRUE	X	2502700	1.63210049351785
CG13766_1	CG13766	CG13766	2L	6590000	6500000	6640000	6550000	6610000	21.416394685601	20.9560996002925	21.6746901848044	21.2110615358243	21.5195002560668	27.906245549216	0.193963180466027	0.386405628067496	23883	0.12274209892955	TRUE	2L	6566117	21.2936525866714
CG13778_1	CG13778	CG13778	2L	7070000	6920000	7130000	7040000	7090000	23.9555579036267	23.149868302259	24.2798679530131	23.7937870177625	24.0635538394284	28.223888529523	0.195939061162984	0.319050032815139	12593	0.0679397575959513	TRUE	2L	7057407	23.8876181460308
CG13784_1	CG13784	CG13784	2L	7170000	7020000	7350000	7060000	7250000	24.4965597141309	23.6860996160919	25.4746680077937	23.9016035812638	24.9308253986885	23.8202587774479	0.168109344975866	0.296746434969599	49111	0.266472944687195	TRUE	2L	7219111	24.7630326588181
CG13788-PB_1	CG13788-PB	CG13788	2L	7460000	7350000	7800000	7400000	7720000	26.0731808293247	25.4746680077937	27.9134677259663	25.7467458968017	27.4827290147637	20.9122870317229	0.149205761649919	0.316320760680968	571	0.00310572746437288	TRUE	2L	7460571	26.0762865567891
CG13794_1	CG13794	CG13794	2L	7770000	7700000	7810000	7740000	7790000	27.7521538022667	27.3747745278241	27.9671785564919	27.5905804860008	27.8597262619529	126.999776089602	0.625176980673646	0.807614426959539	47355	0.255155413106706	TRUE	2L	7722645	27.49699838916
CG13795_1	CG13795	CG13795	2L	7790000	7600000	7830000	7670000	7810000	27.8597262619529	26.8336289660533	28.0745064593111	27.2126603880323	27.9671785564919	44.6120872852292	0.291573156300421	0.526975360618343	63905	0.344118371846591	TRUE	2L	7726095	27.5156078901063
CG13796_1	CG13796	CG13796	2L	7710000	7570000	7800000	7650000	7770000	27.4287643415097	26.6709000620166	27.9134677259663	27.1044698664814	27.7521538022667	35.4700881601851	0.239721238591998	0.279617284937652	20558	0.110912613268411	TRUE	2L	7730558	27.5396769547781
CG13814_1	CG13814	CG13814	3L	20210000	20110000	20370000	20150000	20290000	46.1754793479074	46.1234954699071	46.2571790650223	46.1443670276701	46.2165731088154	52.7262668234042	0.334625399057444	0.379932729742148	39471	0.0203331177263806	TRUE	3L	20249471	46.1958124656338
CG13822_1	CG13822	CG13822	3R	19500000	19430000	19560000	19470000	19530000	80.377186618231	80.0733350011855	80.6374749294529	80.2469766514095	80.5073585838236	55.2894672026534	0.347673719938199	0.504176395582301	3132	0.0135920342516442	TRUE	3R	19503132	80.3907786524827
CG13849_1	CG13849	CG13849	3R	18270000	1.8e+07	18420000	17820000	18580000	75.1971699998472	74.1524219951513	75.7963163293509	73.4814369605263	76.4488202656164	14.8184824435056	0.108187513252662	0.297175147397096	23322	0.0919922284622317	TRUE	3R	18246678	75.105177771385
CG13850_1	CG13850	CG13850	3R	18220000	18080000	18310000	18150000	18260000	75.0003437224948	74.4572842951895	75.3556888428904	74.7273126137707	75.157686316507	56.6464817670043	0.354477870702371	0.598545611834794	16385	0.0643363211009387	TRUE	3R	18236385	75.0646800435958
CG13852_1	CG13852	CG13852	3R	18270000	18140000	18310000	18250000	18280000	75.1971699998472	74.6885521134543	75.3556888428904	75.1182615794521	75.2367123618232	51.9443296790538	0.330593124246161	0.528031550472693	22689	0.0894996412061744	TRUE	3R	18247311	75.107670358641
CG13856_1	CG13856	CG13856	2L	6090000	5920000	6550000	6020000	6440000	18.9465257361806	18.160211714189	21.2110615358243	18.6192554761857	20.6527615188155	15.3688388257883	0.111971885867941	0.507322477504898	NA	163.793728055123	FALSE	3R	18230169	75.0402537913036
CG13856_2	CG13856	CG13856	3R	18230000	18120000	18260000	18190000	18240000	75.0395900147966	74.6112155530766	75.157686316507	74.8829659972985	75.0788960563322	20.2721329262931	0.144987019066962	0.507322477504898	169	0.00066377650711047	TRUE	3R	18230169	75.0402537913036
CG13857_1	CG13857	CG13857	3R	18060000	17870000	18270000	17920000	18230000	74.3806919390998	73.6657180741016	75.1971699998472	73.851622312776	75.0395900147966	27.9394968041289	0.194170245399026	0.549246168545622	159240	0.616671515779785	TRUE	3R	18219240	74.9973634548796
CG1386_1	CG1386	CG1386	X	11030000	1.1e+07	11050000	11020000	11040000	33.6694013199917	33.5598938644747	33.7425560004619	33.6328696396601	33.7059631913036	120.31988605892	0.605322841248773	0.754427207624133	33062	0.12100004546398	TRUE	X	11063062	33.7904013654557
CG13867_1	CG13867	CG13867	2R	16170000	16030000	16310000	16120000	16250000	90.8004224175853	90.364979867699	91.2512139887335	90.6432288061578	91.056036331745	27.7974493149491	0.193285303736269	0.139175765848671	44227	0.14067435524251	TRUE	2R	16214227	90.9410967728278
CG13873_1	CG13873	CG13873	2R	15660000	15530000	15800000	15610000	15720000	89.2743274385462	88.9066400530354	89.6782043517166	89.1321695846496	89.4462968466882	43.739150667308	0.286778663979302	0.585455877166608	11525	0.0329112688081921	TRUE	2R	15671525	89.3072387073544
CG13877_1	CG13877	CG13877	3L	3e+05	21110000	390000	280000	330000	1.57142530830927e-06	107.673373868903	4.95691403739874e-05	-2.24467073178113e-05	6.73635268739576e-05	91.6536188630201	0.507464519945395	0.580721804680836	81820	1.23859987013475e-05	TRUE	3L	218180	-1.08145733909366e-05
CG13892_1	CG13892	CG13892	3L	510000	480000	590000	5e+05	540000	0.000314444320798483	-0.000327377539862896	0.000729756869087071	2.31383937206775e-05	0.00128947998225618	94.9460922470207	0.519836711784716	0.256112714942711	32852	0.00104749881597854	TRUE	3L	542852	0.00136194313678281
CG13894_1	CG13894	CG13894	3L	770000	650000	9e+05	740000	880000	0.0508797678164664	-0.00581257190542289	0.200898480179811	0.0238500628281966	0.17642020799413	32.5797121948083	0.222550646539843	0.187426127914711	75131	0.0524908922029113	TRUE	3L	694869	-0.00161112438644773
CG13897_1	CG13897	CG13897	3L	8e+05	730000	860000	760000	850000	0.0826564260751444	0.0163871669081625	0.152213747728942	0.041201819119103	0.14025717167962	105.65321883931	0.557962618937269	0.497299099158909	60880	0.059498493073761	TRUE	3L	739120	0.0231579330013944
CG13900_1	CG13900	CG13900	3L	860000	710000	890000	780000	870000	0.152213747728942	0.00441461870270451	0.188634312519527	0.0610851557660973	0.164274056448857	78.7444241531803	0.455801969209488	0.335518794790268	27060	0.0320640457339323	TRUE	3L	832940	0.120149701995028
CG13917_1	CG13917	CG13917	3L	1610000	1550000	1630000	1580000	1610000	1.30815328136861	1.191857062951	1.34799422864024	1.24940477641487	1.30815328136861	90.042791575848	0.501295851096555	0.513113119897012	16330	0.0321286855326264	TRUE	3L	1593670	1.27602459583599
CG13919_1	CG13919	CG13919	3L	1630000	1560000	1760000	1600000	1700000	1.34799422864024	1.21090723578628	1.62047329235125	1.28843600238708	1.49176874591389	25.3032587733075	0.177587437439874	0.237745523854806	15542	0.0313371051903175	TRUE	3L	1645542	1.37933133383054
CG13928_1	CG13928	CG13928	3L	1620000	1450000	1690000	1510000	1640000	1.32800581991622	1.0084910957548	1.47081214886629	1.11696603257155	1.36811911815097	15.5554150053313	0.113251176813913	0.0995718921711849	7949	0.0158776805857599	TRUE	3L	1627949	1.343883500502
CG13935_1	CG13935	CG13935	3L	1810000	1770000	1850000	1790000	1820000	1.73163991319739	1.64242078717557	1.82315856078319	1.68674398109953	1.75430332736539	130.16554055861	0.634234378048619	0.740181181374581	24958	0.0568321996606471	TRUE	3L	1834958	1.78847211285805
CG13937-PD_1	CG13937-PD	CG13937	3L	1860000	1820000	1910000	1850000	1880000	1.84639952368928	1.75430332736539	1.96478539785141	1.82315856078319	1.89331687578369	53.7762122893182	0.340001555814152	0.567640182595106	21272	0.0499209695247487	TRUE	3L	1881272	1.89632049321403
CG13937-PE_1	CG13937-PE	CG13937	3L	1860000	1820000	1910000	1850000	1880000	1.84639952368928	1.75430332736539	1.96478539785141	1.82315856078319	1.89331687578369	53.7762122893182	0.340001555814152	0.567640182595106	21272	0.0499209695247487	TRUE	3L	1881272	1.89632049321403
CG13937-PF_1	CG13937-PF	CG13937	3L	1870000	1840000	1900000	1870000	1880000	1.86978553987655	1.80006238471963	1.94081657251221	1.86978553987655	1.89331687578369	69.5327751718804	0.415656066473712	0.520989913007922	11272	0.0265349533374888	TRUE	3L	1881272	1.89632049321403
CG13937-PG_1	CG13937-PG	CG13937	3L	1870000	1840000	1900000	1870000	1880000	1.86978553987655	1.80006238471963	1.94081657251221	1.86978553987655	1.89331687578369	69.5327751718804	0.415656066473712	0.520989913007922	11272	0.0265349533374888	TRUE	3L	1881272	1.89632049321403
CG13937-PH_1	CG13937-PH	CG13937	3L	1870000	1810000	1900000	1860000	1880000	1.86978553987655	1.73163991319739	1.94081657251221	1.84639952368928	1.89331687578369	71.1062110324581	0.422717285617911	0.55712315334888	11272	0.0265349533374888	TRUE	3L	1881272	1.89632049321403
CG13937-PI_1	CG13937-PI	CG13937	3L	1860000	1820000	1910000	1850000	1880000	1.84639952368928	1.75430332736539	1.96478539785141	1.82315856078319	1.89331687578369	53.7762122893182	0.340001555814152	0.567640182595106	21272	0.0499209695247487	TRUE	3L	1881272	1.89632049321403
CG13965_1	CG13965	CG13965	2L	19770000	19610000	20330000	19730000	20010000	53.7569249759831	53.7022622771097	53.9071728416906	53.7437223027071	53.8293686202546	26.3903315769712	0.184466434439821	0.26449116285272	192298	0.0589891462889796	TRUE	2L	19962298	53.8159141222721
CG13969_1	CG13969	CG13969	2L	20140000	20030000	20330000	20110000	20210000	53.8635986857299	53.8348677689831	53.9071728416906	53.8560183769244	53.8805416018042	78.4913942882324	0.454736961405428	0.596709272329559	73239	0.0188432875756348	TRUE	2L	20066761	53.8447553981543
CG13970_1	CG13970	CG13970	2L	20340000	20090000	20500000	20110000	20410000	53.909255063882	53.8508582293466	53.939728714241	53.8560183769244	53.9232427790413	64.2760783301782	0.391432911353495	0.585169963912834	235937	0.0547595710456505	TRUE	2L	20104063	53.8544954928363
CG1399-PA_1	CG1399-PA	CG1399	2R	3570000	3350000	3720000	3490000	3640000	56.8692448886836	56.5281917831606	57.1194633280063	56.7414939554229	56.9843372590657	25.6121425552296	0.179547934105782	0.265647803168781	803	0.00130266088568476	TRUE	2R	3569197	56.8679422277979
CG1399-PB_1	CG1399-PB	CG1399	2R	3570000	3350000	3720000	3490000	3640000	56.8692448886836	56.5281917831606	57.1194633280063	56.7414939554229	56.9843372590657	25.6121425552296	0.179547934105782	0.265647803168781	12699	0.0206546570706365	TRUE	2R	3582699	56.8898995457543
CG1399-PC_1	CG1399-PC	CG1399	2R	3570000	3350000	3720000	3490000	3640000	56.8692448886836	56.5281917831606	57.1194633280063	56.7414939554229	56.9843372590657	25.6121425552296	0.179547934105782	0.265647803168781	15651	0.0254704665936316	TRUE	2R	3585651	56.8947153552773
CG1399-PD_1	CG1399-PD	CG1399	2R	3600000	3310000	3830000	3320000	3660000	56.9182010017746	56.4697426194241	57.3111086945266	56.4842484615861	57.0177670896745	23.7542390286263	0.167684871737983	0.252529591892787	32751	0.0534172156257284	TRUE	2R	3567249	56.8647837861489
CG1399-PF_1	CG1399-PF	CG1399	2R	3570000	3350000	3720000	3490000	3640000	56.8692448886836	56.5281917831606	57.1194633280063	56.7414939554229	56.9843372590657	25.6121425552296	0.179547934105782	0.265647803168781	15651	0.0254704665936316	TRUE	2R	3585651	56.8947153552773
CG1399-PG_1	CG1399-PG	CG1399	2R	3580000	3350000	4200000	3490000	4020000	56.8855012307954	56.5281917831606	57.9968216826811	56.7414939554229	57.656249910716	24.9686077247817	0.175458107471714	0.228749573359448	5651	0.00921412448188619	TRUE	2R	3585651	56.8947153552773
CG13990_1	CG13990	CG13990	2L	6320000	6020000	6560000	6230000	6480000	20.0552063516985	18.6192554761857	21.2622833057216	19.6154530999394	20.8546632156269	21.1335206327034	0.150658889775388	0.238588502869235	167952	0.814542447348288	TRUE	2L	6152048	19.2406639043503
CG13994_1	CG13994	CG13994	2L	6090000	6020000	6100000	6050000	6090000	18.9465257361806	18.6192554761857	18.9936751718465	18.75891819259	18.9465257361806	30.4697777903583	0.209771982478318	0.215934681647634	26977	0.126701406622288	TRUE	2L	6063023	18.8198243295583
CG13995_1	CG13995	CG13995	2L	6050000	5910000	6110000	5950000	6080000	18.75891819259	18.1148601375514	19.0409233453315	18.2968710823432	18.8994752049841	63.4978869096398	0.387762618909712	0.554056326503375	7054	0.0329693366180521	TRUE	2L	6057054	18.7918875292081
CG14005_1	CG14005	CG14005	2L	5810000	5640000	5850000	5700000	5830000	17.6668953954666	16.9283959443727	17.8448713105369	17.1857477309872	17.755681985308	59.5703191413552	0.368897936475367	0.572762194973109	8114	0.0359059831607738	TRUE	2L	5801886	17.6309894123058
CG1401_1	CG1401	CG1401	3R	24900000	24790000	25030000	24840000	24940000	97.4745847449158	97.2197421151718	97.7715136850719	97.3359762829967	97.5664490166671	28.3322359921674	0.196611922162055	0.257633779428493	11388	0.0262335567385321	TRUE	3R	24888612	97.4483511881773
CG14015_1	CG14015	CG14015	2L	5540000	5500000	5590000	5540000	5560000	16.5072855346979	16.3415154294199	16.7166350636166	16.5072855346979	16.5907385221547	86.2251429119374	0.486365859600356	0.598227573241843	890	0.00370482022414365	TRUE	2L	5539110	16.5035807144738
CG14022_1	CG14022	CG14022	2L	5310000	5220000	5360000	5270000	5330000	15.5741884618506	15.2217345145606	15.7729778776714	15.4167055600932	15.6534430867908	48.4761968588128	0.312412142772786	0.540906257709018	18633	0.0738265526656789	TRUE	2L	5328633	15.6480150145163
CG14023_1	CG14023	CG14023	2L	5330000	5240000	5480000	5280000	5400000	15.6534430867908	15.2994754720241	16.2591932324843	15.4559492586206	15.9335975055557	48.8830299059014	0.314570192359963	0.411218940560931	4034	0.0160135051886527	TRUE	2L	5325966	15.6374295816021
CG14024_1	CG14024	CG14024	2L	5280000	5220000	5350000	5260000	5330000	15.4559492586206	15.2217345145606	15.7330452257437	15.3775457009299	15.6534430867908	113.563230494727	0.584170463740827	0.701937392932813	33884	0.133603451395501	TRUE	2L	5313884	15.5895527100161
CG14025_1	CG14025	CG14025	2L	5240000	5120000	5340000	5200000	5300000	15.2994754720241	14.8378183899159	15.6932004640764	15.1443187711967	15.5346902024389	52.8394764610169	0.335207179487482	0.456404475154389	38189	0.149360513186181	TRUE	2L	5278189	15.4488359852103
CG14026_1	CG14026	CG14026	2L	5240000	5090000	5570000	5110000	5350000	15.2994754720241	14.7241422303148	16.6326081105271	14.7998517000833	15.7330452257437	15.1237950598535	0.110288897902891	0.147080878352681	4075	0.0158799672482388	TRUE	2L	5244075	15.3153554392723
CG1403_1	CG1403	CG1403	X	21190000	20940000	21770000	2.1e+07	21560000	65.2991814174204	65.0407676551548	65.7975987235397	65.1055893848498	65.6311020316727	23.5993624665843	0.166688244393795	0.277462079958345	39403	0.038041031281125	TRUE	X	21229403	65.3372224487015
CG14030_1	CG14030	CG14030	2L	5290000	5080000	5370000	5190000	5320000	15.4952773036799	14.6863982386673	15.8129989257378	15.1057315704724	15.6137725880084	20.0736367128227	0.143674645575947	0.146349656556687	10640	0.0418421627247341	TRUE	2L	5279360	15.4534351409552
CG14032_1	CG14032	CG14032	2L	5270000	5220000	5310000	5250000	5290000	15.4167055600932	15.2217345145606	15.5741884618506	15.3384691739628	15.4952773036799	28.9272166281165	0.200296856313308	0.487865476865375	5966	0.0233728282413495	TRUE	2L	5264034	15.3933327318519
CG14032_2	CG14032	CG14032	3R	25350000	25290000	25510000	25330000	25450000	98.4812433087192	98.3505669320799	98.824067640497	98.4378109208429	98.6964836515609	34.7822747361475	0.235669909792187	0.487865476865375	NA	190.787910576867	FALSE	2L	5264034	15.3933327318519
CG14039-PA_1	CG14039-PA	CG14039	2L	5060000	5010000	5090000	5040000	5060000	14.6111287115057	14.4242009371617	14.7241422303148	14.5361464186335	14.6111287115057	32.623522615423	0.222813779619575	0.418531981322151	2743	0.0103061112672549	TRUE	2L	5062743	14.6214348227729
CG14039-PB_1	CG14039-PB	CG14039	2L	5060000	5010000	5090000	5040000	5060000	14.6111287115057	14.4242009371617	14.7241422303148	14.5361464186335	14.6111287115057	32.623522615423	0.222813779619575	0.418531981322151	4579	0.0172074299178178	TRUE	2L	5064579	14.6283361414235
CG14039-PE_1	CG14039-PE	CG14039	2L	5060000	4960000	5100000	4990000	5070000	14.6111287115057	14.2389926165773	14.7619598487843	14.3499155170982	14.6487272677587	21.1002590224872	0.150440576246742	0.272822783448839	2743	0.0103061112672549	TRUE	2L	5062743	14.6214348227729
CG14039-PF_1	CG14039-PF	CG14039	2L	5060000	5010000	5090000	5040000	5060000	14.6111287115057	14.4242009371617	14.7241422303148	14.5361464186335	14.6111287115057	32.623522615423	0.222813779619575	0.418531981322151	2743	0.0103061112672549	TRUE	2L	5062743	14.6214348227729
CG14039-PG_1	CG14039-PG	CG14039	2L	5060000	4960000	5100000	4990000	5070000	14.6111287115057	14.2389926165773	14.7619598487843	14.3499155170982	14.6487272677587	21.1002590224872	0.150440576246742	0.272822783448839	4579	0.0172074299178178	TRUE	2L	5064579	14.6283361414235
CG14039-PI_1	CG14039-PI	CG14039	2L	5060000	5010000	5090000	5040000	5060000	14.6111287115057	14.4242009371617	14.7241422303148	14.5361464186335	14.6111287115057	32.623522615423	0.222813779619575	0.418531981322151	3184	0.0119635594088692	TRUE	2L	5063184	14.6230922709145
CG14039-PJ_1	CG14039-PJ	CG14039	2L	5060000	5010000	5090000	5040000	5060000	14.6111287115057	14.4242009371617	14.7241422303148	14.5361464186335	14.6111287115057	32.623522615423	0.222813779619575	0.418531981322151	6069	0.0228099592937241	TRUE	2L	5066069	14.6339386707994
CG14039-PK_1	CG14039-PK	CG14039	2L	5060000	5010000	5090000	5040000	5060000	14.6111287115057	14.4242009371617	14.7241422303148	14.5361464186335	14.6111287115057	32.623522615423	0.222813779619575	0.418531981322151	6069	0.0228099592937241	TRUE	2L	5066069	14.6339386707994
CG14039-PL_1	CG14039-PL	CG14039	2L	5060000	4960000	5100000	4990000	5070000	14.6111287115057	14.2389926165773	14.7619598487843	14.3499155170982	14.6487272677587	21.1002590224872	0.150440576246742	0.272822783448839	3184	0.0119635594088692	TRUE	2L	5063184	14.6230922709145
CG14040_1	CG14040	CG14040	2L	5080000	4990000	5220000	5070000	5140000	14.6863982386673	14.3499155170982	15.2217345145606	14.6487272677587	14.9139787076958	17.7263353606717	0.128001670092289	1.04114533777769e-08	26916	0.10123064741687	TRUE	2L	5053084	14.5851675912505
CG14041-PA_1	CG14041-PA	CG14041	2L	5060000	4960000	5090000	5030000	5070000	14.6111287115057	14.2389926165773	14.7241422303148	14.4987614698479	14.6487272677587	28.8754955243909	0.19997720036141	0.283291948103534	20889	0.0783086649511802	TRUE	2L	5039111	14.5328200465545
CG14041-PB_1	CG14041-PB	CG14041	2L	5050000	4970000	5080000	5020000	5070000	14.573601963825	14.2759003609365	14.6863982386673	14.461446511385	14.6487272677587	53.7270599801581	0.339750847500898	0.464291711308735	10889	0.0407819172705075	TRUE	2L	5039111	14.5328200465545
CG14041-PC_1	CG14041-PC	CG14041	2L	5060000	4960000	5090000	5030000	5070000	14.6111287115057	14.2389926165773	14.7241422303148	14.4987614698479	14.6487272677587	28.8754955243909	0.19997720036141	0.283291948103534	20889	0.0783086649511802	TRUE	2L	5039111	14.5328200465545
CG14041-PD_1	CG14041-PD	CG14041	2L	5050000	4970000	5080000	5020000	5070000	14.573601963825	14.2759003609365	14.6863982386673	14.461446511385	14.6487272677587	53.7270599801581	0.339750847500898	0.464291711308735	10889	0.0407819172705075	TRUE	2L	5039111	14.5328200465545
CG14042_1	CG14042	CG14042	2L	5030000	4990000	5070000	5020000	5050000	14.4987614698479	14.3499155170982	14.6487272677587	14.461446511385	14.573601963825	92.5124434143811	0.510722145869766	0.626335925496815	8122	0.0303586896291534	TRUE	2L	5038122	14.5291201594771
CG14064_1	CG14064	CG14064	3R	24340000	24250000	24390000	24300000	24360000	96.1465209323144	95.9266021068798	96.2679910043334	96.0489784353324	96.1951705968228	70.2325479380231	0.418807088322393	0.562365340177458	52223	0.127412999962928	TRUE	3R	24287777	96.0191079323515
CG1407-PB_1	CG1407-PB	CG1407	2R	5930000	5890000	5980000	5910000	5940000	61.4266482264067	61.3488654491545	61.523773394658	61.3877665993041	61.4460820288491	136.731694130884	0.652328723891505	0.742024510536205	9966	0.0193723364643716	TRUE	2R	5920034	61.4072758899424
CG1407-PD_1	CG1407-PD	CG1407	2R	5930000	5890000	5980000	5910000	5940000	61.4266482264067	61.3488654491545	61.523773394658	61.3877665993041	61.4460820288491	136.731694130884	0.652328723891505	0.742024510536205	9966	0.0193723364643716	TRUE	2R	5920034	61.4072758899424
CG14074_1	CG14074	CG14074	3L	18820000	18730000	18860000	18790000	18840000	45.4096753611569	45.3570685525388	45.4329194882124	45.3921877795278	45.4213076985124	36.724333552914	0.247053738370255	0.0997662255266995	39439	0.0229186942076467	TRUE	3L	18859439	45.4325940553646
CG14076_1	CG14076	CG14076	3L	1.9e+07	18480000	19420000	18790000	19170000	45.5136477074375	45.2085106345085	45.7505722109353	45.3921877795278	45.6104516200484	18.3532156594126	0.132215221636858	0.185762982912168	95718	0.0550904158677383	TRUE	3L	18904282	45.4585572915698
CG14080-PA_1	CG14080-PA	CG14080	3L	19060000	19020000	19170000	19040000	19110000	45.5479618883808	45.5251041073876	45.6104516200484	45.5365421158496	45.5764325583506	47.9492484785559	0.309606837431832	1.21458312884861e-08	3092	0.00176387923707466	TRUE	3L	19063092	45.5497257676179
CG14080-PB_1	CG14080-PB	CG14080	3L	19060000	19010000	19170000	19040000	19110000	45.5479618883808	45.5193782160709	45.6104516200484	45.5365421158496	45.5764325583506	44.6418127035604	0.291735850674363	0.346384508302851	18823	0.0107312004924438	TRUE	3L	19078823	45.5586930888733
CG14080-PC_1	CG14080-PC	CG14080	3L	19060000	19010000	19170000	19040000	19110000	45.5479618883808	45.5193782160709	45.6104516200484	45.5365421158496	45.5764325583506	44.6418127035604	0.291735850674363	0.346384508302851	18823	0.0107312004924438	TRUE	3L	19078823	45.5586930888733
CG14080-PD_1	CG14080-PD	CG14080	3L	19060000	19010000	19170000	19040000	19110000	45.5479618883808	45.5193782160709	45.6104516200484	45.5365421158496	45.5764325583506	44.6418127035604	0.291735850674363	0.346384508302851	18823	0.0107312004924438	TRUE	3L	19078823	45.5586930888733
CG14084_1	CG14084	CG14084	3L	19620000	18990000	19810000	19070000	19700000	45.8608529737168	45.5079125600785	45.964066592441	45.553664984784	45.90450322003	17.1501566909307	0.124110866073905	0.140643812565434	365150	0.202556381948	TRUE	3L	19254850	45.6582965917688
CG14127_1	CG14127	CG14127	3L	11880000	11760000	11920000	11840000	11900000	36.7748776783934	36.4735843938131	36.8737821454888	36.6752119283727	36.8244248886654	25.5491293854201	0.179148367029809	1.5031187318419e-08	5516	0.0136985886421144	TRUE	3L	11874484	36.7611790897512
CG14135_1	CG14135	CG14135	3L	11700000	11660000	11720000	11690000	11700000	36.3203375685449	36.2171979900929	36.3716141595729	36.2946261031401	36.3203375685449	127.775619099299	0.627417240707564	0.702681658423077	15206	0.0391162021028322	TRUE	3L	11684794	36.2812213664421
CG14141_1	CG14141	CG14141	3L	11180000	11120000	11260000	11150000	11200000	34.9158673927969	34.7444616207743	35.1412553820793	34.8304212416385	34.9725489533302	29.9951189077409	0.206868427113087	0.52668869997365	14563	0.0412949295659359	TRUE	3L	11194563	34.9571623223628
CG14153_1	CG14153	CG14153	3L	10650000	10610000	10730000	10630000	10700000	33.3258483991703	33.1984114077196	33.5774044778031	33.2622699493156	33.4835832962387	83.860817371534	0.476896216536601	0.577284646156726	13357	0.0424299082403934	TRUE	3L	10636643	33.2834184909298
CG1417_1	CG1417	CG1417	X	21200000	20970000	21310000	21150000	21270000	65.3089015928016	65.0734080992581	65.4129184028567	65.2598455561003	65.3756998060902	30.4513790172369	0.209659632864742	0.14013558249507	53597	0.0513379955195461	TRUE	X	21253597	65.3602395883212
CG1418_1	CG1418	CG1418	2R	5860000	5710000	5950000	5810000	5920000	61.2904749987758	60.9977187897498	61.4655113227483	61.1930463908091	61.4072097912741	55.6121496414698	0.34929813994389	0.473549716997503	7779	0.0151485673608676	TRUE	2R	5852221	61.2753264314149
CG14182_1	CG14182	CG14182	3L	19940000	19750000	20190000	19860000	20030000	46.0337351050473	45.9316441115077	46.1651352753573	45.9909594016169	46.0814591201232	16.1932841291414	0.117610929112522	0.234949585393877	32862	0.0174762541260804	TRUE	3L	19972862	46.0512113591734
CG14183_1	CG14183	CG14183	3L	20010000	19950000	20090000	19980000	20050000	46.0708919795995	46.0390591941413	46.1130222550729	46.054999819824	46.092003559791	55.2984786106604	0.347719139384301	0.17204500047603	10861	0.00574127087696752	TRUE	3L	20020861	46.0766332504765
CG14184_1	CG14184	CG14184	3L	20020000	19970000	20070000	2e+07	20040000	46.0761783549451	46.0496915991777	46.1025247782314	46.0656000591328	46.0867342100873	100.033660922506	0.53834603058341	0.67632544894797	2052	0.00108407263485333	TRUE	3L	20022052	46.07726242758
CG14196_1	CG14196	CG14196	X	19130000	19080000	19180000	19110000	19160000	62.0489084740863	61.9359987174773	62.1602606334663	62.003930588796	62.1159077000663	81.727011841237	0.468200061940351	0.46010278918693	2500	0.00560473335114153	TRUE	X	19132500	62.0545132074374
CG14199_1	CG14199	CG14199	X	19370000	19280000	19510000	19320000	19400000	62.5689185029999	62.3782290180725	62.8550303469917	62.4636264939234	62.6313126767934	26.2368465894876	0.183498681011091	1.01707099793099e-08	18935	0.0394495614188699	TRUE	X	19388935	62.6083680644187
CG14207-PA_1	CG14207-PA	CG14207	X	19680000	19430000	19740000	19530000	19700000	63.1849455770775	62.6931176178277	63.2967582652494	62.8948454228019	63.2224858033053	16.582075071479	0.120257743660995	0.247581030034183	180463	0.350850447577479	TRUE	X	19499537	62.8340951295
CG14207-PB_1	CG14207-PB	CG14207	X	19680000	19440000	19730000	19530000	19700000	63.1849455770775	62.7135878694331	63.2782912358939	62.8948454228019	63.2224858033053	17.5394446128287	0.126741536780207	0.273955339853995	180463	0.350850447577479	TRUE	X	19499537	62.8340951295
CG14207-PC_1	CG14207-PC	CG14207	X	19520000	19400000	19730000	19470000	19680000	62.8749711451326	62.6313126767934	63.2782912358939	62.7746031076705	63.1849455770775	17.8224709308511	0.128649167289597	0.220214633381407	15804	0.0315449272163448	TRUE	X	19504196	62.8434262179162
CG14209_1	CG14209	CG14209	X	19500000	19450000	19550000	19480000	19520000	62.8350230754982	62.7339922649593	62.934394228251	62.794809364804	62.8749711451326	88.3852948973259	0.494867803623696	0.581092454455996	8008	0.0160271234030986	TRUE	X	19508008	62.8510501989013
CG14211_1	CG14211	CG14211	X	19530000	19430000	19600000	19480000	19580000	62.8948454228019	62.6931176178277	63.0320988353081	62.794809364804	62.9932173549189	50.7940784762751	0.324617081839189	0.305490639107004	12757	0.0253653159971137	TRUE	X	19517243	62.8694801068048
CG14213_1	CG14213	CG14213	X	19550000	19540000	19570000	19550000	19550000	62.934394228251	62.914653132881	62.9736763863887	62.934394228251	62.934394228251	95.8607418723813	0.523218211805556	0.685093842487554	16657	0.0329196785451558	TRUE	X	19533343	62.9014745497058
CG14215_1	CG14215	CG14215	X	19580000	19520000	19640000	19540000	19590000	62.9932173549189	62.8749711451326	63.1090587108985	62.914653132881	63.012691520265	34.3712969501062	0.23323889012325	0.158362888589757	33511	0.0657466339279367	TRUE	X	19546489	62.927470720991
CG1422_1	CG1422	CG1422	X	7720000	7630000	7870000	7690000	7820000	21.3248507058795	21.0007955188381	21.8670857889781	21.2167559970402	21.6859575690044	21.175941297703	0.150937237623947	0.209479534430379	68160	0.245979317382378	TRUE	X	7788160	21.5708300232619
CG14220_1	CG14220	CG14220	X	19520000	19420000	19610000	19470000	19560000	62.8749711451326	62.6725816051688	63.0514392538798	62.7746031076705	62.9540686617931	34.1286222154206	0.231799789035479	0.28907115594286	24277	0.0485254626074649	TRUE	X	19495723	62.8264456825251
CG14221_1	CG14221	CG14221	X	19580000	19520000	19630000	19550000	19590000	62.9932173549189	62.8749711451326	63.0899192330916	62.934394228251	63.012691520265	23.486619710475	0.165961996710642	0.675163249805181	65051	0.128309995688099	TRUE	X	19514949	62.8649073592308
CG14225_1	CG14225	CG14225	X	19560000	19380000	19660000	19530000	19590000	62.9540686617931	62.5897818596322	63.1471364358309	62.8948454228019	63.012691520265	18.8378593732432	0.135458775615521	0.429222735022813	9640	0.0189030045790517	TRUE	X	19569640	62.9729716663722
CG14228_1	CG14228	CG14228	X	19540000	19460000	19670000	19500000	19560000	62.914653132881	62.7543307093803	63.1660746001233	62.8350230754982	62.9540686617931	42.8386762488944	0.281798921666805	0.176393767117194	46990	0.0921836940836727	TRUE	X	19586990	63.0068368269646
CG14252_1	CG14252	CG14252	3R	22830000	22730000	22900000	22790000	22880000	92.2602166152853	91.9856339936048	92.4507429813337	92.1507326816724	92.3964428017555	26.8229359341942	0.187187922982437	0.13152067380691	58698	0.160819878113159	TRUE	3R	22771302	92.0993967371721
CG14253_1	CG14253	CG14253	3R	22810000	22770000	22890000	22800000	22860000	92.2055315043611	92.0958182475406	92.4236062773155	92.1781464141935	92.3420347090909	47.9921919970074	0.309835882781963	0.388910612964238	2590	0.00709000234292034	TRUE	3R	22807410	92.1984415020182
CG1427_1	CG1427	CG1427	3R	1260000	24360000	2570000	590000	2480000	47.2035618695007	47.0837136233151	47.5958544581255	47.0655453188636	47.5632785688011	56.1814475803452	0.352154192773691	0.600858681681813	167278	0.0400007366855846	TRUE	3R	1427278	47.2435626061863
CG14277_1	CG14277	CG14277	2L	8240000	8160000	8330000	8220000	8280000	30.2421309498295	29.8245012772113	30.7086620849304	30.137979307222	30.4499154670405	22.5624729841409	0.159985073194842	0.476185029622459	2667	0.0138756109796248	TRUE	2L	8242667	30.2560065608091
CG14283_1	CG14283	CG14283	3R	14880000	14780000	14950000	14840000	14910000	64.7351304082738	64.4721451432649	64.9196810001352	64.629839362641	64.8141789294105	29.0211171021603	0.200876870306124	0.130113011560817	40540	0.106836779300352	TRUE	3R	14920540	64.8419671875742
CG14290_1	CG14290	CG14290	3R	14560000	14380000	14740000	14520000	14610000	63.8967551384557	63.4299562044323	64.3671866854179	63.792676280019	64.0271026236237	22.2265816471214	0.157802097355441	0.258585954818819	193978	0.507093199043965	TRUE	3R	14753978	64.4038483374997
CG14294_1	CG14294	CG14294	3R	14730000	14680000	14780000	14710000	14750000	64.3409693792405	64.2100217758406	64.4721451432649	64.288562247695	64.3934130164617	28.6615252431966	0.198653424961979	1.02829982325122e-08	2089	0.00547564625259156	TRUE	3R	14727911	64.3354937329879
CG14296_1	CG14296	CG14296	3R	14740000	14660000	14780000	14700000	14760000	64.3671866854179	64.1577094638849	64.4721451432649	64.2623726254321	64.4196482708192	31.3137759817932	0.214908609467963	0.292859856523291	7011	0.0183819050145928	TRUE	3R	14732989	64.3488047804033
CG14298_1	CG14298	CG14298	3R	14720000	14700000	14750000	14720000	14730000	64.314761199482	64.2623726254321	64.3934130164617	64.314761199482	64.3409693792405	90.1109489794617	0.501558418670213	0.670471357513506	18493	0.0484423990215532	TRUE	3R	14701507	64.2663188004605
CG14299_1	CG14299	CG14299	3R	14590000	14560000	14640000	14580000	14610000	63.9749316093479	63.8967551384557	64.105436502894	63.9488619469117	64.0271026236237	139.224777067338	0.658962008818296	0.776350506799745	5508	0.0143604940079172	TRUE	3R	14584492	63.9605711153399
CG14304_1	CG14304	CG14304	3R	14450000	14400000	14490000	14430000	14460000	63.6109985987616	63.4816143868868	63.7147403293455	63.5592048454726	63.6369150054965	71.9773448605343	0.426589969453706	0.707105124071541	3871	0.0100287697675299	TRUE	3R	14446129	63.6009698289941
CG14307-PC_1	CG14307-PC	CG14307	3R	14300000	14210000	14450000	14250000	14380000	63.2239083385877	62.9933220545656	63.6109985987616	63.0956368293933	63.4299562044323	16.4787564055483	0.119555145461931	0.363439526519827	38510	0.0988311121736842	TRUE	3R	14261490	63.125077226414
CG14307-PD_1	CG14307-PD	CG14307	3R	14280000	14210000	14420000	14240000	14330000	63.1725507609646	62.9933220545656	63.5333278350378	63.070032319486	63.3010630507707	19.6001608792782	0.140536083594877	0.302379524948464	18510	0.0474735345506474	TRUE	3R	14261490	63.125077226414
CG14307-PE_1	CG14307-PE	CG14307	3R	14300000	14210000	14450000	14250000	14380000	63.2239083385877	62.9933220545656	63.6109985987616	63.0956368293933	63.4299562044323	16.4787564055483	0.119555145461931	0.363439526519827	41054	0.105618512591946	TRUE	3R	14341054	63.3295268511796
CG14307-PI_1	CG14307-PI	CG14307	3R	14300000	14210000	14450000	14250000	14380000	63.2239083385877	62.9933220545656	63.6109985987616	63.0956368293933	63.4299562044323	16.4787564055483	0.119555145461931	0.363439526519827	32241	0.0829237411180941	TRUE	3R	14332241	63.3068320797058
CG14307-PJ_1	CG14307-PJ	CG14307	3R	14300000	14210000	14450000	14250000	14380000	63.2239083385877	62.9933220545656	63.6109985987616	63.0956368293933	63.4299562044323	16.4787564055483	0.119555145461931	0.363439526519827	29701	0.0763850512629176	TRUE	3R	14329701	63.3002933898506
CG14307-PL_1	CG14307-PL	CG14307	3R	14300000	14210000	14450000	14250000	14380000	63.2239083385877	62.9933220545656	63.6109985987616	63.0956368293933	63.4299562044323	16.4787564055483	0.119555145461931	0.363439526519827	38510	0.0988311121736842	TRUE	3R	14261490	63.125077226414
CG14307-PM_1	CG14307-PM	CG14307	3R	14300000	14210000	14450000	14250000	14380000	63.2239083385877	62.9933220545656	63.6109985987616	63.0956368293933	63.4299562044323	16.4787564055483	0.119555145461931	0.363439526519827	38510	0.0988311121736842	TRUE	3R	14261490	63.125077226414
CG14307-PN_1	CG14307-PN	CG14307	3R	14300000	14210000	14450000	14250000	14380000	63.2239083385877	62.9933220545656	63.6109985987616	63.0956368293933	63.4299562044323	16.4787564055483	0.119555145461931	0.363439526519827	41054	0.105618512591946	TRUE	3R	14341054	63.3295268511796
CG14312_1	CG14312	CG14312	3R	14110000	14060000	14200000	14090000	14150000	62.7388019006117	62.6122691200968	62.9677870695145	62.6881281203931	62.8403846204179	53.5493537342238	0.338843636791231	0.237971837786366	824	0.00208933000436673	TRUE	3R	14109176	62.7367125706073
CG14327_1	CG14327	CG14327	3R	13360000	13200000	13540000	13320000	13450000	60.9069329499511	60.538089938806	61.331986541714	60.8139107515974	61.1181604559105	26.6451482305371	0.186070571965245	0.458776084381911	79726	0.186981683971339	TRUE	3R	13439726	61.0939146339224
CG1433_1	CG1433	CG1433	3R	1260000	260000	2280000	590000	4060000	47.2035618695007	47.0051413225164	47.4935855834073	47.0655453188636	48.2162739411694	26.3092534786277	0.183955363881298	0.285088142334156	179184	0.0429532010037121	TRUE	3R	1439184	47.2465150705044
CG14334_1	CG14334	CG14334	3R	12980000	12420000	13430000	12760000	13300000	60.0453286765217	58.866578282239	61.0709933729337	59.5695227476904	60.7676008654689	16.3125174649464	0.118423492404365	0.109306695641819	191304	0.427532924140252	TRUE	3R	13171304	60.472861600662
CG1434_1	CG1434	CG1434	X	14240000	14150000	14330000	14190000	14280000	47.0925333158355	46.7551099142312	47.422876120053	46.9059637980899	47.2402130119198	83.2201621685792	0.474300322196157	0.713605826998282	107593	0.404226738560887	TRUE	X	14132407	46.6883065772746
CG14352_1	CG14352	CG14352	2L	1570000	1470000	1650000	1520000	1590000	3.26064455334689	2.99794819094129	3.47519138610127	3.12854223707741	3.31391232512664	30.3096486837512	0.208793640182324	0.281587283730027	41508	0.110826271072213	TRUE	2L	1611508	3.37147082441911
CG14353_1	CG14353	CG14353	3L	17870000	17610000	18450000	17720000	18220000	44.8278091916678	44.6558611998691	45.1904247520048	44.7294132949848	45.0497241439965	22.2970757902241	0.158260712447742	0.150871094724479	31354	0.0203039624194048	TRUE	3L	17901354	44.8481131540872
[truncated: 6,450 more rows]
