# Supplementary material for: Genetic Dissection of the Drosophila melanogaster Female Head Transcriptome Reveals Widespread Allelic Heterogeneity
Source: PLoS Genet. 2014 May 8;10(5):e1004322. doi: 10.1371/journal.pgen.1004322 (PMC4014434; doi:10.1371/journal.pgen.1004322)
Supplement: Table S3 — Hard coded founder genotype assignments at all significant eQTL. Each RIL at each eQTL peak is assigned the most likely founder genotype, given the probability is greater than 0.95. This corresponds to a 2 digit number with the assignment from the population A RIL and the population B RIL. E.g. the number 24 indicates that RIL cross has an A2B4 genotype. If the highest founder genotype probability is less than 0.95 it is coded as uncertain. The number 9 indicates an uncertain assignment. Column names for columns 5 to 601 are the maternal RIL ID. The paternal RIL is the RIL with the matching number in the corresponding subpopulation (see Methods). Other columns are: Name = eQTL identifier, TID = transcript identifier (CG name) for transcripts mapped separately, gene identifier otherwise, GID = gene identifier (CG name), chr = chromosome location of eQTL peak. (ZIP) [file pgen.1004322.s011.zip]

Archive with 3 entries (2 files):
- TableS3.txt
- __MACOSX/
- __MACOSX/._TableS3.txt
