# Supplementary material for: Genetic Dissection of the Drosophila melanogaster Female Head Transcriptome Reveals Widespread Allelic Heterogeneity
Source: PLoS Genet. 2014 May 8;10(5):e1004322. doi: 10.1371/journal.pgen.1004322 (PMC4014434; doi:10.1371/journal.pgen.1004322)
Supplement: Table S3 — Hard coded founder genotype assignments at all significant eQTL. Each RIL at each eQTL peak is assigned the most likely founder genotype, given the probability is greater than 0.95. This corresponds to a 2 digit number with the assignment from the population A RIL and the population B RIL. E.g. the number 24 indicates that RIL cross has an A2B4 genotype. If the highest founder genotype probability is less than 0.95 it is coded as uncertain. The number 9 indicates an uncertain assignment. Column names for columns 5 to 601 are the maternal RIL ID. The paternal RIL is the RIL with the matching number in the corresponding subpopulation (see Methods). Other columns are: Name = eQTL identifier, TID = transcript identifier (CG name) for transcripts mapped separately, gene identifier otherwise, GID = gene identifier (CG name), chr = chromosome location of eQTL peak. (ZIP) [file pgen.1004322.s011.zip › TableS3.txt]

Name	TID	GID	chr	peakp	11003	11004	11005	11006	11007	11008	11009	11010	11011	11012	11013	11014	11015	11016	11017	11019	11020	11021	11022	11023	11024	11025	11026	11027	11028	11030	11031	11033	11035	11036	11037	11038	11039	11040	11041	11042	11043	11044	11045	11046	11049	11050	11051	11052	11053
CG10005_1	CG10005	CG10005	3R	7790000	97	77	44	46	44	46	32	92	47	49	96	47	44	33	42	74	42	46	77	43	29	47	36	73	97	26	46	47	96	42	29	96	47	97	92	92	76	32	46	42	73	49	43	94	36
CG10006_1	CG10006	CG10006	3L	14990000	42	92	46	36	27	52	45	47	31	46	34	37	37	27	37	91	14	99	49	17	45	17	34	37	47	37	21	17	47	42	14	46	19	42	34	21	47	27	49	14	27	32	32	17	41
CG10009_1	CG10009	CG10009	3R	24430000	36	46	27	29	35	42	32	42	99	37	46	36	49	42	47	36	42	47	36	49	49	65	25	52	47	26	46	46	45	57	32	42	42	46	47	46	45	35	47	45	49	56	42	45	42
CG10011_1	CG10011	CG10011	3R	24370000	36	46	27	29	35	42	32	42	94	37	46	36	44	42	47	36	42	47	36	44	49	65	25	92	47	26	46	46	45	57	32	42	42	46	47	46	45	35	47	45	49	56	42	45	42
CG10018_1	CG10018	CG10018	3R	1130000	32	77	35	32	32	36	34	72	77	79	36	97	36	62	72	73	62	42	42	79	79	72	32	32	77	36	72	37	66	32	72	42	79	46	42	76	36	72	37	32	72	62	32	32	36
CG10019_1	CG10019	CG10019	2L	3770000	62	64	32	46	46	66	66	46	76	46	46	67	97	47	36	46	72	66	99	66	86	76	96	47	63	97	86	47	66	36	46	36	86	32	36	73	36	76	36	76	46	96	56	76	36
CG10021_1	CG10021	CG10021	2L	3700000	62	54	92	46	46	66	66	46	76	46	46	67	87	47	36	49	72	66	99	69	86	76	96	47	53	97	86	47	56	39	46	36	86	32	36	93	36	76	36	76	49	86	56	76	36
CG10026_1	CG10026	CG10026	2L	20370000	43	91	41	96	46	16	46	73	43	48	43	43	41	43	16	73	43	43	43	46	18	43	47	83	73	86	41	43	46	16	43	46	76	13	73	43	81	43	43	41	73	41	13	76	76
CG10026_2	CG10026	CG10026	2R	8840000	43	28	28	21	53	29	23	79	73	28	51	58	73	73	98	75	93	23	43	46	53	55	73	25	45	58	49	73	71	59	43	76	93	23	55	25	53	73	58	73	41	21	28	49	43
CG10031_1	CG10031	CG10031	2L	3710000	62	54	32	46	46	66	66	46	76	46	46	67	87	47	36	46	72	66	99	66	86	76	96	47	53	97	86	47	56	36	46	36	86	32	36	73	36	76	36	76	46	86	56	76	36
CG10036-PE_1	CG10036-PE	CG10036	2R	16710000	48	77	68	49	53	57	63	68	66	48	66	52	68	63	65	93	58	62	67	63	69	69	63	52	67	68	68	62	23	48	68	68	57	48	69	42	68	58	68	23	63	59	58	45	58
CG10038_1	CG10038	CG10038	3R	8190000	97	77	44	41	44	41	32	92	46	49	96	46	44	33	42	74	42	49	77	43	29	47	36	73	97	29	42	47	49	42	29	31	47	97	92	92	71	32	46	42	73	49	43	94	36
CG1004_1	CG1004	CG1004	3L	1460000	25	98	39	84	49	27	46	26	27	26	49	25	34	47	98	99	98	39	26	26	47	48	49	25	49	46	29	27	29	46	44	25	39	45	27	26	29	26	44	49	46	36	46	44	23
CG10043-PA_1	CG10043-PA	CG10043	2L	20590000	43	91	41	76	46	16	46	73	43	48	43	43	41	43	16	73	43	43	43	41	18	43	49	83	73	86	41	43	41	16	43	41	76	13	73	43	81	43	43	41	73	41	13	76	76
CG10043-PB_1	CG10043-PB	CG10043	2L	20590000	43	91	41	76	46	16	46	73	43	48	43	43	41	43	16	73	43	43	43	41	18	43	49	83	73	86	41	43	41	16	43	41	76	13	73	43	81	43	43	41	73	41	13	76	76
CG10043-PD_1	CG10043-PD	CG10043	2L	20870000	43	91	41	76	46	16	43	73	43	48	43	43	41	43	16	73	43	43	43	41	19	43	46	83	73	86	41	43	41	16	43	41	76	13	73	43	81	43	43	41	73	41	13	76	76
CG10043-PE_1	CG10043-PE	CG10043	2L	20590000	43	91	41	76	46	16	46	73	43	48	43	43	41	43	16	73	43	43	43	41	18	43	49	83	73	86	41	43	41	16	43	41	76	13	73	43	81	43	43	41	73	41	13	76	76
CG10043-PG_1	CG10043-PG	CG10043	2L	20870000	43	91	41	76	46	16	43	73	43	48	43	43	41	43	16	73	43	43	43	41	19	43	46	83	73	86	41	43	41	16	43	41	76	13	73	43	81	43	43	41	73	41	13	76	76
CG10045_1	CG10045	CG10045	3R	8330000	77	77	44	41	44	41	32	49	46	49	46	46	44	33	42	74	42	41	77	43	29	47	36	73	47	27	42	47	49	42	29	41	47	47	42	42	71	32	46	49	73	49	43	74	39
CG10047_1	CG10047	CG10047	3R	1500000	42	77	35	32	32	36	34	72	77	79	36	97	36	92	72	79	92	42	42	72	79	72	32	32	77	36	72	37	96	32	72	32	79	46	42	76	36	72	37	32	72	92	32	32	36
CG10052_1	CG10052	CG10052	2R	16830000	98	69	68	25	93	57	63	68	69	98	66	92	68	63	68	63	58	62	69	63	62	62	63	52	67	68	68	62	63	98	98	68	57	28	63	22	68	58	98	23	63	55	58	95	58
CG10053_1	CG10053	CG10053	3R	3220000	72	77	35	32	32	36	34	72	77	79	36	27	36	22	72	71	22	42	42	72	79	72	32	32	77	36	72	37	26	32	72	32	79	76	42	76	36	72	37	32	72	22	32	72	36
CG10055_1	CG10055	CG10055	3R	3220000	72	77	35	32	32	36	34	72	77	79	36	27	36	22	72	71	22	42	42	72	79	72	32	32	77	36	72	37	26	32	72	32	79	76	42	76	36	72	37	32	72	22	32	72	36
CG10064_1	CG10064	CG10064	3L	6890000	37	73	46	97	39	37	34	39	94	74	37	57	79	37	55	37	31	33	74	31	37	39	24	37	31	26	37	59	26	87	33	35	37	29	57	37	31	91	77	34	57	37	37	57	24
CG10068_1	CG10068	CG10068	3R	2310000	42	77	35	32	32	36	34	72	77	79	36	97	36	92	72	71	92	42	42	72	79	72	32	32	77	36	72	37	96	32	72	32	79	76	42	76	36	72	37	32	72	92	32	32	36
CG1007_1	CG1007	CG1007	3L	710000	25	36	44	84	49	28	49	26	27	26	44	29	94	45	48	94	46	45	26	29	47	48	44	26	44	47	24	27	24	26	44	26	45	46	25	26	24	26	44	44	46	34	26	44	29
CG10072_1	CG10072	CG10072	3L	6930000	37	73	46	97	39	37	34	39	54	74	37	57	79	37	55	37	31	33	74	31	37	39	24	37	31	26	37	59	26	87	33	35	97	29	57	37	31	91	77	34	57	37	37	57	24
CG10075_1	CG10075	CG10075	3L	6950000	37	73	46	97	39	37	34	36	54	74	37	57	76	37	55	37	31	33	74	31	37	36	24	37	31	26	37	59	26	87	33	35	97	29	57	37	31	21	77	34	57	37	37	57	24
CG10076-PA_1	CG10076-PA	CG10076	2L	20330000	43	91	41	96	46	16	46	73	43	48	43	43	41	43	16	73	43	43	43	46	18	43	47	83	73	86	41	43	46	16	43	46	76	13	73	43	81	43	43	41	73	41	13	76	76
CG10076-PB_1	CG10076-PB	CG10076	2L	20330000	43	91	41	96	46	16	46	73	43	48	43	43	41	43	16	73	43	43	43	46	18	43	47	83	73	86	41	43	46	16	43	46	76	13	73	43	81	43	43	41	73	41	13	76	76
CG10076-PC_1	CG10076-PC	CG10076	2L	20330000	43	91	41	96	46	16	46	73	43	48	43	43	41	43	16	73	43	43	43	46	18	43	47	83	73	86	41	43	46	16	43	46	76	13	73	43	81	43	43	41	73	41	13	76	76
CG10076-PD_1	CG10076-PD	CG10076	2L	20330000	43	91	41	96	46	16	46	73	43	48	43	43	41	43	16	73	43	43	43	46	18	43	47	83	73	86	41	43	46	16	43	46	76	13	73	43	81	43	43	41	73	41	13	76	76
CG10076-PE_1	CG10076-PE	CG10076	2L	20330000	43	91	41	96	46	16	46	73	43	48	43	43	41	43	16	73	43	43	43	46	18	43	47	83	73	86	41	43	46	16	43	46	76	13	73	43	81	43	43	41	73	41	13	76	76
CG10076-PF_1	CG10076-PF	CG10076	2L	20330000	43	91	41	96	46	16	46	73	43	48	43	43	41	43	16	73	43	43	43	46	18	43	47	83	73	86	41	43	46	16	43	46	76	13	73	43	81	43	43	41	73	41	13	76	76
CG10076-PG_1	CG10076-PG	CG10076	2L	20330000	43	91	41	96	46	16	46	73	43	48	43	43	41	43	16	73	43	43	43	46	18	43	47	83	73	86	41	43	46	16	43	46	76	13	73	43	81	43	43	41	73	41	13	76	76
CG10077-PA_1	CG10077-PA	CG10077	3L	6950000	37	73	46	97	39	37	34	36	54	74	37	57	76	37	55	37	31	33	74	31	37	36	24	37	31	26	37	59	26	87	33	35	97	29	57	37	31	21	77	34	57	37	37	57	24
CG10077-PD_1	CG10077-PD	CG10077	3L	6950000	37	73	46	97	39	37	34	36	54	74	37	57	76	37	55	37	31	33	74	31	37	36	24	37	31	26	37	59	26	87	33	35	97	29	57	37	31	21	77	34	57	37	37	57	24
CG10078_1	CG10078	CG10078	3L	6770000	37	73	49	97	39	37	34	33	94	74	37	57	73	37	55	37	31	33	74	31	37	33	24	37	31	26	37	59	26	87	33	35	37	29	57	37	31	91	47	34	57	37	37	57	24
CG10083_1	CG10083	CG10083	3L	13510000	48	18	36	46	27	58	45	46	36	46	37	37	36	26	38	11	26	16	46	17	47	37	44	18	36	37	26	17	37	36	24	46	47	42	36	21	46	37	46	37	26	48	38	17	46
CG10089-PD_1	CG10089-PD	CG10089	3L	13510000	48	18	36	46	27	58	45	46	36	46	37	37	36	26	38	11	26	16	46	17	47	37	44	18	36	37	26	17	37	36	24	46	47	42	36	21	46	37	46	37	26	48	38	17	46
CG10089-PE_1	CG10089-PE	CG10089	3L	13480000	48	19	36	46	27	58	45	46	36	46	37	37	36	26	38	11	26	16	46	17	47	37	44	18	36	37	26	17	39	36	24	46	47	42	36	21	46	37	46	37	26	48	38	17	46
CG1009_1	CG1009	CG1009	3L	1620000	25	48	38	84	59	27	46	26	26	26	57	25	34	47	58	96	58	33	26	26	57	58	48	25	46	46	26	27	26	47	54	25	33	55	27	27	26	26	54	48	46	36	47	46	23
CG10090_1	CG10090	CG10090	3R	8220000	97	77	44	41	44	41	32	92	46	49	96	46	44	33	42	74	42	41	77	43	29	47	36	73	97	29	42	47	49	42	29	91	47	97	92	92	71	32	46	42	73	49	43	94	36
CG10091_1	CG10091	CG10091	3R	8270000	97	77	44	41	44	41	32	92	46	49	96	46	44	33	42	74	42	41	77	43	29	47	36	73	97	27	42	47	49	42	29	41	47	97	92	92	71	32	46	42	73	49	43	94	36
CG10095_1	CG10095	CG10095	3R	8120000	97	77	44	49	44	49	32	92	49	49	96	49	44	33	42	74	42	49	77	43	29	47	36	73	97	26	49	47	49	42	29	39	47	97	92	92	79	32	46	42	73	49	43	94	36
CG10096-PA_1	CG10096-PA	CG10096	3R	8260000	97	77	44	41	44	41	32	92	46	49	96	46	44	33	42	74	42	41	77	43	29	47	36	73	97	27	42	47	49	42	29	91	47	97	92	92	71	32	46	42	73	49	43	94	36
CG10103-PA_1	CG10103-PA	CG10103	3L	6560000	37	79	41	97	35	37	34	39	84	74	37	57	99	37	55	37	31	39	74	31	37	39	24	39	91	26	37	55	91	87	39	35	37	25	97	37	31	91	47	34	57	37	37	57	24
CG10103-PC_1	CG10103-PC	CG10103	3L	6560000	37	79	41	97	35	37	34	39	84	74	37	57	99	37	55	37	31	39	74	31	37	39	24	39	91	26	37	55	91	87	39	35	37	25	97	37	31	91	47	34	57	37	37	57	24
CG10103-PE_1	CG10103-PE	CG10103	3L	6560000	37	79	41	97	35	37	34	39	84	74	37	57	99	37	55	37	31	39	74	31	37	39	24	39	91	26	37	55	91	87	39	35	37	25	97	37	31	91	47	34	57	37	37	57	24
CG10103-PF_1	CG10103-PF	CG10103	3L	6550000	37	79	41	97	35	37	34	39	84	74	37	57	99	37	55	37	31	39	74	31	37	39	24	39	91	26	37	55	91	87	39	35	37	25	97	37	31	31	47	34	57	37	37	57	24
CG10106_1	CG10106	CG10106	2R	2820000	43	91	41	76	43	13	43	71	43	46	43	43	41	43	16	73	43	43	53	41	13	43	46	83	73	86	49	43	41	16	43	41	76	13	53	43	81	73	43	41	73	41	16	73	73
CG10107_1	CG10107	CG10107	3L	6780000	37	73	49	97	39	37	34	33	94	74	37	57	73	37	55	37	31	33	74	31	37	33	24	37	31	26	37	59	26	87	33	35	37	29	57	37	31	91	47	34	57	37	37	57	24
CG10109_1	CG10109	CG10109	2R	10300000	73	59	57	11	99	71	13	91	99	76	21	73	93	79	17	95	73	59	59	55	53	73	93	73	95	79	73	73	53	91	71	73	79	73	73	73	73	71	76	79	73	17	78	93	53
CG10110_1	CG10110	CG10110	2R	10410000	73	59	57	11	96	71	13	51	76	76	21	73	53	79	17	55	73	59	56	55	53	73	93	73	55	73	73	73	53	91	71	73	73	73	73	73	73	71	76	73	73	17	78	53	53
CG10112_1	CG10112	CG10112	2R	10310000	73	59	57	11	99	71	13	91	99	76	21	73	93	79	17	95	73	59	59	55	53	73	93	73	95	79	73	73	53	91	71	73	79	73	73	73	73	71	76	79	73	17	78	93	53
CG10117_1	CG10117	CG10117	2R	10440000	73	59	57	11	96	71	13	51	76	76	21	73	53	79	17	55	73	59	56	55	53	73	93	73	55	73	73	73	53	91	71	73	73	73	73	73	73	71	76	73	73	17	78	53	53
CG10118-PA_1	CG10118-PA	CG10118	3L	5810000	37	71	41	87	39	36	34	35	44	74	37	56	75	37	56	35	31	35	74	31	77	35	24	39	21	26	36	35	31	87	35	35	37	25	37	37	31	31	36	34	57	36	37	56	24
CG10119_1	CG10119	CG10119	2R	10490000	73	59	59	19	76	71	13	51	76	76	21	73	53	79	17	55	73	59	56	55	53	73	73	73	55	73	73	73	53	71	71	73	73	73	73	73	73	71	76	73	73	17	78	53	53
CG10120_1	CG10120	CG10120	3R	8570000	77	77	44	41	44	41	39	41	47	32	46	47	74	33	42	74	42	41	77	43	29	47	46	73	45	27	42	47	41	32	29	41	47	47	42	42	71	32	47	41	73	49	43	74	37
CG10121_1	CG10121	CG10121	3L	6630000	37	73	41	97	35	37	34	33	84	74	37	57	93	37	55	37	31	33	74	31	37	33	24	37	31	26	37	55	99	87	33	35	37	25	97	37	31	91	47	34	57	37	37	57	24
CG10123_1	CG10123	CG10123	2L	19620000	43	96	41	46	46	16	46	73	43	48	43	43	71	43	16	73	43	43	43	46	19	49	47	83	73	86	41	43	46	16	43	46	46	13	73	49	81	43	43	41	73	41	13	76	76
CG10126_1	CG10126	CG10126	3R	8450000	77	77	44	41	44	41	32	41	47	32	46	47	94	33	42	74	42	41	77	43	29	47	36	73	45	27	42	47	41	42	29	41	47	47	42	42	71	32	47	41	73	49	43	74	37
CG10128-PA_1	CG10128-PA	CG10128	2R	10490000	73	59	59	19	76	71	13	51	76	76	21	73	53	79	17	55	73	59	56	55	53	73	73	73	55	73	73	73	53	71	71	73	73	73	73	73	73	71	76	73	73	17	78	53	53
CG10128-PB_1	CG10128-PB	CG10128	2R	10400000	73	59	57	11	96	71	13	51	76	76	21	73	53	79	17	55	73	59	56	55	53	73	93	73	55	73	73	73	53	91	71	73	73	73	73	73	73	71	76	73	73	17	78	53	53
CG10128-PC_1	CG10128-PC	CG10128	2R	10490000	73	59	59	19	76	71	13	51	76	76	21	73	53	79	17	55	73	59	56	55	53	73	73	73	55	73	73	73	53	71	71	73	73	73	73	73	73	71	76	73	73	17	78	53	53
CG10128-PD_1	CG10128-PD	CG10128	2R	10490000	73	59	59	19	76	71	13	51	76	76	21	73	53	79	17	55	73	59	56	55	53	73	73	73	55	73	73	73	53	71	71	73	73	73	73	73	73	71	76	73	73	17	78	53	53
CG10128-PE_1	CG10128-PE	CG10128	2R	10500000	73	59	59	19	76	71	13	51	76	76	21	73	53	79	17	55	73	59	56	55	53	73	73	73	55	73	73	73	53	71	71	73	73	73	73	73	73	71	76	73	73	17	78	53	53
CG10128-PF_1	CG10128-PF	CG10128	2R	10490000	73	59	59	19	76	71	13	51	76	76	21	73	53	79	17	55	73	59	56	55	53	73	73	73	55	73	73	73	53	71	71	73	73	73	73	73	73	71	76	73	73	17	78	53	53
CG10128-PG_1	CG10128-PG	CG10128	2R	10490000	73	59	59	19	76	71	13	51	76	76	21	73	53	79	17	55	73	59	56	55	53	73	73	73	55	73	73	73	53	71	71	73	73	73	73	73	73	71	76	73	73	17	78	53	53
CG10130_1	CG10130	CG10130	2R	10460000	73	59	57	11	96	71	13	51	76	76	21	73	53	79	17	55	73	59	56	55	53	73	93	73	55	73	73	73	53	91	71	73	73	73	73	73	73	71	76	73	73	17	78	53	53
CG10132_1	CG10132	CG10132	2L	19530000	43	96	41	46	46	16	46	73	43	48	43	43	71	49	16	73	43	43	43	46	16	46	47	83	73	86	41	43	46	16	43	46	46	13	73	46	81	43	43	41	73	41	13	76	76
CG10133_1	CG10133	CG10133	3L	13350000	48	49	36	46	29	58	45	46	36	46	37	37	36	26	38	11	26	96	46	97	47	37	44	18	36	37	26	97	39	36	24	46	47	42	36	21	46	37	46	37	29	48	38	17	46
CG10137_1	CG10137	CG10137	2L	19590000	43	96	41	46	46	16	46	73	43	48	43	43	71	43	16	73	43	43	43	46	16	46	47	83	73	86	41	43	46	16	43	46	46	13	73	46	81	43	43	41	73	41	13	76	76
CG10139_1	CG10139	CG10139	2R	10490000	73	59	59	19	76	71	13	51	76	76	21	73	53	79	17	55	73	59	56	55	53	73	73	73	55	73	73	73	53	71	71	73	73	73	73	73	73	71	76	73	73	17	78	53	53
CG10142_1	CG10142	CG10142	2R	20630000	44	48	48	44	26	44	54	28	45	55	46	64	66	25	46	45	24	48	66	47	55	26	44	48	46	45	28	24	24	47	64	46	48	44	48	45	54	66	54	46	24	66	46	45	44
CG10145_1	CG10145	CG10145	2R	10530000	73	59	59	19	76	71	13	51	76	76	21	73	53	79	17	55	73	59	56	55	53	73	73	73	55	73	73	73	53	71	71	73	73	73	73	73	73	71	76	73	73	17	78	53	53
CG10147_1	CG10147	CG10147	3L	6460000	37	79	41	87	35	37	34	35	84	74	37	57	75	37	55	37	31	35	74	31	37	35	24	39	91	26	37	55	91	87	39	35	37	25	97	37	31	31	47	34	57	37	37	57	24
CG10149_1	CG10149	CG10149	2R	10650000	73	53	55	13	76	71	13	51	76	76	21	73	53	76	17	55	73	56	56	55	53	73	73	73	55	73	73	73	53	71	71	73	73	73	73	73	73	71	76	73	73	17	78	53	53
CG10151-PD_1	CG10151-PD	CG10151	2R	10590000	73	59	59	19	76	71	13	51	76	76	21	73	53	76	17	55	73	56	56	55	53	73	73	73	55	73	73	73	53	71	71	73	73	73	73	73	73	71	76	73	73	17	78	53	53
CG10153_1	CG10153	CG10153	2R	10600000	73	59	59	19	76	71	13	51	76	76	21	73	53	76	17	55	73	56	56	55	53	73	73	73	55	73	73	73	53	71	71	73	73	73	73	73	73	71	76	73	73	17	78	53	53
CG10155-PA_1	CG10155-PA	CG10155	2R	10650000	73	53	55	13	76	71	13	51	76	76	21	73	53	76	17	55	73	56	56	55	53	73	73	73	55	73	73	73	53	71	71	73	73	73	73	73	73	71	76	73	73	17	78	53	53
CG10155-PB_1	CG10155-PB	CG10155	2R	10660000	73	53	55	13	76	71	13	51	76	76	21	73	53	76	17	55	73	56	56	55	53	73	73	73	55	73	73	73	53	71	71	73	73	73	73	73	73	71	76	73	73	17	78	53	53
CG10155-PC_1	CG10155-PC	CG10155	2R	10650000	73	53	55	13	76	71	13	51	76	76	21	73	53	76	17	55	73	56	56	55	53	73	73	73	55	73	73	73	53	71	71	73	73	73	73	73	73	71	76	73	73	17	78	53	53
CG10159-PA_1	CG10159-PA	CG10159	2R	10660000	73	53	55	13	76	71	13	51	76	76	21	73	53	76	17	55	73	56	56	55	53	73	73	73	55	73	73	73	53	71	71	73	73	73	73	73	73	71	76	73	73	17	78	53	53
CG10159-PB_1	CG10159-PB	CG10159	2R	10660000	73	53	55	13	76	71	13	51	76	76	21	73	53	76	17	55	73	56	56	55	53	73	73	73	55	73	73	73	53	71	71	73	73	73	73	73	73	71	76	73	73	17	78	53	53
CG10159-PC_1	CG10159-PC	CG10159	2R	10660000	73	53	55	13	76	71	13	51	76	76	21	73	53	76	17	55	73	56	56	55	53	73	73	73	55	73	73	73	53	71	71	73	73	73	73	73	73	71	76	73	73	17	78	53	53
CG10161_1	CG10161	CG10161	3R	19520000	48	46	96	67	47	67	62	62	69	97	68	67	66	68	92	57	68	66	62	68	98	62	55	69	54	67	42	62	46	47	44	67	34	57	37	67	65	47	92	45	42	47	67	49	47
CG10165_1	CG10165	CG10165	2L	19530000	43	96	41	46	46	16	46	73	43	48	43	43	71	49	16	73	43	43	43	46	16	46	47	83	73	86	41	43	46	16	43	46	46	13	73	46	81	43	43	41	73	41	13	76	76
CG10166_1	CG10166	CG10166	2L	19660000	43	96	41	46	46	16	46	73	43	48	43	43	71	43	16	73	43	43	43	46	19	49	47	83	73	86	41	43	46	16	43	46	46	13	73	49	81	43	43	41	73	41	13	76	76
CG1017_1	CG1017	CG1017	3L	1940000	25	48	38	84	59	29	49	26	26	26	57	24	38	49	59	96	59	36	26	29	97	99	49	29	48	46	26	87	28	37	58	25	29	95	27	47	28	26	58	49	46	56	37	46	29
CG10171_1	CG10171	CG10171	3L	13380000	48	49	36	46	27	58	45	46	36	46	37	37	36	26	38	11	26	16	46	17	47	37	44	18	36	37	26	17	39	36	24	46	47	42	36	21	46	37	46	37	26	48	38	17	46
CG10175_1	CG10175	CG10175	3R	19340000	49	49	96	67	47	67	62	62	69	99	68	67	66	68	64	99	68	69	92	68	98	62	99	67	94	67	42	92	46	47	44	97	38	99	37	67	69	47	92	49	42	47	99	49	49
CG10178_1	CG10178	CG10178	2L	18510000	43	46	41	41	46	96	46	73	41	46	49	41	71	41	16	71	41	41	41	46	76	46	47	81	71	86	41	41	46	76	43	46	46	93	71	46	81	43	43	41	42	49	91	76	46
CG10186-PA_1	CG10186-PA	CG10186	2L	19600000	43	96	41	46	46	16	46	73	43	48	43	43	71	43	16	73	43	43	43	46	16	49	47	83	73	86	41	43	46	16	43	46	46	13	73	49	81	43	43	41	73	41	13	76	76
CG10186-PC_1	CG10186-PC	CG10186	2L	19610000	43	96	41	46	46	16	46	73	43	48	43	43	71	43	16	73	43	43	43	46	19	49	47	83	73	86	41	43	46	16	43	46	46	13	73	49	81	43	43	41	73	41	13	76	76
CG10186-PD_1	CG10186-PD	CG10186	2L	19550000	43	96	41	46	46	16	46	73	43	48	43	43	71	43	16	73	43	43	43	46	16	46	47	83	73	86	41	43	46	16	43	46	46	13	73	46	81	43	43	41	73	41	13	76	76
CG10186-PE_1	CG10186-PE	CG10186	2L	19600000	43	96	41	46	46	16	46	73	43	48	43	43	71	43	16	73	43	43	43	46	16	49	47	83	73	86	41	43	46	16	43	46	46	13	73	49	81	43	43	41	73	41	13	76	76
CG10186-PG_1	CG10186-PG	CG10186	2L	19600000	43	96	41	46	46	16	46	73	43	48	43	43	71	43	16	73	43	43	43	46	16	49	47	83	73	86	41	43	46	16	43	46	46	13	73	49	81	43	43	41	73	41	13	76	76
CG10186-PH_1	CG10186-PH	CG10186	2L	19600000	43	96	41	46	46	16	46	73	43	48	43	43	71	43	16	73	43	43	43	46	16	49	47	83	73	86	41	43	46	16	43	46	46	13	73	49	81	43	43	41	73	41	13	76	76
CG10188_1	CG10188	CG10188	2L	19650000	43	96	41	46	46	16	46	73	43	48	43	43	71	43	16	73	43	43	43	46	19	49	47	83	73	86	41	43	46	16	43	46	46	13	73	49	81	43	43	41	73	41	13	76	76
CG10189_1	CG10189	CG10189	2L	19490000	43	96	41	46	46	16	46	73	49	48	49	43	71	49	16	73	43	49	49	46	16	46	47	83	73	86	41	43	46	16	43	46	46	13	73	46	81	43	43	41	73	41	13	76	76
CG1019_1	CG1019	CG1019	3R	2920000	72	77	35	32	32	36	34	72	77	79	36	27	36	22	72	71	22	42	42	72	79	72	32	32	77	36	72	37	26	32	72	32	79	76	42	76	36	72	37	32	72	22	32	72	36
CG10192_1	CG10192	CG10192	3R	19700000	48	46	36	67	47	67	69	69	67	37	68	67	69	68	99	57	68	66	69	68	98	69	55	64	54	67	49	69	46	47	44	67	64	97	97	67	65	47	69	45	49	47	67	49	47
CG10195_1	CG10195	CG10195	2L	19440000	43	96	41	46	46	16	46	73	41	48	49	43	71	49	16	73	43	41	41	46	16	46	47	83	73	86	41	43	46	16	43	46	46	13	73	46	81	43	43	41	73	41	13	76	76
CG10198_1	CG10198	CG10198	3R	19570000	48	46	36	67	47	67	62	62	67	37	68	67	66	68	92	57	68	66	62	68	98	62	55	64	54	67	42	62	46	47	44	67	34	57	37	67	65	47	92	45	42	47	67	49	47
CG10200_1	CG10200	CG10200	2R	10690000	73	53	55	13	76	71	13	51	76	76	21	73	53	76	17	55	73	56	56	55	53	73	73	73	55	73	73	73	53	71	71	73	73	73	73	73	73	71	76	73	73	17	78	53	53
CG10203_1	CG10203	CG10203	2L	6840000	63	57	13	17	42	53	13	47	93	13	66	46	37	46	43	53	13	16	66	43	12	13	42	47	16	46	46	47	17	43	49	48	47	36	43	43	43	43	97	97	62	32	43	97	36
CG10205_1	CG10205	CG10205	2R	10700000	73	53	55	13	76	71	13	51	76	76	21	73	53	76	17	55	73	56	56	55	53	73	73	73	55	73	73	73	53	71	71	73	73	73	73	73	73	71	76	73	73	17	78	53	53
CG10208_1	CG10208	CG10208	3R	19600000	48	46	36	67	47	67	62	62	67	37	68	67	66	68	92	57	68	66	62	68	98	62	55	64	54	67	42	62	46	47	44	67	34	97	37	67	65	47	62	45	42	47	67	49	47
CG10209_1	CG10209	CG10209	2R	10710000	73	53	55	13	76	71	13	51	76	76	21	73	53	76	17	55	73	56	56	55	53	73	73	73	55	73	73	73	53	71	71	73	73	73	73	73	73	71	76	73	73	17	78	53	53
CG1021_1	CG1021	CG1021	3R	2280000	42	77	35	32	32	36	34	72	77	79	36	97	36	92	72	71	92	42	42	72	79	72	32	32	77	36	72	37	96	32	72	32	79	76	42	76	36	72	37	32	72	92	32	32	36
CG10210_1	CG10210	CG10210	3R	19590000	48	46	36	67	47	67	62	62	67	37	68	67	66	68	92	57	68	66	62	68	98	62	55	64	54	67	42	62	46	47	44	67	34	97	37	67	65	47	62	45	42	47	67	49	47
CG10211_1	CG10211	CG10211	2L	18500000	43	46	41	41	46	96	46	73	41	46	49	41	71	41	16	71	41	41	41	46	76	46	47	81	71	86	41	41	46	76	43	46	46	93	71	46	81	43	43	41	42	49	91	76	46
CG10212_1	CG10212	CG10212	2R	10710000	73	53	55	13	76	71	13	51	76	76	21	73	53	76	17	55	73	56	56	55	53	73	73	73	55	73	73	73	53	71	71	73	73	73	73	73	73	71	76	73	73	17	78	53	53
CG10217_1	CG10217	CG10217	3R	19570000	48	46	36	67	47	67	62	62	67	37	68	67	66	68	92	57	68	66	62	68	98	62	55	64	54	67	42	62	46	47	44	67	34	57	37	67	65	47	92	45	42	47	67	49	47
CG10221_1	CG10221	CG10221	3R	19580000	48	46	36	67	47	67	62	62	67	37	68	67	66	68	92	57	68	66	62	68	98	62	55	64	54	67	42	62	46	47	44	67	34	57	37	67	65	47	62	45	42	47	67	49	47
CG10225_1	CG10225	CG10225	3R	19610000	48	46	36	67	47	67	62	62	67	37	68	67	66	68	92	57	68	66	62	68	98	62	55	64	54	67	42	62	46	47	44	67	94	97	37	67	65	47	62	45	42	47	67	49	47
CG10226_1	CG10226	CG10226	3L	6240000	37	71	41	87	35	37	34	35	84	74	37	56	75	37	55	37	31	35	74	31	37	35	24	36	61	26	36	55	31	87	35	35	37	25	37	37	31	31	37	34	57	37	37	57	24
CG10228_1	CG10228	CG10228	2R	10710000	73	53	55	13	76	71	13	51	76	76	21	73	53	76	17	55	73	56	56	55	53	73	73	73	55	73	73	73	53	71	71	73	73	73	73	73	73	71	76	73	73	17	78	53	53
CG10229_1	CG10229	CG10229	3R	490000	32	77	35	32	32	36	34	72	77	79	36	97	36	92	72	73	92	42	42	76	79	72	32	32	77	36	72	37	96	32	72	42	79	46	42	76	36	72	37	32	72	92	32	32	36
CG10230_1	CG10230	CG10230	3R	19580000	48	46	36	67	47	67	62	62	67	37	68	67	66	68	92	57	68	66	62	68	98	62	55	64	54	67	42	62	46	47	44	67	34	57	37	67	65	47	62	45	42	47	67	49	47
CG10232_1	CG10232	CG10232	3R	19540000	48	46	96	67	47	67	62	62	69	97	68	67	66	68	92	57	68	66	62	68	98	62	55	69	54	67	42	62	46	47	44	67	34	57	37	67	65	47	92	45	42	47	67	49	47
CG10236_1	CG10236	CG10236	3L	6340000	37	71	41	87	35	37	34	35	89	74	37	59	75	37	55	37	31	35	74	31	37	35	24	36	61	26	39	55	31	87	35	35	37	25	37	37	31	31	37	34	57	37	37	57	24
CG10237-PA_1	CG10237-PA	CG10237	2L	19370000	43	96	41	46	46	16	46	73	41	49	42	43	71	49	16	73	43	41	41	46	96	46	47	83	73	86	41	43	46	96	43	46	46	13	73	46	81	43	43	41	73	41	13	76	76
CG10237-PB_1	CG10237-PB	CG10237	2L	18740000	43	96	41	46	46	16	46	73	41	46	42	41	71	41	16	71	41	41	41	46	76	46	47	81	71	86	41	41	46	76	43	46	46	13	71	46	81	43	43	41	41	43	11	76	46
CG10237-PC_1	CG10237-PC	CG10237	2L	19530000	43	96	41	46	46	16	46	73	43	48	43	43	71	49	16	73	43	43	43	46	16	46	47	83	73	86	41	43	46	16	43	46	46	13	73	46	81	43	43	41	73	41	13	76	76
CG10237-PD_1	CG10237-PD	CG10237	2L	19370000	43	96	41	46	46	16	46	73	41	49	42	43	71	49	16	73	43	41	41	46	96	46	47	83	73	86	41	43	46	96	43	46	46	13	73	46	81	43	43	41	73	41	13	76	76
CG10237-PE_1	CG10237-PE	CG10237	2L	19530000	43	96	41	46	46	16	46	73	43	48	43	43	71	49	16	73	43	43	43	46	16	46	47	83	73	86	41	43	46	16	43	46	46	13	73	46	81	43	43	41	73	41	13	76	76
CG1024_1	CG1024	CG1024	3R	2230000	42	77	35	32	32	36	34	72	77	79	36	97	36	92	72	71	92	42	42	72	79	72	32	32	77	36	72	37	96	32	72	32	79	76	42	76	36	72	37	32	72	92	32	32	36
CG10240_1	CG10240	CG10240	2R	10740000	73	93	95	13	76	71	13	91	76	76	21	73	93	76	17	95	73	96	96	95	93	79	73	73	95	73	73	73	99	71	71	73	73	73	73	79	73	71	76	79	79	17	78	99	99
CG10242_1	CG10242	CG10242	2R	10770000	73	73	95	13	76	79	13	91	76	76	21	73	93	76	17	95	73	96	96	95	93	79	73	73	95	73	73	73	99	71	71	73	73	73	73	79	73	71	76	79	79	17	78	99	99
CG10243_1	CG10243	CG10243	2R	10780000	73	73	95	13	76	79	13	91	76	76	21	73	93	76	17	95	73	96	96	95	93	79	73	73	95	73	73	73	99	71	71	73	73	73	73	79	73	71	76	79	79	17	78	99	99
CG10244_1	CG10244	CG10244	3R	21020000	46	49	32	57	37	67	67	37	57	37	67	37	96	66	37	41	37	91	97	66	36	67	47	46	46	37	37	97	76	46	36	97	96	67	37	57	91	35	67	47	47	39	97	31	37
CG10245_1	CG10245	CG10245	2R	10780000	73	73	95	13	76	79	13	91	76	76	21	73	93	76	17	95	73	96	96	95	93	79	73	73	95	73	73	73	99	71	71	73	73	73	73	79	73	71	76	79	79	17	78	99	99
CG10246_1	CG10246	CG10246	2R	10790000	73	73	75	13	76	76	13	71	76	76	21	73	73	76	17	75	73	76	76	75	73	76	73	73	75	73	73	73	76	71	71	73	73	73	73	76	73	71	76	76	76	17	78	76	76
CG10247_1	CG10247	CG10247	2L	3400000	62	54	52	46	46	66	96	46	76	46	46	67	87	47	36	46	72	66	36	62	86	76	39	47	56	47	86	46	56	39	42	36	86	92	66	46	36	76	96	76	47	86	56	76	96
CG10247_2	CG10247	CG10247	2R	10780000	73	73	95	13	76	79	13	91	76	76	21	73	93	76	17	95	73	96	96	95	93	79	73	73	95	73	73	73	99	71	71	73	73	73	73	79	73	71	76	79	79	17	78	99	99
CG10251_1	CG10251	CG10251	3R	19470000	49	46	96	67	47	67	62	62	69	97	68	67	66	68	69	57	68	66	62	68	98	62	55	69	54	67	42	62	46	47	44	67	39	57	37	67	65	47	52	45	42	47	67	49	47
CG10255_1	CG10255	CG10255	2R	10840000	73	73	75	13	76	76	13	71	76	76	21	73	73	76	99	73	73	76	76	75	73	76	79	73	73	73	73	93	76	71	71	73	73	73	73	76	73	71	76	76	79	19	78	76	79
CG10257_1	CG10257	CG10257	2R	10840000	73	73	75	13	76	76	13	71	76	76	21	73	73	76	99	73	73	76	76	75	73	76	79	73	73	73	73	93	76	71	71	73	73	73	73	76	73	71	76	76	79	19	78	76	79
CG10267_1	CG10267	CG10267	3R	920000	32	77	35	32	32	36	34	72	77	79	36	97	36	62	72	73	62	42	42	76	79	72	32	32	77	36	72	37	66	32	72	42	79	46	42	76	36	72	37	32	72	62	32	32	36
CG10268_1	CG10268	CG10268	2L	19620000	43	96	41	46	46	16	46	73	43	48	43	43	71	43	16	73	43	43	43	46	19	49	47	83	73	86	41	43	46	16	43	46	46	13	73	49	81	43	43	41	73	41	13	76	76
CG10274_1	CG10274	CG10274	3L	6180000	37	71	41	87	39	37	34	35	84	74	37	56	75	37	55	39	31	35	74	31	97	35	24	36	61	26	36	55	31	87	35	35	37	25	37	37	31	31	37	34	57	37	37	57	24
CG10275_1	CG10275	CG10275	2L	18400000	43	46	41	41	46	46	46	73	41	46	41	41	71	41	96	71	41	41	41	46	76	46	47	81	71	86	41	41	46	76	43	46	46	43	71	46	81	43	43	41	42	41	41	76	46
CG10277_1	CG10277	CG10277	3R	2300000	42	77	35	32	32	36	34	72	77	79	36	97	36	92	72	71	92	42	42	72	79	72	32	32	77	36	72	37	96	32	72	32	79	76	42	76	36	72	37	32	72	92	32	32	36
CG10279_1	CG10279	CG10279	3R	2240000	42	77	35	32	32	36	34	72	77	79	36	97	36	92	72	71	92	42	42	72	79	72	32	32	77	36	72	37	96	32	72	32	79	76	42	76	36	72	37	32	72	92	32	32	36
CG10283_1	CG10283	CG10283	2L	18470000	43	46	41	41	46	46	46	73	41	46	41	41	71	41	16	71	41	41	41	46	76	46	47	81	71	86	41	41	46	76	43	46	46	43	71	46	81	43	43	41	42	41	41	76	46
CG10286_1	CG10286	CG10286	3R	2210000	42	77	35	32	32	36	34	72	77	79	36	97	36	92	72	71	92	42	42	72	79	72	32	32	77	36	72	37	96	32	72	32	79	76	42	76	36	72	37	32	72	92	32	32	36
CG10287-PA_1	CG10287-PA	CG10287	3R	2280000	42	77	35	32	32	36	34	72	77	79	36	97	36	92	72	71	92	42	42	72	79	72	32	32	77	36	72	37	96	32	72	32	79	76	42	76	36	72	37	32	72	92	32	32	36
CG10287-PB_1	CG10287-PB	CG10287	3R	2110000	42	77	35	32	32	36	34	72	77	79	36	97	36	92	72	71	92	42	42	72	79	72	32	32	77	36	72	37	96	32	72	32	79	76	42	76	36	72	37	32	72	92	32	32	36
CG10289-PA_1	CG10289-PA	CG10289	3L	6240000	37	71	41	87	35	37	34	35	84	74	37	56	75	37	55	37	31	35	74	31	37	35	24	36	61	26	36	55	31	87	35	35	37	25	37	37	31	31	37	34	57	37	37	57	24
CG10289-PB_1	CG10289-PB	CG10289	3L	6150000	37	71	41	87	39	37	34	35	84	74	37	56	75	37	55	39	31	35	74	31	97	35	24	36	61	26	36	95	31	87	35	35	37	25	37	37	31	31	37	34	57	39	37	59	24
CG10289-PC_1	CG10289-PC	CG10289	3L	6240000	37	71	41	87	35	37	34	35	84	74	37	56	75	37	55	37	31	35	74	31	37	35	24	36	61	26	36	55	31	87	35	35	37	25	37	37	31	31	37	34	57	37	37	57	24
CG10289-PD_1	CG10289-PD	CG10289	3L	6240000	37	71	41	87	35	37	34	35	84	74	37	56	75	37	55	37	31	35	74	31	37	35	24	36	61	26	36	55	31	87	35	35	37	25	37	37	31	31	37	34	57	37	37	57	24
CG1030_1	CG1030	CG1030	3R	3110000	72	77	35	32	32	36	34	72	77	79	36	27	36	22	72	71	22	42	42	72	79	72	32	32	77	36	72	37	26	32	72	32	79	76	42	76	36	72	37	32	72	22	32	72	36
CG10302_1	CG10302	CG10302	2L	18500000	43	46	41	41	46	96	46	73	41	46	49	41	71	41	16	71	41	41	41	46	76	46	47	81	71	86	41	41	46	76	43	46	46	93	71	46	81	43	43	41	42	49	91	76	46
CG10305_1	CG10305	CG10305	2L	18380000	43	46	41	41	46	46	46	73	41	46	41	41	71	41	56	71	41	41	41	46	76	46	47	81	71	86	41	41	46	76	43	46	46	43	71	46	81	43	43	41	42	41	41	76	46
CG10306_1	CG10306	CG10306	2R	17560000	66	68	29	25	23	58	63	68	66	68	98	22	68	69	66	68	58	64	66	62	62	62	63	64	53	68	28	64	65	28	58	68	56	65	69	22	26	55	58	63	69	55	56	68	58
CG1031_1	CG1031	CG1031	3R	3710000	72	77	35	32	32	36	34	72	77	79	36	27	36	22	72	31	22	42	42	72	79	72	32	32	77	36	72	37	26	32	72	32	79	76	42	76	36	72	37	32	72	22	32	72	36
CG10311_1	CG10311	CG10311	3R	12180000	76	24	26	29	24	78	39	24	23	73	29	23	56	74	54	53	54	23	69	84	34	37	21	56	28	27	34	25	21	27	26	23	95	23	24	23	34	23	23	21	36	49	54	17	93
CG10315_1	CG10315	CG10315	2R	19300000	96	48	26	98	26	48	68	21	91	58	98	63	64	11	64	65	48	98	43	67	58	66	98	98	96	94	28	48	68	24	98	96	94	68	91	48	54	65	54	91	21	68	96	98	94
CG10320_1	CG10320	CG10320	2R	17570000	66	68	29	25	23	58	63	68	66	68	58	22	68	69	66	68	58	64	66	62	62	62	63	64	53	68	28	64	65	28	58	68	56	65	68	22	26	55	58	63	69	55	56	68	58
CG10328_1	CG10328	CG10328	3R	12430000	76	24	26	27	24	78	39	24	23	73	24	23	59	74	54	53	54	23	67	84	34	37	21	56	28	27	34	25	21	27	26	93	35	23	24	23	34	23	23	21	36	49	54	17	33
CG10334_1	CG10334	CG10334	2L	20160000	43	91	41	46	46	16	46	73	43	48	43	43	41	43	16	73	43	43	43	46	18	43	47	83	73	86	41	43	46	16	43	46	76	13	73	43	81	43	43	41	73	41	13	76	76
CG10335_1	CG10335	CG10335	3L	12290000	38	38	34	34	54	97	35	87	34	35	37	34	99	57	48	77	56	58	76	36	84	57	37	37	36	37	57	56	31	36	56	85	36	36	54	37	84	87	35	37	57	38	38	37	37
CG10337_1	CG10337	CG10337	2L	19600000	43	96	41	46	46	16	46	73	43	48	43	43	71	43	16	73	43	43	43	46	16	49	47	83	73	86	41	43	46	16	43	46	46	13	73	49	81	43	43	41	73	41	13	76	76
CG10338_1	CG10338	CG10338	2L	18710000	43	96	41	49	46	16	46	73	41	46	42	41	71	41	16	71	41	41	41	46	76	46	47	81	71	86	41	41	46	76	43	46	46	13	71	46	81	43	43	41	49	43	11	76	46
CG10339_1	CG10339	CG10339	3R	20450000	47	45	32	67	37	67	37	67	57	37	65	97	68	68	37	97	97	61	67	68	38	67	47	46	56	67	37	67	46	48	96	67	67	57	37	67	64	35	67	47	47	69	67	39	37
CG10341_1	CG10341	CG10341	2L	18690000	43	96	41	49	46	16	46	73	41	46	42	41	71	41	16	71	41	41	41	46	76	46	47	81	71	86	41	41	46	76	43	46	46	13	71	46	81	43	43	41	49	43	11	76	46
CG10342_1	CG10342	CG10342	3R	12450000	76	24	26	27	24	78	39	24	23	73	24	23	59	74	54	53	54	23	67	84	34	37	21	56	28	27	34	25	21	27	26	93	35	23	24	23	34	23	23	21	36	49	54	17	33
CG10344-PA_1	CG10344-PA	CG10344	2R	18370000	56	98	29	65	63	58	63	65	66	68	58	63	64	75	64	68	58	68	66	67	98	66	63	68	53	64	24	58	65	28	59	68	96	65	68	68	64	55	54	53	65	55	96	68	64
CG10344-PB_1	CG10344-PB	CG10344	2R	18300000	56	58	26	65	63	58	63	65	66	68	58	63	64	75	69	68	59	68	66	67	68	66	63	68	53	64	24	58	65	28	59	68	56	65	68	68	69	55	54	53	65	55	56	68	64
CG10345_1	CG10345	CG10345	3R	12350000	76	24	26	29	24	78	39	24	23	73	24	23	59	74	54	53	54	23	67	84	34	37	21	56	28	27	34	25	21	27	26	93	35	23	24	23	34	23	23	21	36	49	54	17	33
CG10347_1	CG10347	CG10347	X	11760000	17	36	93	77	74	77	77	79	37	77	73	73	73	13	73	73	32	77	39	76	19	16	37	33	39	31	77	79	73	16	17	72	17	73	43	79	33	17	76	49	73	79	71	43	54
CG10352-PB_1	CG10352-PB	CG10352	X	11770000	17	36	93	77	74	77	77	79	37	77	73	73	73	19	73	73	32	77	39	76	13	16	37	33	39	31	77	79	73	16	17	72	17	73	43	79	33	17	76	49	73	79	71	43	54
CG10353_1	CG10353	CG10353	X	11770000	17	36	93	77	74	77	77	79	37	77	73	73	73	19	73	73	32	77	39	76	13	16	37	33	39	31	77	79	73	16	17	72	17	73	43	79	33	17	76	49	73	79	71	43	54
CG10359-PE_1	CG10359-PE	CG10359	3L	3630000	55	35	35	54	49	26	94	59	96	41	57	39	98	98	56	96	45	99	21	48	37	93	23	59	46	97	56	27	56	96	48	55	57	95	57	47	56	95	56	93	96	56	57	49	37
CG10359-PG_1	CG10359-PG	CG10359	3L	3640000	55	35	35	54	49	26	94	59	96	41	57	39	98	98	56	96	45	99	21	48	37	93	23	59	46	97	56	27	56	96	48	55	57	95	57	47	56	95	56	93	96	56	57	49	37
CG10360_1	CG10360	CG10360	2L	19900000	43	96	41	46	46	16	46	73	43	48	43	43	41	43	16	73	43	43	43	46	19	43	47	83	73	86	41	43	46	16	43	46	76	13	73	43	81	43	43	41	73	41	13	76	76
CG10363_1	CG10363	CG10363	2L	19800000	43	96	41	46	46	16	46	73	43	48	43	43	91	43	16	73	43	43	43	46	19	43	47	83	73	86	41	43	46	16	43	46	96	13	73	43	81	43	43	41	73	41	13	76	76
CG10365_1	CG10365	CG10365	3R	19650000	48	46	36	67	47	67	62	62	67	37	68	67	66	68	92	57	68	66	62	68	98	62	55	64	54	67	42	62	46	47	44	67	94	97	37	67	65	47	62	45	42	47	67	49	47
CG10367_1	CG10367	CG10367	3R	19590000	48	46	36	67	47	67	62	62	67	37	68	67	66	68	92	57	68	66	62	68	98	62	55	64	54	67	42	62	46	47	44	67	34	97	37	67	65	47	62	45	42	47	67	49	47
CG10369-PA_1	CG10369-PA	CG10369	2L	18640000	43	96	41	49	46	16	46	73	41	46	42	41	71	41	16	71	41	41	41	46	76	46	47	81	71	86	41	41	46	76	43	46	46	13	71	46	81	43	43	41	49	49	11	76	46
CG10370_1	CG10370	CG10370	3R	19560000	48	46	36	67	47	67	62	62	67	37	68	67	66	68	92	57	68	66	62	68	98	62	55	69	54	67	42	62	46	47	44	67	34	57	37	67	65	47	92	45	42	47	67	49	47
CG10371_1	CG10371	CG10371	3R	19580000	48	46	36	67	47	67	62	62	67	37	68	67	66	68	92	57	68	66	62	68	98	62	55	64	54	67	42	62	46	47	44	67	34	57	37	67	65	47	62	45	42	47	67	49	47
CG10372_1	CG10372	CG10372	2L	18760000	43	96	41	46	46	16	46	73	41	46	42	41	71	41	16	71	41	41	41	46	76	46	47	81	71	86	41	41	46	76	43	46	46	13	71	46	81	43	43	41	91	43	11	76	96
CG10374_1	CG10374	CG10374	3R	19570000	48	46	36	67	47	67	62	62	67	37	68	67	66	68	92	57	68	66	62	68	98	62	55	64	54	67	42	62	46	47	44	67	34	57	37	67	65	47	92	45	42	47	67	49	47
CG10375_1	CG10375	CG10375	3R	19580000	48	46	36	67	47	67	62	62	67	37	68	67	66	68	92	57	68	66	62	68	98	62	55	64	54	67	42	62	46	47	44	67	34	57	37	67	65	47	62	45	42	47	67	49	47
CG10376_1	CG10376	CG10376	2L	18720000	43	96	41	49	46	16	46	73	41	46	42	41	71	41	16	71	41	41	41	46	76	46	47	81	71	86	41	41	46	76	43	46	46	13	71	46	81	43	43	41	49	43	11	76	46
CG10382_1	CG10382	CG10382	2R	18280000	56	58	26	65	63	58	63	65	66	68	58	63	64	75	66	68	56	68	66	67	68	66	63	68	53	64	24	58	65	28	59	68	56	65	68	68	66	55	54	53	65	55	56	68	64
CG10383_1	CG10383	CG10383	2L	18690000	43	96	41	49	46	16	46	73	41	46	42	41	71	41	16	71	41	41	41	46	76	46	47	81	71	86	41	41	46	76	43	46	46	13	71	46	81	43	43	41	49	43	11	76	46
CG10385_1	CG10385	CG10385	2L	18750000	43	96	41	46	46	16	46	73	41	46	42	41	71	41	16	71	41	41	41	46	76	46	47	81	71	86	41	41	46	76	43	46	46	13	71	46	81	43	43	41	91	43	11	76	96
CG10399_1	CG10399	CG10399	2L	6960000	63	57	13	17	42	53	13	47	93	13	66	46	33	46	43	53	13	16	66	43	12	13	42	47	16	46	46	47	17	43	48	48	47	36	49	43	46	49	17	47	62	32	43	47	39
CG10406_1	CG10406	CG10406	3R	12290000	76	24	26	29	24	78	39	24	23	73	24	23	59	74	54	53	54	23	67	84	34	37	21	56	28	27	34	25	21	27	26	93	35	23	24	23	34	23	23	21	36	49	54	17	33
CG10407_1	CG10407	CG10407	3R	11930000	76	24	26	29	24	98	29	24	23	73	29	23	59	79	94	53	54	23	93	84	34	37	21	56	28	27	34	25	21	27	26	23	25	23	24	23	34	23	23	21	36	49	54	17	23
CG1041_1	CG1041	CG1041	3R	2260000	42	77	35	32	32	36	34	72	77	79	36	97	36	92	72	71	92	42	42	72	79	72	32	32	77	36	72	37	96	32	72	32	79	76	42	76	36	72	37	32	72	92	32	32	36
CG10415_1	CG10415	CG10415	3L	11630000	37	37	34	34	96	39	35	87	34	95	37	34	34	57	37	66	56	96	76	36	74	57	37	77	36	37	57	56	31	36	57	35	36	38	54	37	84	89	35	77	87	37	37	77	37
CG10419_1	CG10419	CG10419	3L	19070000	32	79	49	37	37	47	44	72	77	77	77	97	72	22	72	75	72	42	42	72	79	79	32	77	77	72	72	37	72	72	72	42	79	42	42	76	72	77	72	42	77	72	96	72	42
CG10424_1	CG10424	CG10424	3L	19090000	32	79	49	37	37	47	44	72	77	79	77	97	72	22	72	75	72	42	42	72	79	79	32	77	77	72	72	37	72	72	72	42	79	42	42	76	72	77	72	42	77	72	96	72	42
CG10425_1	CG10425	CG10425	3R	21070000	46	49	32	57	37	67	67	37	57	37	67	37	96	66	37	41	37	91	97	69	36	67	47	46	46	37	37	97	76	46	36	97	96	67	37	57	91	35	67	47	47	39	97	31	37
CG10433-PA_1	CG10433-PA	CG10433	2R	17480000	66	68	99	25	93	59	63	68	66	69	98	92	68	69	66	69	58	64	66	62	62	62	63	64	99	68	98	64	69	28	58	68	56	69	63	22	26	59	59	63	69	55	56	68	58
CG10435_1	CG10435	CG10435	3R	3690000	72	77	35	32	32	36	34	72	77	79	36	27	36	22	72	31	22	42	42	72	79	72	32	32	77	36	72	37	26	32	72	32	79	76	42	76	36	72	37	32	72	22	32	72	36
CG10443_1	CG10443	CG10443	2L	19330000	43	96	41	46	46	16	46	73	41	46	42	43	71	49	16	73	43	41	41	46	96	46	47	83	73	86	41	43	46	96	43	46	46	13	73	46	81	43	43	41	73	49	13	76	76
CG10444_1	CG10444	CG10444	2R	16170000	48	78	68	48	58	57	63	48	67	48	46	52	68	69	65	43	48	68	68	61	68	62	58	58	47	68	68	68	29	48	68	68	57	47	42	68	58	48	68	59	69	59	58	45	48
CG10447_1	CG10447	CG10447	2L	19790000	43	96	41	46	46	16	46	73	43	48	43	43	71	43	16	73	43	43	43	46	19	43	47	83	73	86	41	43	46	16	43	46	46	13	73	43	81	43	43	41	73	41	13	76	76
CG10449_1	CG10449	CG10449	2L	18820000	43	96	41	46	46	16	46	73	41	46	42	41	71	41	16	71	41	41	41	46	76	46	47	81	71	86	41	41	46	76	43	46	46	13	71	46	81	43	43	41	91	43	11	76	96
CG10462_1	CG10462	CG10462	2L	19390000	43	96	41	46	46	16	46	73	41	48	42	43	71	49	16	73	43	41	41	46	96	46	47	83	73	86	41	43	46	96	43	46	46	13	73	46	81	43	43	41	73	41	13	76	76
CG10463_1	CG10463	CG10463	2L	19740000	43	96	41	46	46	16	46	73	43	48	43	43	71	43	16	73	43	43	43	46	19	43	47	83	73	86	41	43	46	16	43	46	46	13	73	43	81	43	43	41	73	41	13	76	76
CG10466_1	CG10466	CG10466	2L	19820000	43	96	41	46	46	16	46	73	43	48	43	43	91	43	16	73	43	43	43	46	19	43	47	83	73	86	41	43	46	16	43	46	96	13	73	43	81	43	43	41	73	41	13	76	76
CG10479_1	CG10479	CG10479	3L	5970000	37	71	41	87	39	39	34	35	84	74	37	56	75	37	55	35	31	35	74	31	77	35	24	36	61	26	36	35	31	87	35	35	37	25	37	37	31	31	37	34	57	36	37	56	24
CG10483_1	CG10483	CG10483	3L	5920000	37	71	41	87	39	39	34	35	84	74	37	56	75	37	59	35	31	35	74	31	77	35	24	39	61	26	36	35	31	87	35	35	37	25	37	37	31	31	36	34	57	36	37	56	24
CG10491_1	CG10491	CG10491	3L	5530000	37	99	99	67	39	36	34	35	99	34	37	56	35	37	56	95	39	37	34	39	97	39	29	39	21	26	36	95	31	69	35	35	37	29	37	37	31	95	36	99	57	36	37	56	97
CG10492_1	CG10492	CG10492	2L	19040000	43	96	41	46	46	16	46	73	41	46	42	49	71	49	16	79	49	41	41	46	76	46	47	89	79	86	41	49	46	76	43	46	46	13	79	46	81	43	43	41	79	43	19	76	76
CG10497-PA_1	CG10497-PA	CG10497	2R	17310000	66	68	69	25	63	59	63	68	66	62	68	62	68	69	66	69	58	64	66	62	62	62	63	64	99	68	68	64	69	28	58	68	59	99	63	22	96	59	56	93	69	55	56	68	58
CG10497-PB_1	CG10497-PB	CG10497	2R	17270000	66	68	66	25	63	53	63	68	66	62	68	62	68	66	66	63	58	64	66	62	62	62	63	64	98	68	68	64	66	28	58	68	59	28	63	22	66	58	56	23	66	55	56	68	58
CG10497-PC_1	CG10497-PC	CG10497	2R	17270000	66	68	66	25	63	53	63	68	66	62	68	62	68	66	66	63	58	64	66	62	62	62	63	64	98	68	68	64	66	28	58	68	59	28	63	22	66	58	56	23	66	55	56	68	58
CG10497-PD_1	CG10497-PD	CG10497	2R	17320000	66	68	69	25	63	59	63	68	66	62	68	62	68	69	66	69	58	64	66	62	62	62	63	64	99	68	68	64	69	28	58	68	59	99	63	22	96	59	56	93	69	55	56	68	58
CG10497-PE_1	CG10497-PE	CG10497	2R	17240000	66	68	66	25	63	53	63	68	96	62	68	62	68	66	66	63	58	69	66	62	92	62	63	69	98	68	68	69	66	28	58	68	53	28	63	22	66	58	56	23	66	55	56	68	58
CG10497-PF_1	CG10497-PF	CG10497	2R	17310000	66	68	69	25	63	59	63	68	66	62	68	62	68	69	66	69	58	64	66	62	62	62	63	64	99	68	68	64	69	28	58	68	59	99	63	22	96	59	56	93	69	55	56	68	58
CG10497-PG_1	CG10497-PG	CG10497	2R	17270000	66	68	66	25	63	53	63	68	66	62	68	62	68	66	66	63	58	64	66	62	62	62	63	64	98	68	68	64	66	28	58	68	59	28	63	22	66	58	56	23	66	55	56	68	58
CG10498_1	CG10498	CG10498	3R	16560000	71	75	52	47	71	94	91	55	74	77	97	74	97	37	74	57	74	77	35	31	97	37	31	57	74	95	75	94	71	78	41	35	34	47	54	44	74	94	31	91	41	45	34	55	35
CG10501_1	CG10501	CG10501	2L	19260000	43	96	41	46	46	16	46	73	41	46	42	43	71	49	16	73	43	41	41	46	76	46	47	83	73	86	41	43	46	76	43	46	46	13	73	46	81	43	43	41	73	43	13	76	76
CG10504_1	CG10504	CG10504	3L	20960000	32	27	35	37	32	32	34	72	27	79	97	27	36	22	72	73	22	42	42	76	72	72	32	32	77	92	72	37	22	32	72	42	79	46	42	36	36	77	97	42	79	22	22	96	32
CG10506_1	CG10506	CG10506	3R	21100000	46	49	32	57	37	97	67	37	57	37	97	37	96	96	37	41	37	41	47	69	36	67	47	46	46	37	37	47	79	46	36	47	46	97	37	57	91	35	67	47	47	39	47	31	37
CG10508-PI_1	CG10508-PI	CG10508	3L	21050000	32	27	35	32	32	39	34	72	27	79	97	27	36	22	72	73	22	42	42	76	72	72	32	32	77	32	72	37	22	32	72	42	79	46	42	36	36	77	37	42	79	22	22	36	32
CG10508-PJ_1	CG10508-PJ	CG10508	3L	21150000	32	27	35	32	32	39	34	72	27	79	37	27	36	22	72	73	22	42	42	76	79	72	32	32	77	32	72	37	22	32	72	42	79	46	42	36	36	79	37	42	72	22	22	36	32
CG10508-PK_1	CG10508-PK	CG10508	3L	21150000	32	27	35	32	32	39	34	72	27	79	37	27	36	22	72	73	22	42	42	76	79	72	32	32	77	32	72	37	22	32	72	42	79	46	42	36	36	79	37	42	72	22	22	36	32
CG10508-PL_1	CG10508-PL	CG10508	3L	21100000	32	27	35	32	32	39	34	72	27	79	37	27	36	22	72	73	22	42	42	76	72	72	32	32	77	32	72	37	22	32	72	42	79	46	42	36	36	79	37	42	72	22	22	36	32
CG10508-PM_1	CG10508-PM	CG10508	3L	21150000	32	27	35	32	32	39	34	72	27	79	37	27	36	22	72	73	22	42	42	76	79	72	32	32	77	32	72	37	22	32	72	42	79	46	42	36	36	79	37	42	72	22	22	36	32
CG10508-PN_1	CG10508-PN	CG10508	3L	21150000	32	27	35	32	32	39	34	72	27	79	37	27	36	22	72	73	22	42	42	76	79	72	32	32	77	32	72	37	22	32	72	42	79	46	42	36	36	79	37	42	72	22	22	36	32
CG10512_1	CG10512	CG10512	3L	21180000	32	27	35	32	32	39	34	72	27	79	37	27	36	22	72	73	22	42	42	76	79	72	32	32	77	32	72	37	22	32	72	42	79	46	42	36	36	79	37	42	72	22	22	36	32
CG10513_1	CG10513	CG10513	3R	21110000	46	49	39	57	37	97	67	37	57	37	97	37	96	96	37	41	37	41	47	69	36	67	47	46	46	37	37	47	79	46	36	47	46	97	37	57	91	35	67	47	47	39	47	31	37
CG10514_1	CG10514	CG10514	3R	21110000	46	49	39	57	37	97	67	37	57	37	97	37	96	96	37	41	37	41	47	69	36	67	47	46	46	37	37	47	79	46	36	47	46	97	37	57	91	35	67	47	47	39	47	31	37
CG10520_1	CG10520	CG10520	3R	4460000	72	47	35	32	32	36	34	72	47	49	36	27	32	22	72	31	22	46	42	71	79	42	32	32	77	36	32	37	26	32	72	32	77	76	42	76	36	72	37	32	72	22	31	42	36
CG10521_1	CG10521	CG10521	X	14590000	73	63	61	71	71	61	71	71	71	63	93	93	79	61	73	73	71	21	61	66	63	71	61	56	73	91	63	73	71	61	33	71	64	61	93	61	73	23	91	73	73	61	63	79	73
CG10523_1	CG10523	CG10523	3L	21190000	32	27	35	32	32	39	34	72	27	79	37	27	36	22	72	73	22	42	42	76	79	72	32	32	77	32	72	37	22	32	72	42	79	46	42	36	36	79	37	42	72	22	22	36	32
CG10528-PA_1	CG10528-PA	CG10528	2L	19790000	43	96	41	46	46	16	46	73	43	48	43	43	71	43	16	73	43	43	43	46	19	43	47	83	73	86	41	43	46	16	43	46	46	13	73	43	81	43	43	41	73	41	13	76	76
CG10528-PB_1	CG10528-PB	CG10528	2L	19720000	43	96	41	46	46	16	46	73	43	48	43	43	71	43	16	73	43	43	43	46	19	49	47	83	73	86	41	43	46	16	43	46	46	13	73	49	81	43	43	41	73	41	13	76	76
CG10528-PC_1	CG10528-PC	CG10528	2L	19760000	43	96	41	46	46	16	46	73	43	48	43	43	71	43	16	73	43	43	43	46	19	43	47	83	73	86	41	43	46	16	43	46	46	13	73	43	81	43	43	41	73	41	13	76	76
CG10529_1	CG10529	CG10529	3L	6090000	37	71	41	87	39	37	34	35	84	74	37	56	75	37	55	39	31	35	74	31	97	35	24	36	61	26	36	95	31	87	35	35	37	25	37	37	31	31	37	34	57	39	37	59	24
CG10534_1	CG10534	CG10534	3L	6240000	37	71	41	87	35	37	34	35	84	74	37	56	75	37	55	37	31	35	74	31	37	35	24	36	61	26	36	55	31	87	35	35	37	25	37	37	31	31	37	34	57	37	37	57	24
CG10536_1	CG10536	CG10536	2R	5740000	41	16	41	71	43	13	78	76	41	73	73	73	48	19	28	75	23	11	71	41	23	16	51	19	72	75	19	41	21	21	13	71	41	13	55	73	71	73	13	41	43	41	13	23	73
CG10537-PA_1	CG10537-PA	CG10537	3L	9080000	36	86	36	96	56	36	42	57	56	36	36	56	56	56	46	36	56	36	36	36	56	39	36	36	21	36	46	56	51	36	56	36	36	36	36	56	51	82	82	36	46	46	36	36	56
CG10537-PC_1	CG10537-PC	CG10537	3L	9080000	36	86	36	96	56	36	42	57	56	36	36	56	56	56	46	36	56	36	36	36	56	39	36	36	21	36	46	56	51	36	56	36	36	36	36	56	51	82	82	36	46	46	36	36	56
CG10537-PD_1	CG10537-PD	CG10537	3L	9070000	36	86	36	96	56	36	42	57	56	36	36	56	56	56	46	36	56	36	36	36	56	39	36	36	21	36	46	56	51	36	56	36	36	36	36	56	51	82	82	36	46	46	36	36	56
CG10537-PE_1	CG10537-PE	CG10537	3L	9080000	36	86	36	96	56	36	42	57	56	36	36	56	56	56	46	36	56	36	36	36	56	39	36	36	21	36	46	56	51	36	56	36	36	36	36	56	51	82	82	36	46	46	36	36	56
CG10537-PF_1	CG10537-PF	CG10537	3L	9080000	36	86	36	96	56	36	42	57	56	36	36	56	56	56	46	36	56	36	36	36	56	39	36	36	21	36	46	56	51	36	56	36	36	36	36	56	51	82	82	36	46	46	36	36	56
CG10537-PG_1	CG10537-PG	CG10537	3L	9080000	36	86	36	96	56	36	42	57	56	36	36	56	56	56	46	36	56	36	36	36	56	39	36	36	21	36	46	56	51	36	56	36	36	36	36	56	51	82	82	36	46	46	36	36	56
CG10538_1	CG10538	CG10538	2L	19770000	43	96	41	46	46	16	46	73	43	48	43	43	71	43	16	73	43	43	43	46	19	43	47	83	73	86	41	43	46	16	43	46	46	13	73	43	81	43	43	41	73	41	13	76	76
CG10542_1	CG10542	CG10542	3L	5790000	37	71	41	87	39	36	34	35	44	74	37	56	75	37	56	35	31	35	74	31	77	35	24	39	21	26	36	35	31	87	35	35	37	25	37	37	31	31	36	34	57	36	37	56	24
CG10550_1	CG10550	CG10550	3R	21090000	46	49	32	57	37	67	67	37	57	37	67	37	96	66	37	41	37	41	47	69	36	67	47	46	46	37	37	47	76	46	36	47	46	67	37	57	91	35	67	47	47	39	47	31	37
CG1056-PA_1	CG1056-PA	CG1056	3R	460000	32	77	35	32	32	36	34	72	77	79	36	97	36	92	72	73	92	42	42	76	79	72	32	32	77	36	72	37	96	32	72	42	79	46	42	76	36	72	37	32	72	92	32	32	36
CG1056-PB_1	CG1056-PB	CG1056	3R	490000	32	77	35	32	32	36	34	72	77	79	36	97	36	92	72	73	92	42	42	76	79	72	32	32	77	36	72	37	96	32	72	42	79	46	42	76	36	72	37	32	72	92	32	32	36
CG1056-PC_1	CG1056-PC	CG1056	3R	460000	32	77	35	32	32	36	34	72	77	79	36	97	36	92	72	73	92	42	42	76	79	72	32	32	77	36	72	37	96	32	72	42	79	46	42	76	36	72	37	32	72	92	32	32	36
CG1056-PD_1	CG1056-PD	CG1056	3R	3770000	72	77	35	32	32	36	34	72	77	99	36	27	36	22	72	31	22	42	42	72	79	92	32	32	77	36	72	37	26	32	72	32	79	76	42	76	36	72	37	32	72	22	32	92	36
CG1056-PE_1	CG1056-PE	CG1056	3R	460000	32	77	35	32	32	36	34	72	77	79	36	97	36	92	72	73	92	42	42	76	79	72	32	32	77	36	72	37	96	32	72	42	79	46	42	76	36	72	37	32	72	92	32	32	36
CG10560_1	CG10560	CG10560	3R	21090000	46	49	32	57	37	67	67	37	57	37	67	37	96	66	37	41	37	41	47	69	36	67	47	46	46	37	37	47	76	46	36	47	46	67	37	57	91	35	67	47	47	39	47	31	37
CG10561_1	CG10561	CG10561	2L	19350000	43	96	41	46	46	16	46	73	41	46	42	43	71	49	16	73	43	41	41	46	96	46	47	83	73	86	41	43	46	96	43	46	46	13	73	46	81	43	43	41	73	49	13	76	76
CG10562_1	CG10562	CG10562	3R	21190000	46	41	36	57	37	47	67	37	57	37	47	37	46	46	37	41	37	41	47	69	36	67	47	46	46	37	37	47	77	46	36	47	46	47	37	57	41	35	67	47	47	39	47	31	37
CG10564_1	CG10564	CG10564	3R	690000	32	77	35	32	32	36	34	72	77	79	36	97	36	92	72	73	92	42	42	76	79	72	32	32	77	36	72	37	96	32	72	42	79	46	42	76	36	72	37	32	72	92	32	32	36
CG10566_1	CG10566	CG10566	3L	20980000	32	27	35	39	32	32	34	72	27	79	97	27	36	22	72	73	22	42	42	76	72	72	32	32	77	32	72	37	22	32	72	42	79	46	42	36	36	77	37	42	79	22	22	36	32
CG1057_1	CG1057	CG1057	3R	1270000	92	77	35	32	32	36	34	72	77	79	36	97	36	92	72	73	92	42	42	79	79	72	32	32	77	36	72	37	96	32	72	42	79	46	42	76	36	72	37	32	72	92	32	32	36
CG10571_1	CG10571	CG10571	3L	12520000	58	38	34	34	59	58	35	87	34	35	37	39	34	57	98	77	57	58	76	36	84	57	37	38	36	37	54	56	31	37	56	88	36	36	54	37	84	87	38	37	57	38	38	37	34
CG10573_1	CG10573	CG10573	3L	20930000	32	27	35	37	32	32	34	72	27	79	97	27	36	22	72	73	22	42	42	76	72	72	32	32	77	92	72	37	22	32	72	42	79	46	42	36	36	77	97	42	79	22	22	96	32
CG10574_1	CG10574	CG10574	3L	9840000	36	86	36	36	53	52	92	56	56	37	36	56	36	56	66	31	56	33	56	31	36	39	36	36	31	32	46	56	51	37	56	36	33	32	36	36	51	32	82	36	86	36	36	36	56
CG10576_1	CG10576	CG10576	3L	5800000	37	71	41	87	39	36	34	35	44	74	37	56	75	37	56	35	31	35	74	31	77	35	24	39	21	26	36	35	31	87	35	35	37	25	37	37	31	31	36	34	57	36	37	56	24
CG10579_1	CG10579	CG10579	3L	3610000	55	35	35	54	49	26	94	59	96	41	57	39	98	98	56	96	45	99	21	48	37	93	23	59	46	97	56	27	56	96	48	55	57	95	57	47	56	95	56	93	96	56	57	49	37
CG10580_1	CG10580	CG10580	3L	20620000	32	27	35	37	32	32	34	72	27	79	77	27	39	22	72	79	92	42	42	79	72	72	32	32	77	72	72	37	22	92	72	42	79	46	42	36	36	77	79	42	77	22	22	76	32
CG10582_1	CG10582	CG10582	3L	21010000	32	27	35	32	32	39	34	72	27	79	97	27	36	22	72	73	22	42	42	76	72	72	32	32	77	32	72	37	22	32	72	42	79	46	42	36	36	77	37	42	79	22	22	36	32
CG10583_1	CG10583	CG10583	3L	5670000	37	71	41	87	39	36	34	35	44	34	37	56	35	37	56	35	31	37	34	31	77	35	24	39	21	26	36	35	31	87	35	35	37	25	37	37	31	55	36	34	57	36	37	56	27
CG10584_1	CG10584	CG10584	3L	21050000	32	27	35	32	32	39	34	72	27	79	97	27	36	22	72	73	22	42	42	76	72	72	32	32	77	32	72	37	22	32	72	42	79	46	42	36	36	77	37	42	79	22	22	36	32
CG10585_1	CG10585	CG10585	3L	21510000	32	27	35	32	32	36	34	72	27	79	37	27	36	22	72	73	22	42	42	76	79	72	32	32	77	32	72	37	22	32	72	42	79	46	42	36	36	72	37	42	72	22	22	36	32
CG1059_1	CG1059	CG1059	3R	290000	32	77	35	32	32	36	34	72	77	79	39	97	36	92	72	73	92	42	42	76	79	72	32	32	77	36	72	37	96	32	72	42	79	46	42	76	36	72	37	32	72	92	32	32	36
CG10590_1	CG10590	CG10590	3L	5560000	37	91	91	67	39	36	34	35	49	34	37	56	35	37	56	35	31	37	34	39	97	39	24	39	21	26	36	35	31	67	35	35	37	25	37	37	31	55	36	34	57	36	37	56	97
CG10597_1	CG10597	CG10597	X	17130000	63	41	69	63	61	63	23	93	21	69	21	61	63	63	61	63	26	61	74	22	61	26	69	63	63	61	49	21	66	41	69	61	61	21	63	21	63	63	61	61	73	69	63	65	61
CG10602_1	CG10602	CG10602	2L	18750000	43	96	41	46	46	16	46	73	41	46	42	41	71	41	16	71	41	41	41	46	76	46	47	81	71	86	41	41	46	76	43	46	46	13	71	46	81	43	43	41	91	43	11	76	96
CG10603_1	CG10603	CG10603	2L	18770000	43	96	41	46	46	16	46	73	41	46	42	41	71	41	16	71	41	41	41	46	76	46	47	81	71	86	41	41	46	76	43	46	46	13	71	46	81	43	43	41	91	43	11	76	96
CG10610_1	CG10610	CG10610	3R	2630000	72	77	35	32	32	36	34	72	77	79	36	27	36	22	72	71	22	42	42	72	79	72	32	32	77	36	72	37	26	32	72	32	79	76	42	76	36	72	37	32	72	22	32	32	36
CG10612_1	CG10612	CG10612	3R	1430000	42	77	35	32	32	36	34	72	77	79	36	97	36	92	72	73	92	42	42	72	79	72	32	32	77	36	72	37	96	32	72	32	79	46	42	76	36	72	37	32	72	92	32	32	36
CG10617_1	CG10617	CG10617	X	13240000	19	99	79	79	97	73	91	79	63	93	99	79	79	91	79	73	91	99	99	91	63	71	63	59	71	91	73	71	79	91	93	71	67	79	93	71	71	73	71	56	79	99	99	99	59
CG10618-PB_1	CG10618-PB	CG10618	3R	5560000	73	47	46	33	42	46	35	72	47	49	36	27	32	32	73	46	23	46	42	71	79	42	49	33	77	76	42	46	36	42	79	32	76	74	73	34	36	43	46	42	73	22	41	46	36
CG10618-PC_1	CG10618-PC	CG10618	3R	5560000	73	47	46	33	42	46	35	72	47	49	36	27	32	32	73	46	23	46	42	71	79	42	49	33	77	76	42	46	36	42	79	32	76	74	73	34	36	43	46	42	73	22	41	46	36
CG10618-PD_1	CG10618-PD	CG10618	3R	5560000	73	47	46	33	42	46	35	72	47	49	36	27	32	32	73	46	23	46	42	71	79	42	49	33	77	76	42	46	36	42	79	32	76	74	73	34	36	43	46	42	73	22	41	46	36
CG10618-PE_1	CG10618-PE	CG10618	3R	5560000	73	47	46	33	42	46	35	72	47	49	36	27	32	32	73	46	23	46	42	71	79	42	49	33	77	76	42	46	36	42	79	32	76	74	73	34	36	43	46	42	73	22	41	46	36
CG10618-PF_1	CG10618-PF	CG10618	3R	5550000	73	47	46	33	42	46	35	72	47	49	36	27	32	32	73	46	23	46	42	71	79	42	49	33	77	76	42	46	36	42	79	32	76	74	73	34	36	43	46	42	73	22	41	46	36
CG10619-PA_1	CG10619-PA	CG10619	2L	18800000	43	96	41	46	46	16	46	73	41	46	42	41	71	41	16	71	41	41	41	46	76	46	47	81	71	86	41	41	46	76	43	46	46	13	71	46	81	43	43	41	91	43	11	76	96
CG10619-PB_1	CG10619-PB	CG10619	2L	18970000	43	96	41	46	46	16	46	73	41	46	42	49	71	49	16	79	49	41	41	46	76	46	47	89	79	86	41	49	46	76	43	46	46	13	79	46	81	43	43	41	79	43	19	76	76
CG10621_1	CG10621	CG10621	2L	17590000	43	91	51	41	46	56	46	73	46	46	41	41	71	41	56	77	51	41	51	46	76	56	47	81	41	86	41	41	46	71	43	46	56	53	71	46	81	43	41	51	42	41	51	76	46
CG10623_1	CG10623	CG10623	2L	18960000	43	96	41	46	46	16	46	73	41	46	42	49	71	49	16	79	49	41	41	46	76	46	47	89	79	86	41	49	46	76	43	46	46	13	79	46	81	43	43	41	79	43	19	76	76
CG10626_1	CG10626	CG10626	3L	5480000	37	99	99	67	39	36	34	35	99	34	37	56	35	37	56	95	99	37	34	39	97	39	29	39	21	26	36	95	31	69	95	35	37	29	37	37	31	95	36	99	57	36	37	56	97
CG10627_1	CG10627	CG10627	3L	12520000	58	38	34	34	59	58	35	87	34	35	37	39	34	57	98	77	57	58	76	36	84	57	37	38	36	37	54	56	31	37	56	88	36	36	54	37	84	87	38	37	57	38	38	37	34
CG10628_1	CG10628	CG10628	2L	19710000	43	96	41	46	46	16	46	73	43	48	43	43	71	43	16	73	43	43	43	46	19	49	47	83	73	86	41	43	46	16	43	46	46	13	73	49	81	43	43	41	73	41	13	76	76
CG1063_1	CG1063	CG1063	3R	3880000	72	77	35	32	32	36	34	72	77	49	36	27	36	22	72	31	22	42	42	72	79	42	32	32	77	36	72	37	26	32	72	32	79	76	42	76	36	72	37	32	72	22	32	42	36
CG10631_1	CG10631	CG10631	2L	20070000	43	99	41	46	46	16	46	73	43	48	43	43	41	43	16	73	43	43	43	46	18	43	47	83	73	86	41	43	46	16	43	46	76	13	73	43	81	43	43	41	73	41	13	76	76
CG10632-PG_1	CG10632-PG	CG10632	3L	12540000	58	38	34	94	51	58	35	87	34	35	39	37	34	57	38	77	54	58	76	96	84	57	37	38	36	37	54	56	31	34	56	88	36	36	54	37	84	87	38	39	57	98	38	37	34
CG10632-PH_1	CG10632-PH	CG10632	3L	12540000	58	38	34	94	51	58	35	87	34	35	39	37	34	57	38	77	54	58	76	96	84	57	37	38	36	37	54	56	31	34	56	88	36	36	54	37	84	87	38	39	57	98	38	37	34
CG10632-PI_1	CG10632-PI	CG10632	3L	12540000	58	38	34	94	51	58	35	87	34	35	39	37	34	57	38	77	54	58	76	96	84	57	37	38	36	37	54	56	31	34	56	88	36	36	54	37	84	87	38	39	57	98	38	37	34
CG10632-PJ_1	CG10632-PJ	CG10632	3L	12560000	58	38	34	94	51	58	35	87	34	35	36	37	34	59	38	77	54	58	76	96	84	57	39	38	36	37	54	56	31	34	56	88	36	36	54	37	84	87	38	36	57	98	38	37	34
CG10633_1	CG10633	CG10633	3L	5500000	37	99	99	67	39	36	34	35	99	34	37	56	35	37	56	95	99	37	34	39	97	39	29	39	21	26	36	95	31	69	95	35	37	29	37	37	31	95	36	99	57	36	37	56	97
CG10637-PA_1	CG10637-PA	CG10637	2L	18970000	43	96	41	46	46	16	46	73	41	46	42	49	71	49	16	79	49	41	41	46	76	46	47	89	79	86	41	49	46	76	43	46	46	13	79	46	81	43	43	41	79	43	19	76	76
CG10637-PB_1	CG10637-PB	CG10637	2L	19100000	43	96	41	46	46	16	46	73	41	46	42	49	71	49	16	79	49	41	41	46	76	46	47	89	79	86	41	49	46	76	43	46	46	13	79	46	81	43	43	41	79	43	19	76	76
CG1064_1	CG1064	CG1064	3R	3850000	72	77	35	32	32	36	34	72	77	49	36	27	36	22	72	31	22	42	42	72	79	42	32	32	77	36	72	37	26	32	72	32	79	76	42	76	36	72	37	32	72	22	32	42	36
CG10640-PA_1	CG10640-PA	CG10640	3L	5300000	37	19	29	67	39	36	34	35	39	34	37	56	35	39	56	95	99	39	34	39	17	36	26	39	21	26	36	95	31	69	95	35	37	29	37	37	31	95	36	96	57	36	37	56	97
CG10640-PB_1	CG10640-PB	CG10640	3L	5250000	37	19	29	67	39	36	34	35	39	34	37	56	35	39	56	95	99	39	34	39	17	36	26	39	21	26	36	95	31	69	95	35	37	29	37	37	31	95	36	96	57	36	37	56	97
CG10641_1	CG10641	CG10641	2L	18920000	43	96	41	46	46	16	46	73	41	46	42	49	71	49	16	79	49	41	41	46	76	46	47	89	79	86	41	49	46	76	43	46	46	13	79	46	81	43	43	41	79	43	19	76	76
CG10646_1	CG10646	CG10646	3L	12500000	58	38	34	34	59	58	35	87	34	35	37	39	34	57	98	77	57	58	76	36	84	57	37	38	36	37	54	56	31	37	56	88	36	36	54	37	84	87	38	37	57	38	38	37	34
CG1065_1	CG1065	CG1065	3L	3820000	55	35	35	54	49	36	94	59	56	41	57	36	38	38	56	96	49	33	21	48	37	53	23	59	46	57	56	27	56	36	48	55	57	55	57	47	56	55	56	23	56	56	57	47	37
CG10655_1	CG10655	CG10655	2L	19160000	43	96	41	46	46	16	46	73	41	46	42	43	71	49	16	73	43	41	41	46	76	46	47	83	73	86	41	43	46	76	43	46	46	13	73	46	81	43	43	41	73	43	13	76	76
CG10657_1	CG10657	CG10657	3L	12490000	98	38	34	34	54	58	35	87	34	35	37	39	34	57	98	77	57	58	76	36	84	57	37	39	36	37	54	56	31	37	56	88	36	36	54	37	84	87	38	37	57	38	38	37	34
CG10663_1	CG10663	CG10663	3L	12470000	38	38	34	34	54	58	35	87	34	35	37	39	39	57	48	77	57	58	76	36	84	57	37	37	36	37	54	56	31	37	56	89	36	36	54	37	84	87	39	37	57	38	38	37	34
CG10669_1	CG10669	CG10669	3R	21200000	46	41	36	57	37	47	67	37	57	37	47	37	46	46	37	41	37	41	47	69	36	67	47	46	46	37	37	47	77	46	36	47	46	47	37	57	41	35	67	47	47	39	47	31	37
CG10672_1	CG10672	CG10672	3L	5160000	37	16	26	67	39	36	34	35	39	34	37	56	35	39	56	55	96	39	34	36	17	36	26	39	21	26	36	55	31	65	95	35	37	29	37	37	31	35	36	56	57	36	37	56	57
CG10675_1	CG10675	CG10675	3R	21280000	96	41	39	57	39	97	67	37	57	37	47	67	46	96	37	41	37	49	47	69	36	67	97	96	46	37	67	97	77	96	36	47	49	97	37	57	41	35	67	97	47	39	47	31	37
CG10680_1	CG10680	CG10680	2L	19770000	43	96	41	46	46	16	46	73	43	48	43	43	71	43	16	73	43	43	43	46	19	43	47	83	73	86	41	43	46	16	43	46	46	13	73	43	81	43	43	41	73	41	13	76	76
CG10682_1	CG10682	CG10682	3L	12500000	58	38	34	34	59	58	35	87	34	35	37	39	34	57	98	77	57	58	76	36	84	57	37	38	36	37	54	56	31	37	56	88	36	36	54	37	84	87	38	37	57	38	38	37	34
CG10687_1	CG10687	CG10687	2L	19100000	43	96	41	46	46	16	46	73	41	46	42	49	71	49	16	79	49	41	41	46	76	46	47	89	79	86	41	49	46	76	43	46	46	13	79	46	81	43	43	41	79	43	19	76	76
CG10691_1	CG10691	CG10691	2L	19050000	43	96	41	46	46	16	46	73	41	46	42	49	71	49	16	79	49	41	41	46	76	46	47	89	79	86	41	49	46	76	43	46	46	13	79	46	81	43	43	41	79	43	19	76	76
CG10693-PA_1	CG10693-PA	CG10693	3R	20500000	47	45	32	67	37	97	97	67	57	37	65	47	99	69	37	47	97	61	67	68	39	67	47	46	96	97	97	67	96	49	96	67	69	57	37	67	94	35	67	47	47	69	67	39	37
CG10693-PB_1	CG10693-PB	CG10693	3R	20500000	47	45	32	67	37	97	97	67	57	37	65	47	99	69	37	47	97	61	67	68	39	67	47	46	96	97	97	67	96	49	96	67	69	57	37	67	94	35	67	47	47	69	67	39	37
CG10693-PC_1	CG10693-PC	CG10693	3R	20500000	47	45	32	67	37	97	97	67	57	37	65	47	99	69	37	47	97	61	67	68	39	67	47	46	96	97	97	67	96	49	96	67	69	57	37	67	94	35	67	47	47	69	67	39	37
CG10693-PD_1	CG10693-PD	CG10693	3R	20500000	47	45	32	67	37	97	97	67	57	37	65	47	99	69	37	47	97	61	67	68	39	67	47	46	96	97	97	67	96	49	96	67	69	57	37	67	94	35	67	47	47	69	67	39	37
CG10693-PE_1	CG10693-PE	CG10693	3R	20500000	47	45	32	67	37	97	97	67	57	37	65	47	99	69	37	47	97	61	67	68	39	67	47	46	96	97	97	67	96	49	96	67	69	57	37	67	94	35	67	47	47	69	67	39	37
CG10693-PF_1	CG10693-PF	CG10693	3R	20500000	47	45	32	67	37	97	97	67	57	37	65	47	99	69	37	47	97	61	67	68	39	67	47	46	96	97	97	67	96	49	96	67	69	57	37	67	94	35	67	47	47	69	67	39	37
CG10693-PH_1	CG10693-PH	CG10693	3R	20500000	47	45	32	67	37	97	97	67	57	37	65	47	99	69	37	47	97	61	67	68	39	67	47	46	96	97	97	67	96	49	96	67	69	57	37	67	94	35	67	47	47	69	67	39	37
CG10693-PI_1	CG10693-PI	CG10693	3R	20500000	47	45	32	67	37	97	97	67	57	37	65	47	99	69	37	47	97	61	67	68	39	67	47	46	96	97	97	67	96	49	96	67	69	57	37	67	94	35	67	47	47	69	67	39	37
CG10693-PJ_1	CG10693-PJ	CG10693	3R	20500000	47	45	32	67	37	97	97	67	57	37	65	47	99	69	37	47	97	61	67	68	39	67	47	46	96	97	97	67	96	49	96	67	69	57	37	67	94	35	67	47	47	69	67	39	37
CG10693-PK_1	CG10693-PK	CG10693	3R	20500000	47	45	32	67	37	97	97	67	57	37	65	47	99	69	37	47	97	61	67	68	39	67	47	46	96	97	97	67	96	49	96	67	69	57	37	67	94	35	67	47	47	69	67	39	37
CG10693-PL_1	CG10693-PL	CG10693	3R	20500000	47	45	32	67	37	97	97	67	57	37	65	47	99	69	37	47	97	61	67	68	39	67	47	46	96	97	97	67	96	49	96	67	69	57	37	67	94	35	67	47	47	69	67	39	37
CG10693-PM_1	CG10693-PM	CG10693	3R	20550000	47	45	32	67	37	97	97	67	57	37	65	47	99	69	37	47	97	61	67	68	39	67	47	46	96	97	97	67	96	49	96	67	69	57	37	67	94	35	67	47	47	69	67	39	37
CG10693-PN_1	CG10693-PN	CG10693	3R	20500000	47	45	32	67	37	97	97	67	57	37	65	47	99	69	37	47	97	61	67	68	39	67	47	46	96	97	97	67	96	49	96	67	69	57	37	67	94	35	67	47	47	69	67	39	37
CG10693-PO_1	CG10693-PO	CG10693	3R	20500000	47	45	32	67	37	97	97	67	57	37	65	47	99	69	37	47	97	61	67	68	39	67	47	46	96	97	97	67	96	49	96	67	69	57	37	67	94	35	67	47	47	69	67	39	37
CG10693-PP_1	CG10693-PP	CG10693	3R	20500000	47	45	32	67	37	97	97	67	57	37	65	47	99	69	37	47	97	61	67	68	39	67	47	46	96	97	97	67	96	49	96	67	69	57	37	67	94	35	67	47	47	69	67	39	37
CG10693-PQ_1	CG10693-PQ	CG10693	3R	20500000	47	45	32	67	37	97	97	67	57	37	65	47	99	69	37	47	97	61	67	68	39	67	47	46	96	97	97	67	96	49	96	67	69	57	37	67	94	35	67	47	47	69	67	39	37
CG10693-PR_1	CG10693-PR	CG10693	3R	20550000	47	45	32	67	37	97	97	67	57	37	65	47	99	69	37	47	97	61	67	68	39	67	47	46	96	97	97	67	96	49	96	67	69	57	37	67	94	35	67	47	47	69	67	39	37
CG10693-PS_1	CG10693-PS	CG10693	3R	20550000	47	45	32	67	37	97	97	67	57	37	65	47	99	69	37	47	97	61	67	68	39	67	47	46	96	97	97	67	96	49	96	67	69	57	37	67	94	35	67	47	47	69	67	39	37
CG10693-PT_1	CG10693-PT	CG10693	3R	20550000	47	45	32	67	37	97	97	67	57	37	65	47	99	69	37	47	97	61	67	68	39	67	47	46	96	97	97	67	96	49	96	67	69	57	37	67	94	35	67	47	47	69	67	39	37
CG10693-PU_1	CG10693-PU	CG10693	3R	20500000	47	45	32	67	37	97	97	67	57	37	65	47	99	69	37	47	97	61	67	68	39	67	47	46	96	97	97	67	96	49	96	67	69	57	37	67	94	35	67	47	47	69	67	39	37
CG10693-PV_1	CG10693-PV	CG10693	3R	20500000	47	45	32	67	37	97	97	67	57	37	65	47	99	69	37	47	97	61	67	68	39	67	47	46	96	97	97	67	96	49	96	67	69	57	37	67	94	35	67	47	47	69	67	39	37
CG10693-PW_1	CG10693-PW	CG10693	3R	20500000	47	45	32	67	37	97	97	67	57	37	65	47	99	69	37	47	97	61	67	68	39	67	47	46	96	97	97	67	96	49	96	67	69	57	37	67	94	35	67	47	47	69	67	39	37
CG10693-PX_1	CG10693-PX	CG10693	3R	20500000	47	45	32	67	37	97	97	67	57	37	65	47	99	69	37	47	97	61	67	68	39	67	47	46	96	97	97	67	96	49	96	67	69	57	37	67	94	35	67	47	47	69	67	39	37
CG10695_1	CG10695	CG10695	X	6460000	23	54	61	97	42	22	29	57	56	64	59	24	27	41	27	59	23	57	73	29	22	97	27	56	46	27	57	21	47	27	47	24	47	27	27	76	42	61	53	49	79	59	57	57	23
CG10697_1	CG10697	CG10697	2L	19170000	43	96	41	46	46	16	46	73	41	46	42	43	71	49	16	73	43	41	41	46	76	46	47	83	73	86	41	43	46	76	43	46	46	13	73	46	81	43	43	41	73	43	13	76	76
CG10697_2	CG10697	CG10697	2R	5900000	41	16	41	71	46	13	78	76	41	73	73	93	48	19	28	75	23	11	71	41	23	16	51	19	78	75	19	41	21	21	13	71	41	13	55	73	71	73	13	41	43	41	13	26	73
CG10699-PB_1	CG10699-PB	CG10699	2L	19100000	43	96	41	46	46	16	46	73	41	46	42	49	71	49	16	79	49	41	41	46	76	46	47	89	79	86	41	49	46	76	43	46	46	13	79	46	81	43	43	41	79	43	19	76	76
CG10699-PC_1	CG10699-PC	CG10699	2L	19100000	43	96	41	46	46	16	46	73	41	46	42	49	71	49	16	79	49	41	41	46	76	46	47	89	79	86	41	49	46	76	43	46	46	13	79	46	81	43	43	41	79	43	19	76	76
CG10699-PD_1	CG10699-PD	CG10699	2L	19100000	43	96	41	46	46	16	46	73	41	46	42	49	71	49	16	79	49	41	41	46	76	46	47	89	79	86	41	49	46	76	43	46	46	13	79	46	81	43	43	41	79	43	19	76	76
CG10699-PF_1	CG10699-PF	CG10699	2L	19100000	43	96	41	46	46	16	46	73	41	46	42	49	71	49	16	79	49	41	41	46	76	46	47	89	79	86	41	49	46	76	43	46	46	13	79	46	81	43	43	41	79	43	19	76	76
CG10699-PG_1	CG10699-PG	CG10699	2L	19100000	43	96	41	46	46	16	46	73	41	46	42	49	71	49	16	79	49	41	41	46	76	46	47	89	79	86	41	49	46	76	43	46	46	13	79	46	81	43	43	41	79	43	19	76	76
CG1070-PA_1	CG1070-PA	CG1070	3R	2280000	42	77	35	32	32	36	34	72	77	79	36	97	36	92	72	71	92	42	42	72	79	72	32	32	77	36	72	37	96	32	72	32	79	76	42	76	36	72	37	32	72	92	32	32	36
CG1070-PB_1	CG1070-PB	CG1070	3R	2280000	42	77	35	32	32	36	34	72	77	79	36	97	36	92	72	71	92	42	42	72	79	72	32	32	77	36	72	37	96	32	72	32	79	76	42	76	36	72	37	32	72	92	32	32	36
CG1070-PD_1	CG1070-PD	CG1070	3R	2280000	42	77	35	32	32	36	34	72	77	79	36	97	36	92	72	71	92	42	42	72	79	72	32	32	77	36	72	37	96	32	72	32	79	76	42	76	36	72	37	32	72	92	32	32	36
CG1070-PF_1	CG1070-PF	CG1070	3R	2290000	42	77	35	32	32	36	34	72	77	79	36	97	36	92	72	71	92	42	42	72	79	72	32	32	77	36	72	37	96	32	72	32	79	76	42	76	36	72	37	32	72	92	32	32	36
CG1070-PG_1	CG1070-PG	CG1070	3R	2280000	42	77	35	32	32	36	34	72	77	79	36	97	36	92	72	71	92	42	42	72	79	72	32	32	77	36	72	37	96	32	72	32	79	76	42	76	36	72	37	32	72	92	32	32	36
CG1070-PH_1	CG1070-PH	CG1070	3R	3210000	72	77	35	32	32	36	34	72	77	79	36	27	36	22	72	71	22	42	42	72	79	72	32	32	77	36	72	37	26	32	72	32	79	76	42	76	36	72	37	32	72	22	32	72	36
CG1070-PI_1	CG1070-PI	CG1070	3R	3210000	72	77	35	32	32	36	34	72	77	79	36	27	36	22	72	71	22	42	42	72	79	72	32	32	77	36	72	37	26	32	72	32	79	76	42	76	36	72	37	32	72	22	32	72	36
CG1070-PJ_1	CG1070-PJ	CG1070	3R	3400000	72	77	35	32	32	36	34	72	77	79	36	27	36	22	72	91	22	42	42	72	79	72	32	32	77	36	72	37	26	32	72	32	79	76	42	76	36	72	37	32	72	22	32	72	36
CG1070-PK_1	CG1070-PK	CG1070	3R	2280000	42	77	35	32	32	36	34	72	77	79	36	97	36	92	72	71	92	42	42	72	79	72	32	32	77	36	72	37	96	32	72	32	79	76	42	76	36	72	37	32	72	92	32	32	36
CG1070-PL_1	CG1070-PL	CG1070	3R	2280000	42	77	35	32	32	36	34	72	77	79	36	97	36	92	72	71	92	42	42	72	79	72	32	32	77	36	72	37	96	32	72	32	79	76	42	76	36	72	37	32	72	92	32	32	36
CG1070-PM_1	CG1070-PM	CG1070	3R	3210000	72	77	35	32	32	36	34	72	77	79	36	27	36	22	72	71	22	42	42	72	79	72	32	32	77	36	72	37	26	32	72	32	79	76	42	76	36	72	37	32	72	22	32	72	36
CG1070-PN_1	CG1070-PN	CG1070	3R	2280000	42	77	35	32	32	36	34	72	77	79	36	97	36	92	72	71	92	42	42	72	79	72	32	32	77	36	72	37	96	32	72	32	79	76	42	76	36	72	37	32	72	92	32	32	36
CG1070-PO_1	CG1070-PO	CG1070	3R	2280000	42	77	35	32	32	36	34	72	77	79	36	97	36	92	72	71	92	42	42	72	79	72	32	32	77	36	72	37	96	32	72	32	79	76	42	76	36	72	37	32	72	92	32	32	36
CG1070-PP_1	CG1070-PP	CG1070	3R	2290000	42	77	35	32	32	36	34	72	77	79	36	97	36	92	72	71	92	42	42	72	79	72	32	32	77	36	72	37	96	32	72	32	79	76	42	76	36	72	37	32	72	92	32	32	36
CG10701_1	CG10701	CG10701	X	8770000	97	59	93	27	57	43	51	51	53	53	63	94	41	57	91	41	99	93	43	53	94	57	47	44	59	61	53	77	23	64	63	61	59	57	29	73	23	57	97	45	93	47	57	43	59
CG10702_1	CG10702	CG10702	2L	19090000	43	96	41	46	46	16	46	73	41	46	42	49	71	49	16	79	49	41	41	46	76	46	47	89	79	86	41	49	46	76	43	46	46	13	79	46	81	43	43	41	79	43	19	76	76
CG10704_1	CG10704	CG10704	3L	12450000	38	38	34	34	54	58	35	87	34	35	37	34	39	57	48	77	59	58	76	36	84	57	37	37	36	37	54	56	31	39	56	89	36	36	54	37	84	87	39	37	57	38	38	37	34
CG10706_1	CG10706	CG10706	X	5220000	47	45	47	39	67	43	41	49	47	62	41	45	33	63	33	33	33	33	79	37	43	43	43	37	47	43	43	33	47	41	43	43	43	43	33	77	49	47	43	39	37	49	41	37	47
CG10712_1	CG10712	CG10712	3L	23510000	32	97	35	32	32	36	34	72	97	79	32	27	36	22	72	73	22	42	42	76	79	72	32	32	77	39	72	37	29	32	72	42	79	46	42	36	36	72	37	32	72	22	22	39	39
CG10713_1	CG10713	CG10713	3L	13450000	48	19	36	46	27	58	45	46	36	46	37	37	36	26	38	11	26	16	46	17	47	37	44	18	36	37	26	17	39	36	24	46	47	42	36	21	46	37	46	37	26	48	38	17	46
CG10719_1	CG10719	CG10719	2L	19050000	43	96	41	46	46	16	46	73	41	46	42	49	71	49	16	79	49	41	41	46	76	46	47	89	79	86	41	49	46	76	43	46	46	13	79	46	81	43	43	41	79	43	19	76	76
CG10723_1	CG10723	CG10723	2L	19890000	43	96	41	46	46	16	46	73	43	48	43	43	41	43	16	73	43	43	43	46	19	43	47	83	73	86	41	43	46	16	43	46	76	13	73	43	81	43	43	41	73	41	13	76	76
CG10724_1	CG10724	CG10724	3L	13380000	48	49	36	46	27	58	45	46	36	46	37	37	36	26	38	11	26	16	46	17	47	37	44	18	36	37	26	17	39	36	24	46	47	42	36	21	46	37	46	37	26	48	38	17	46
CG10732-PA_1	CG10732-PA	CG10732	3L	13380000	48	49	36	46	27	58	45	46	36	46	37	37	36	26	38	11	26	16	46	17	47	37	44	18	36	37	26	17	39	36	24	46	47	42	36	21	46	37	46	37	26	48	38	17	46
CG10732-PB_1	CG10732-PB	CG10732	3L	13380000	48	49	36	46	27	58	45	46	36	46	37	37	36	26	38	11	26	16	46	17	47	37	44	18	36	37	26	17	39	36	24	46	47	42	36	21	46	37	46	37	26	48	38	17	46
CG10732-PC_1	CG10732-PC	CG10732	3L	13380000	48	49	36	46	27	58	45	46	36	46	37	37	36	26	38	11	26	16	46	17	47	37	44	18	36	37	26	17	39	36	24	46	47	42	36	21	46	37	46	37	26	48	38	17	46
CG10732-PD_1	CG10732-PD	CG10732	3L	13380000	48	49	36	46	27	58	45	46	36	46	37	37	36	26	38	11	26	16	46	17	47	37	44	18	36	37	26	17	39	36	24	46	47	42	36	21	46	37	46	37	26	48	38	17	46
CG10737-PA_1	CG10737-PA	CG10737	2R	15060000	61	61	61	99	58	67	23	48	47	68	46	52	68	68	65	63	44	68	48	61	66	66	49	28	46	48	58	48	22	68	48	48	57	47	62	46	57	48	41	56	48	58	57	69	48
CG10737-PC_1	CG10737-PC	CG10737	2R	15060000	61	61	61	99	58	67	23	48	47	68	46	52	68	68	65	63	44	68	48	61	66	66	49	28	46	48	58	48	22	68	48	48	57	47	62	46	57	48	41	56	48	58	57	69	48
CG10737-PD_1	CG10737-PD	CG10737	2R	15060000	61	61	61	99	58	67	23	48	47	68	46	52	68	68	65	63	44	68	48	61	66	66	49	28	46	48	58	48	22	68	48	48	57	47	62	46	57	48	41	56	48	58	57	69	48
CG10737-PE_1	CG10737-PE	CG10737	2R	15060000	61	61	61	99	58	67	23	48	47	68	46	52	68	68	65	63	44	68	48	61	66	66	49	28	46	48	58	48	22	68	48	48	57	47	62	46	57	48	41	56	48	58	57	69	48
CG10737-PN_1	CG10737-PN	CG10737	2R	15060000	61	61	61	99	58	67	23	48	47	68	46	52	68	68	65	63	44	68	48	61	66	66	49	28	46	48	58	48	22	68	48	48	57	47	62	46	57	48	41	56	48	58	57	69	48
CG10737-PO_1	CG10737-PO	CG10737	2R	15060000	61	61	61	99	58	67	23	48	47	68	46	52	68	68	65	63	44	68	48	61	66	66	49	28	46	48	58	48	22	68	48	48	57	47	62	46	57	48	41	56	48	58	57	69	48
CG10737-PP_1	CG10737-PP	CG10737	2R	15050000	61	61	61	99	58	67	23	49	47	68	46	52	68	68	65	63	44	68	49	61	66	66	49	28	46	48	58	48	22	69	48	48	57	47	62	46	57	48	41	56	48	58	57	69	48
CG10737-PQ_1	CG10737-PQ	CG10737	2R	15060000	61	61	61	99	58	67	23	48	47	68	46	52	68	68	65	63	44	68	48	61	66	66	49	28	46	48	58	48	22	68	48	48	57	47	62	46	57	48	41	56	48	58	57	69	48
CG10737-PR_1	CG10737-PR	CG10737	2R	15060000	61	61	61	99	58	67	23	48	47	68	46	52	68	68	65	63	44	68	48	61	66	66	49	28	46	48	58	48	22	68	48	48	57	47	62	46	57	48	41	56	48	58	57	69	48
CG10737-PS_1	CG10737-PS	CG10737	2R	15060000	61	61	61	99	58	67	23	48	47	68	46	52	68	68	65	63	44	68	48	61	66	66	49	28	46	48	58	48	22	68	48	48	57	47	62	46	57	48	41	56	48	58	57	69	48
CG10737-PT_1	CG10737-PT	CG10737	2R	15050000	61	61	61	99	58	67	23	49	47	68	46	52	68	68	65	63	44	68	49	61	66	66	49	28	46	48	58	48	22	69	48	48	57	47	62	46	57	48	41	56	48	58	57	69	48
CG10737-PU_1	CG10737-PU	CG10737	2R	15060000	61	61	61	99	58	67	23	48	47	68	46	52	68	68	65	63	44	68	48	61	66	66	49	28	46	48	58	48	22	68	48	48	57	47	62	46	57	48	41	56	48	58	57	69	48
CG10739_1	CG10739	CG10739	2L	19140000	43	96	41	46	46	16	46	73	41	46	42	43	71	49	16	73	43	41	41	46	76	46	47	83	73	86	41	43	46	76	43	46	46	13	73	46	81	43	43	41	73	43	13	76	76
CG10743_1	CG10743	CG10743	3L	13620000	48	18	36	46	27	58	45	46	36	46	39	37	36	26	38	11	26	16	46	17	47	37	44	18	36	37	26	17	37	36	24	46	49	42	36	21	46	37	46	99	26	48	38	17	46
CG10747_1	CG10747	CG10747	2L	19790000	43	96	41	46	46	16	46	73	43	48	43	43	71	43	16	73	43	43	43	46	19	43	47	83	73	86	41	43	46	16	43	46	46	13	73	43	81	43	43	41	73	41	13	76	76
CG10751_1	CG10751	CG10751	2R	13320000	74	54	75	16	41	77	14	77	79	71	73	74	78	28	73	73	73	78	74	53	76	76	77	66	71	73	77	16	46	73	78	71	75	73	76	76	73	43	74	76	78	11	74	76	23
CG10754_1	CG10754	CG10754	3L	12840000	38	92	39	49	24	58	45	99	39	39	39	37	39	29	38	98	29	69	96	46	99	97	34	98	36	37	29	97	39	39	24	39	47	32	99	98	99	97	39	39	27	48	38	97	49
CG10756_1	CG10756	CG10756	2L	19790000	43	96	41	46	46	16	46	73	43	48	43	43	71	43	16	73	43	43	43	46	19	43	47	83	73	86	41	43	46	16	43	46	46	13	73	43	81	43	43	41	73	41	13	76	76
CG10776_1	CG10776	CG10776	3L	4080000	55	35	35	57	49	36	34	59	56	49	57	36	38	38	56	96	46	49	99	56	37	56	26	59	96	59	56	55	56	35	48	59	57	25	57	57	56	45	56	56	56	56	57	47	57
CG10789_1	CG10789	CG10789	X	3130000	43	53	43	53	43	77	97	47	43	49	53	71	61	41	93	47	77	43	47	57	77	51	43	41	43	71	51	51	43	73	93	71	93	43	93	49	43	41	43	53	69	47	47	41	47
CG10793_1	CG10793	CG10793	X	3240000	43	53	93	53	43	77	77	49	43	49	53	79	69	49	93	47	77	93	49	57	77	51	49	41	49	71	51	59	43	73	93	71	43	47	53	43	43	49	43	53	63	49	99	41	47
CG10795_1	CG10795	CG10795	2R	17270000	66	68	66	25	63	53	63	68	66	62	68	62	68	66	66	63	58	64	66	62	62	62	63	64	98	68	68	64	66	28	58	68	59	28	63	22	66	58	56	23	66	55	56	68	58
CG10799_1	CG10799	CG10799	2R	9140000	93	28	28	91	53	23	23	76	73	28	51	58	73	73	78	75	23	23	43	43	53	55	43	23	95	78	79	73	71	51	73	73	23	23	73	55	53	73	58	79	91	51	28	91	43
CG10802_1	CG10802	CG10802	X	3380000	43	93	93	93	43	77	77	49	43	99	93	79	69	49	93	47	77	93	49	99	77	99	49	49	49	79	99	99	43	73	99	79	43	47	93	43	99	99	43	99	63	49	99	49	49
CG10803_1	CG10803	CG10803	X	3300000	43	93	93	93	43	77	77	49	43	99	93	79	69	49	93	47	77	93	49	99	77	99	49	49	49	79	99	99	43	73	99	79	43	47	93	43	99	99	43	99	63	49	99	49	49
CG10804-PA_1	CG10804-PA	CG10804	X	3320000	43	93	93	93	43	77	77	49	43	99	93	79	69	49	93	47	77	93	49	99	77	99	49	49	49	79	99	99	43	73	99	79	43	47	93	43	99	99	43	99	63	49	99	49	49
CG10804-PB_1	CG10804-PB	CG10804	X	3210000	43	53	43	53	43	77	77	47	43	49	53	79	69	49	93	47	77	43	47	57	77	51	49	41	49	71	51	59	43	73	93	71	43	49	53	43	43	49	43	53	69	47	47	41	47
CG10804-PC_1	CG10804-PC	CG10804	X	3210000	43	53	43	53	43	77	77	47	43	49	53	79	69	49	93	47	77	43	47	57	77	51	49	41	49	71	51	59	43	73	93	71	43	49	53	43	43	49	43	53	69	47	47	41	47
CG10805_1	CG10805	CG10805	2L	6860000	63	57	13	17	42	53	13	47	93	13	66	46	37	46	43	53	13	16	66	43	12	13	42	47	16	46	46	47	17	43	49	48	47	36	43	43	43	43	97	97	62	32	43	97	36
CG10806_1	CG10806	CG10806	2L	6870000	63	57	13	17	42	53	13	47	43	13	66	46	39	46	43	53	13	16	66	43	12	13	42	47	16	46	46	47	17	43	49	48	47	36	43	43	49	43	97	97	62	32	43	97	36
CG10808_1	CG10808	CG10808	2R	9770000	73	48	78	71	92	76	73	76	42	26	41	53	73	79	78	75	73	72	42	45	53	75	43	23	75	76	73	13	71	91	73	53	73	23	73	15	73	73	16	91	71	11	78	73	43
CG10809_1	CG10809	CG10809	3L	9870000	36	86	36	36	53	52	92	56	56	37	36	56	36	56	66	31	56	33	56	31	36	39	36	36	31	32	46	56	51	37	56	36	33	32	36	36	51	32	82	36	86	36	36	36	56
CG10812_1	CG10812	CG10812	3L	3350000	55	45	35	54	49	26	44	99	46	41	57	34	58	98	56	96	47	96	21	48	37	43	23	59	46	47	56	37	56	96	48	55	57	45	57	27	56	49	59	43	46	56	57	43	37
CG10825-PA_1	CG10825-PA	CG10825	3R	16870000	31	75	92	47	71	68	61	95	61	77	67	71	67	32	71	97	71	77	35	31	92	37	31	97	74	65	75	94	75	78	41	35	34	47	91	44	74	54	37	61	41	45	38	95	35
CG10825-PB_1	CG10825-PB	CG10825	3R	16870000	31	75	92	47	71	68	61	95	61	77	67	71	67	32	71	97	71	77	35	31	92	37	31	97	74	65	75	94	75	78	41	35	34	47	91	44	74	54	37	61	41	45	38	95	35
CG10830_1	CG10830	CG10830	3R	16640000	91	75	52	47	71	64	61	55	74	77	67	74	67	39	74	57	74	77	35	31	99	37	31	57	74	65	75	94	79	78	41	35	34	47	54	44	74	94	31	91	41	45	39	55	35
CG10833_1	CG10833	CG10833	2L	5190000	62	56	42	43	46	99	42	47	96	46	66	46	46	46	46	96	32	36	12	62	96	32	46	47	46	96	46	47	47	49	42	46	49	46	46	96	46	99	36	46	62	43	36	46	36
CG10842_1	CG10842	CG10842	2R	5130000	41	11	41	76	43	13	43	71	41	73	43	73	48	19	18	73	23	11	71	41	13	13	56	43	73	86	19	41	21	16	13	71	43	13	53	73	81	73	13	41	73	41	13	23	43
CG10843_1	CG10843	CG10843	2R	5120000	41	11	41	76	43	13	43	71	41	73	43	73	48	19	18	73	23	11	71	41	13	13	56	43	73	86	19	41	21	16	13	71	43	13	53	73	81	73	13	41	73	41	13	23	43
CG10844_1	CG10844	CG10844	2R	4560000	41	11	41	76	43	13	43	71	41	73	43	73	41	19	18	43	93	11	51	41	13	13	46	43	73	86	19	41	41	16	13	91	43	13	53	93	81	73	13	41	93	41	13	43	43
CG10846_1	CG10846	CG10846	2L	15170000	43	91	56	86	43	13	43	43	46	46	16	43	42	49	57	46	53	51	51	46	41	56	43	83	91	86	41	43	56	46	43	86	57	48	41	46	87	13	51	16	59	11	13	11	53
CG10847_1	CG10847	CG10847	3L	3870000	55	35	35	59	49	96	34	59	56	49	57	36	38	38	56	96	46	33	29	98	37	53	23	59	46	57	56	27	56	95	48	55	57	95	57	97	56	55	56	93	56	56	57	47	97
CG10849_1	CG10849	CG10849	3L	3900000	55	35	35	59	49	96	34	59	56	49	57	36	38	38	56	96	46	33	29	98	37	53	23	59	46	57	56	27	56	95	48	55	57	95	57	97	56	55	56	93	56	56	57	47	97
CG10866_1	CG10866	CG10866	3L	3940000	55	35	35	59	49	96	34	59	56	49	57	36	38	38	56	96	46	33	29	98	37	53	23	59	46	57	56	27	56	95	48	55	57	95	57	97	56	55	56	93	56	56	57	47	57
CG10874-PA_1	CG10874-PA	CG10874	2L	2150000	62	58	52	36	46	69	46	46	36	66	66	47	87	66	36	46	32	46	32	61	86	36	36	39	56	83	86	66	56	36	66	66	66	61	86	36	36	36	69	36	66	86	96	36	86
CG10874-PB_1	CG10874-PB	CG10874	2L	2160000	62	58	52	36	46	69	46	46	36	66	66	47	87	66	36	46	32	46	32	61	86	36	36	39	56	83	86	66	56	36	66	66	96	61	86	36	36	36	67	36	66	86	56	36	86
CG10874-PC_1	CG10874-PC	CG10874	2L	2150000	62	58	52	36	46	69	46	46	36	66	66	47	87	66	36	46	32	46	32	61	86	36	36	39	56	83	86	66	56	36	66	66	66	61	86	36	36	36	69	36	66	86	96	36	86
CG10874-PD_1	CG10874-PD	CG10874	2L	2150000	62	58	52	36	46	69	46	46	36	66	66	47	87	66	36	46	32	46	32	61	86	36	36	39	56	83	86	66	56	36	66	66	66	61	86	36	36	36	69	36	66	86	96	36	86
CG1088_1	CG1088	CG1088	3R	2350000	42	77	35	32	32	36	34	72	77	79	36	27	36	92	72	71	22	42	42	72	79	72	32	32	77	36	72	37	96	32	72	32	79	76	42	76	36	72	37	32	72	22	32	32	36
CG10880_1	CG10880	CG10880	2L	2220000	62	58	52	36	46	63	46	46	36	66	66	47	87	66	36	46	32	46	32	61	86	36	36	33	56	83	86	96	56	36	66	66	96	61	86	36	36	36	67	36	66	86	56	36	86
CG1089_1	CG1089	CG1089	3R	3400000	72	77	35	32	32	36	34	72	77	79	36	27	36	22	72	91	22	42	42	72	79	72	32	32	77	36	72	37	26	32	72	32	79	76	42	76	36	72	37	32	72	22	32	72	36
CG10890_1	CG10890	CG10890	2L	8380000	63	53	66	43	71	43	13	43	86	43	66	98	43	46	33	53	63	13	43	53	63	53	53	53	33	56	56	53	33	43	59	49	43	96	43	31	63	53	12	63	63	41	43	63	57
CG10897-PA_1	CG10897-PA	CG10897	2R	7510000	51	58	51	76	53	58	43	71	43	23	53	19	73	73	98	75	93	13	53	51	53	16	53	15	71	73	89	21	51	59	88	51	41	53	55	58	73	58	13	53	51	53	58	46	93
CG10897-PB_1	CG10897-PB	CG10897	2R	7480000	51	58	51	76	53	58	43	71	43	23	53	19	73	73	78	75	73	13	53	51	53	16	53	15	71	73	89	21	51	59	88	51	41	53	55	58	73	58	13	53	51	53	58	46	73
CG10897-PE_1	CG10897-PE	CG10897	2R	7510000	51	58	51	76	53	58	43	71	43	23	53	19	73	73	98	75	93	13	53	51	53	16	53	15	71	73	89	21	51	59	88	51	41	53	55	58	73	58	13	53	51	53	58	46	93
CG10897-PF_1	CG10897-PF	CG10897	2R	7510000	51	58	51	76	53	58	43	71	43	23	53	19	73	73	98	75	93	13	53	51	53	16	53	15	71	73	89	21	51	59	88	51	41	53	55	58	73	58	13	53	51	53	58	46	93
CG10897-PG_1	CG10897-PG	CG10897	2R	7510000	51	58	51	76	53	58	43	71	43	23	53	19	73	73	98	75	93	13	53	51	53	16	53	15	71	73	89	21	51	59	88	51	41	53	55	58	73	58	13	53	51	53	58	46	93
CG10898_1	CG10898	CG10898	3R	7430000	49	37	44	46	44	49	37	32	47	46	36	47	44	33	42	44	42	49	37	43	29	47	36	33	37	26	49	47	36	42	29	49	47	32	32	32	39	32	46	42	73	49	43	44	36
CG1090_1	CG1090	CG1090	3R	130000	32	77	35	32	32	36	34	72	77	79	39	97	36	92	72	73	92	42	42	76	79	72	32	32	77	36	72	37	96	32	72	42	79	46	42	76	36	72	37	32	72	92	32	32	36
CG10904_1	CG10904	CG10904	2R	19810000	44	48	28	44	26	44	54	25	45	55	46	64	66	25	54	45	44	49	66	47	55	26	44	48	46	44	28	44	27	27	64	46	48	44	48	45	54	69	54	46	24	64	46	44	44
CG10907_1	CG10907	CG10907	3L	11780000	37	37	34	34	56	37	35	87	34	55	37	34	44	57	37	66	56	56	76	36	34	57	37	37	36	37	57	56	31	36	57	35	36	38	54	37	84	87	35	77	37	37	37	37	37
CG10908_1	CG10908	CG10908	2L	1950000	63	59	52	36	46	63	46	46	36	63	66	47	87	66	36	46	32	46	32	81	86	36	36	33	56	83	86	86	56	36	66	66	66	61	86	36	36	36	63	36	66	86	86	36	86
CG10909_1	CG10909	CG10909	3R	8670000	77	77	44	41	44	41	37	41	47	32	46	47	74	33	49	74	49	41	77	43	29	47	46	73	45	27	49	47	41	32	29	41	47	47	49	42	71	32	47	41	73	49	43	74	37
CG1091_1	CG1091	CG1091	3R	2920000	72	77	35	32	32	36	34	72	77	79	36	27	36	22	72	71	22	42	42	72	79	72	32	32	77	36	72	37	26	32	72	32	79	76	42	76	36	72	37	32	72	22	32	72	36
CG10913_1	CG10913	CG10913	2R	14080000	71	55	79	79	28	77	21	77	71	68	69	75	78	28	73	71	73	78	74	57	76	76	77	28	76	79	57	78	29	73	78	78	53	73	72	76	77	73	71	56	78	78	51	76	28
CG10918_1	CG10918	CG10918	X	21200000	61	35	23	21	41	21	44	29	29	36	31	36	99	21	23	21	94	93	21	23	61	66	61	23	34	21	63	96	23	21	31	41	41	25	63	61	33	43	34	76	23	21	21	61	23
CG1092_1	CG1092	CG1092	3R	280000	32	77	35	32	32	36	34	72	77	79	39	97	36	92	72	73	92	42	42	76	79	72	32	32	77	36	72	37	96	32	72	42	79	46	42	76	36	72	37	32	72	92	32	32	36
CG10924_1	CG10924	CG10924	2R	14410000	71	51	54	72	28	77	23	47	47	68	66	52	78	28	73	74	43	78	74	57	76	76	47	28	46	58	52	48	22	43	98	78	57	77	72	46	97	73	41	56	78	78	57	76	28
CG10932_1	CG10932	CG10932	X	7760000	64	54	43	56	46	47	61	57	93	51	61	44	21	47	67	47	49	67	43	54	67	67	47	69	59	64	54	23	51	69	44	67	51	67	27	23	53	67	57	47	27	57	66	43	64
CG10933_1	CG10933	CG10933	2R	13670000	75	59	75	18	41	77	75	97	79	71	79	79	18	28	73	73	73	78	79	59	76	76	77	69	76	73	77	19	46	73	78	71	75	73	72	76	79	43	75	76	78	71	79	76	23
CG10936_1	CG10936	CG10936	2R	13530000	75	55	75	19	41	77	75	77	74	71	73	74	18	28	73	73	73	78	74	53	76	76	77	66	79	73	77	16	46	73	78	71	75	73	79	76	73	43	75	76	78	71	74	76	23
CG10939_1	CG10939	CG10939	2R	13300000	74	54	75	16	41	77	14	77	78	71	73	74	78	28	73	73	73	78	74	53	76	76	77	66	71	73	77	16	46	73	78	71	75	73	76	76	73	43	74	76	78	11	74	76	23
CG10947_1	CG10947	CG10947	2L	20490000	43	91	41	96	46	16	46	73	43	48	43	43	41	43	16	73	43	43	43	49	18	43	47	83	73	86	41	43	49	16	43	49	76	13	73	43	81	43	43	41	73	41	13	76	76
CG10949_1	CG10949	CG10949	2L	19740000	43	96	41	46	46	16	46	73	43	48	43	43	71	43	16	73	43	43	43	46	19	43	47	83	73	86	41	43	46	16	43	46	46	13	73	43	81	43	43	41	73	41	13	76	76
CG10952-PA_1	CG10952-PA	CG10952	X	14870000	73	63	61	71	71	69	71	71	79	63	43	23	75	61	73	73	71	21	61	69	63	71	61	26	73	49	63	76	71	21	33	71	64	69	43	61	73	23	71	73	73	61	63	71	73
CG10954_1	CG10954	CG10954	2L	19950000	43	99	41	46	46	16	46	73	43	48	43	43	41	43	16	73	43	43	43	46	18	43	47	83	73	86	41	43	46	16	43	46	76	13	73	43	81	43	43	41	73	41	13	76	76
CG10960_1	CG10960	CG10960	3L	12820000	38	92	34	44	24	58	45	97	34	35	34	37	34	24	38	78	24	69	76	46	14	17	34	38	36	37	24	97	39	34	24	39	49	32	54	78	14	17	39	34	27	48	38	37	44
CG10964_1	CG10964	CG10964	X	8110000	69	54	43	99	49	47	61	51	53	59	69	44	41	47	63	47	49	67	43	53	67	61	47	64	99	64	54	23	91	69	44	67	51	67	23	73	93	67	57	41	79	57	69	43	64
CG10967_1	CG10967	CG10967	3L	12800000	38	32	34	44	24	58	45	17	34	35	34	37	34	94	38	78	24	99	76	46	14	17	34	38	36	37	24	97	39	34	29	39	49	39	54	98	14	17	39	34	27	48	38	37	44
CG10969_1	CG10969	CG10969	3L	12800000	38	32	34	44	24	58	45	17	34	35	34	37	34	94	38	78	24	99	76	46	14	17	34	38	36	37	24	97	39	34	29	39	49	39	54	98	14	17	39	34	27	48	38	37	44
CG10971_1	CG10971	CG10971	3L	12780000	38	32	34	44	94	58	45	17	34	35	34	37	34	94	38	78	94	59	76	46	14	17	34	38	36	37	94	97	39	34	99	39	49	39	54	98	14	17	39	34	97	48	38	37	44
CG10973_1	CG10973	CG10973	3L	12780000	38	32	34	44	94	58	45	17	34	35	34	37	34	94	38	78	94	59	76	46	14	17	34	38	36	37	94	97	39	34	99	39	49	39	54	98	14	17	39	34	97	48	38	37	44
CG10975_1	CG10975	CG10975	3L	12770000	38	32	34	44	94	58	95	97	34	35	34	37	34	94	38	79	94	59	76	46	94	97	34	38	36	37	94	97	31	34	99	39	99	39	54	99	94	97	39	34	97	48	38	37	94
CG10978_1	CG10978	CG10978	3R	1180000	32	77	35	32	32	36	34	72	77	79	36	97	36	62	72	73	62	42	42	79	79	72	32	32	77	36	72	37	66	32	72	42	79	46	42	76	36	72	37	32	72	62	32	32	36
CG10984_1	CG10984	CG10984	3L	12780000	38	32	34	44	94	58	45	17	34	35	34	37	34	94	38	78	94	59	76	46	14	17	34	38	36	37	94	97	39	34	99	39	49	39	54	98	14	17	39	34	97	48	38	37	44
CG10986_1	CG10986	CG10986	X	13650000	13	61	71	71	77	73	61	71	63	63	61	71	71	61	71	73	71	71	71	71	63	71	63	51	71	61	73	71	71	61	13	71	67	71	63	71	71	73	71	51	71	61	63	76	91
CG10988_1	CG10988	CG10988	X	13630000	13	61	71	71	77	93	61	71	63	63	61	71	91	61	71	73	71	71	71	71	63	71	63	51	71	61	73	71	71	61	13	71	67	71	63	71	71	73	71	51	71	61	63	76	91
CG1099-PA_1	CG1099-PA	CG1099	2L	21290000	43	91	41	76	46	16	43	73	43	48	43	43	41	43	16	73	43	43	43	41	19	43	46	83	73	86	41	43	41	16	43	41	76	13	73	43	81	43	43	41	73	41	19	76	76
CG1099-PD_1	CG1099-PD	CG1099	2L	21290000	43	91	41	76	46	16	43	73	43	48	43	43	41	43	16	73	43	43	43	41	19	43	46	83	73	86	41	43	41	16	43	41	76	13	73	43	81	43	43	41	73	41	19	76	76
CG1099-PG_1	CG1099-PG	CG1099	2L	21290000	43	91	41	76	46	16	43	73	43	48	43	43	41	43	16	73	43	43	43	41	19	43	46	83	73	86	41	43	41	16	43	41	76	13	73	43	81	43	43	41	73	41	19	76	76
CG10993_1	CG10993	CG10993	X	13720000	13	61	71	71	77	73	61	71	63	63	61	71	71	61	71	73	71	71	71	71	63	71	63	51	73	61	73	71	71	61	13	71	67	71	63	71	71	73	91	51	71	61	63	76	91
CG10997_1	CG10997	CG10997	X	13700000	13	61	71	71	77	73	61	71	63	63	61	71	71	61	71	73	71	71	71	71	63	71	63	51	73	61	73	71	71	61	13	71	67	71	63	71	71	73	91	51	71	61	63	76	91
CG11000_1	CG11000	CG11000	3R	240000	32	77	35	32	32	36	34	72	77	79	39	97	36	92	72	73	92	42	42	76	79	72	32	32	77	36	72	37	96	32	72	42	79	46	42	76	36	72	37	32	72	92	32	32	36
CG11006_1	CG11006	CG11006	3L	12820000	38	92	34	44	24	58	45	97	34	35	34	37	34	24	38	78	24	69	76	46	14	17	34	38	36	37	24	97	39	34	24	39	49	32	54	78	14	17	39	34	27	48	38	37	44
CG11009_1	CG11009	CG11009	3L	12840000	38	92	39	49	24	58	45	99	39	39	39	37	39	29	38	98	29	69	96	46	99	97	34	98	36	37	29	97	39	39	24	39	47	32	99	98	99	97	39	39	27	48	38	97	49
CG11010_1	CG11010	CG11010	3L	12850000	38	92	39	49	24	58	45	99	39	39	39	37	39	29	38	98	29	69	96	46	99	97	34	98	36	37	29	97	39	39	24	39	47	32	99	98	99	97	39	39	27	48	38	97	49
CG11020-PB_1	CG11020-PB	CG11020	2L	5220000	62	56	42	43	46	99	42	47	96	46	66	46	46	46	46	96	32	36	12	62	96	32	46	47	46	96	46	47	47	49	42	46	49	46	46	96	46	99	36	46	62	43	36	46	36
CG11023_1	CG11023	CG11023	2L	150000	43	46	82	96	48	43	83	82	37	63	68	46	83	67	33	88	32	48	32	88	88	38	38	38	48	68	83	88	46	36	68	68	96	63	88	38	38	37	63	88	66	88	87	68	86
CG11024_1	CG11024	CG11024	2L	5490000	62	56	42	43	46	53	42	47	59	46	66	46	46	46	46	56	92	96	12	62	69	92	46	47	46	96	46	47	47	42	42	46	36	46	46	46	46	42	36	46	62	43	36	46	46
CG11025-PA_1	CG11025-PA	CG11025	2R	15330000	41	69	61	46	58	57	23	48	47	48	46	52	68	68	65	93	44	68	48	61	96	69	48	58	49	48	58	48	29	68	48	48	57	47	42	46	51	48	41	59	48	58	57	45	48
CG11025-PB_1	CG11025-PB	CG11025	2R	15330000	41	69	61	46	58	57	23	48	47	48	46	52	68	68	65	93	44	68	48	61	96	69	48	58	49	48	58	48	29	68	48	48	57	47	42	46	51	48	41	59	48	58	57	45	48
CG11025-PC_1	CG11025-PC	CG11025	2R	15330000	41	69	61	46	58	57	23	48	47	48	46	52	68	68	65	93	44	68	48	61	96	69	48	58	49	48	58	48	29	68	48	48	57	47	42	46	51	48	41	59	48	58	57	45	48
CG1103_1	CG1103	CG1103	3R	1310000	42	77	35	32	32	36	34	72	77	79	36	97	36	92	72	73	92	42	42	72	79	72	32	32	77	36	72	37	96	32	72	92	79	46	42	76	36	72	37	32	72	92	32	32	36
CG11030_1	CG11030	CG11030	2L	5830000	62	56	42	43	46	53	42	47	52	46	66	46	97	46	46	96	92	46	19	62	92	42	42	47	46	96	42	97	47	42	42	46	39	96	46	49	46	42	37	47	62	96	36	47	96
CG11033_1	CG11033	CG11033	3R	4700000	72	47	39	32	32	36	34	72	47	49	36	27	32	92	72	31	22	46	42	71	79	42	32	32	77	96	32	37	96	32	72	32	77	76	42	76	36	72	37	32	72	22	31	42	36
CG1104_1	CG1104	CG1104	3L	22210000	32	27	35	32	32	36	34	72	27	79	39	27	36	22	72	73	22	42	42	76	79	72	32	32	77	32	72	37	22	32	72	42	79	46	42	36	36	72	37	92	72	22	22	36	32
CG11044_1	CG11044	CG11044	2R	16060000	48	78	68	48	58	57	93	48	97	48	46	52	68	68	65	43	49	68	98	61	68	62	58	58	47	98	68	98	28	48	68	98	57	47	42	68	58	48	68	59	98	59	58	45	48
CG1105_1	CG1105	CG1105	3R	1620000	42	77	35	32	32	36	34	72	77	79	36	97	36	92	72	71	92	42	42	72	79	72	32	32	77	36	72	37	96	32	72	32	79	96	42	76	36	72	37	32	72	92	32	32	36
CG11052_1	CG11052	CG11052	3R	3820000	72	77	35	32	32	36	34	72	77	99	36	27	36	22	72	31	22	42	42	72	79	92	32	32	77	36	72	37	26	32	72	32	79	76	42	76	36	72	37	32	72	22	32	92	36
CG11063_1	CG11063	CG11063	X	13750000	13	61	71	71	77	73	61	71	63	63	61	71	79	61	71	73	71	71	71	71	63	71	63	51	73	61	73	71	71	61	13	71	64	71	63	71	71	73	11	51	71	61	63	76	11
CG11066_1	CG11066	CG11066	2R	2570000	43	91	41	76	43	13	43	71	43	46	43	43	41	43	16	73	43	43	53	41	13	43	46	83	73	86	49	43	41	16	43	41	76	13	73	43	81	73	43	41	73	41	16	73	73
CG11070_1	CG11070	CG11070	2L	6700000	63	57	93	97	42	53	93	97	53	93	66	46	97	46	43	53	93	96	16	43	92	93	42	47	96	46	49	47	97	43	42	46	97	96	43	43	43	43	37	97	69	99	93	97	96
CG11073_1	CG11073	CG11073	2R	18020000	56	52	25	65	63	58	63	68	66	68	58	62	68	75	66	68	56	68	66	67	69	66	63	68	53	68	28	58	65	28	59	68	56	65	68	69	66	55	58	63	65	55	56	68	68
CG11084_1	CG11084	CG11084	2R	3040000	43	91	41	76	43	13	43	71	43	76	43	43	41	93	16	73	43	93	53	41	13	93	46	83	73	86	99	43	41	16	93	91	76	13	53	93	81	73	93	41	73	41	16	73	73
CG11086_1	CG11086	CG11086	2R	3020000	43	91	41	76	43	13	43	71	43	76	43	43	41	93	16	73	43	93	53	41	13	93	46	83	73	86	99	43	41	16	93	91	76	13	53	93	81	73	93	41	73	41	16	73	73
CG11089_1	CG11089	CG11089	2R	8590000	43	28	29	21	53	28	43	71	73	28	51	79	73	73	28	75	73	23	43	46	53	75	73	25	45	58	42	23	71	53	43	76	73	23	55	25	73	73	78	73	41	21	28	43	23
CG1109_1	CG1109	CG1109	3R	1600000	42	77	35	32	32	36	34	72	77	79	36	97	36	92	72	71	92	42	42	72	79	72	32	32	77	36	72	37	96	32	72	32	79	96	42	76	36	72	37	32	72	92	32	32	36
CG11098_1	CG11098	CG11098	2L	6630000	63	59	93	99	42	53	93	97	53	93	66	46	77	46	43	53	93	96	16	93	92	93	42	47	96	46	42	47	97	43	42	46	37	76	43	49	43	43	37	97	63	79	33	97	76
CG11101_1	CG11101	CG11101	2R	3220000	43	91	41	76	43	13	43	71	43	76	43	43	41	13	16	73	43	13	53	41	13	13	46	83	73	86	19	43	41	16	13	11	76	13	53	13	81	73	13	41	73	41	16	73	73
CG11103_1	CG11103	CG11103	X	13480000	13	91	71	71	67	73	61	71	63	63	91	71	71	61	71	73	71	71	71	71	63	71	63	51	71	91	73	71	71	61	93	71	67	71	93	71	71	73	71	56	71	61	63	76	91
CG11107_1	CG11107	CG11107	2R	2900000	43	91	41	76	43	13	43	71	43	46	43	43	41	43	16	73	43	43	53	41	13	43	46	83	73	86	49	43	41	16	93	41	76	13	53	43	81	73	43	41	73	41	16	73	73
CG11109-PA_1	CG11109-PA	CG11109	3L	23160000	32	97	35	32	32	36	34	72	97	79	32	27	36	22	72	73	22	42	42	76	79	72	32	32	77	39	72	37	29	32	72	42	79	46	42	36	36	72	37	32	72	22	22	39	39
CG11110_1	CG11110	CG11110	2R	16530000	48	79	69	42	53	57	63	68	69	48	66	52	68	63	65	43	58	69	67	63	63	65	99	59	67	68	68	69	23	48	68	68	57	47	95	43	58	58	68	23	63	52	58	45	58
CG11111_1	CG11111	CG11111	X	13700000	13	61	71	71	77	73	61	71	63	63	61	71	71	61	71	73	71	71	71	71	63	71	63	51	73	61	73	71	71	61	13	71	67	71	63	71	71	73	91	51	71	61	63	76	91
CG1112_1	CG1112	CG1112	3R	3220000	72	77	35	32	32	36	34	72	77	79	36	27	36	22	72	71	22	42	42	72	79	72	32	32	77	36	72	37	26	32	72	32	79	76	42	76	36	72	37	32	72	22	32	72	36
CG11123_1	CG11123	CG11123	2R	3330000	43	91	91	76	43	13	43	71	43	76	43	43	41	13	16	73	43	13	53	41	13	13	96	83	73	86	19	43	41	16	13	11	76	13	53	13	81	73	13	41	73	41	16	73	73
CG11124_1	CG11124	CG11124	2R	3300000	43	91	41	76	43	13	43	71	43	76	43	43	41	13	16	73	43	13	53	41	13	13	46	83	73	86	19	43	41	16	13	11	76	13	53	13	81	73	13	41	73	41	16	73	73
CG11125_1	CG11125	CG11125	2R	9240000	93	98	28	91	53	23	23	76	73	28	91	58	73	73	78	75	23	23	43	43	53	55	43	23	95	78	79	73	71	51	73	73	23	23	73	95	53	73	98	79	91	91	28	91	43
CG11127_1	CG11127	CG11127	2R	2980000	43	91	41	76	43	13	43	71	43	96	43	43	41	43	16	73	43	43	53	41	13	43	46	83	73	86	49	43	41	16	93	41	76	13	53	43	81	73	43	41	73	41	16	73	73
CG11128_1	CG11128	CG11128	3L	23370000	32	97	35	32	32	36	34	72	97	79	32	27	36	22	72	73	22	42	42	76	79	72	32	32	77	39	72	37	29	32	72	42	79	46	42	36	36	72	37	32	72	22	22	39	39
CG11130_1	CG11130	CG11130	X	13710000	13	61	71	71	77	73	61	71	63	63	61	71	71	61	71	73	71	71	71	71	63	71	63	51	73	61	73	71	71	61	13	71	67	71	63	71	71	73	91	51	71	61	63	76	91
CG11137_1	CG11137	CG11137	3L	23160000	32	97	35	32	32	36	34	72	97	79	32	27	36	22	72	73	22	42	42	76	79	72	32	32	77	39	72	37	29	32	72	42	79	46	42	36	36	72	37	32	72	22	22	39	39
CG11140_1	CG11140	CG11140	2R	3350000	43	91	91	76	43	13	43	71	43	76	43	43	41	13	16	73	43	13	53	41	13	13	96	83	73	86	19	43	41	16	13	11	76	13	53	13	81	73	13	41	73	41	16	73	73
CG11143_1	CG11143	CG11143	2R	2820000	43	91	41	76	43	13	43	71	43	46	43	43	41	43	16	73	43	43	53	41	13	43	46	83	73	86	49	43	41	16	43	41	76	13	53	43	81	73	43	41	73	41	16	73	73
CG11147_1	CG11147	CG11147	2L	5700000	62	56	42	43	46	53	42	47	52	46	66	46	47	46	46	56	62	46	12	62	62	42	46	47	46	96	46	47	47	42	42	46	36	46	46	46	46	42	37	47	62	46	36	47	46
CG1115_1	CG1115	CG1115	3R	1230000	92	77	35	32	32	36	34	72	77	79	36	97	36	92	72	73	92	42	42	79	79	72	32	32	77	36	72	37	96	32	72	42	79	46	42	76	36	72	37	32	72	92	32	32	36
CG11151_1	CG11151	CG11151	X	13490000	13	91	71	71	67	73	61	71	63	63	91	71	71	61	71	73	71	71	71	71	63	71	63	51	71	91	73	71	71	61	93	71	67	71	93	71	71	73	71	56	71	61	63	76	91
CG11156_1	CG11156	CG11156	X	13710000	13	61	71	71	77	73	61	71	63	63	61	71	71	61	71	73	71	71	71	71	63	71	63	51	73	61	73	71	71	61	13	71	67	71	63	71	71	73	91	51	71	61	63	76	91
CG11163_1	CG11163	CG11163	2R	1660000	43	91	41	76	49	19	43	73	43	48	43	43	41	43	16	73	43	43	43	41	13	43	46	83	73	86	49	43	41	16	43	41	76	13	73	43	81	43	43	41	73	41	16	79	79
CG11166_1	CG11166	CG11166	2R	2060000	43	91	41	76	49	19	43	79	43	49	43	43	41	43	16	73	43	43	93	41	13	43	46	83	73	86	49	43	41	16	43	41	76	13	73	43	81	43	43	41	73	41	16	79	79
CG11172_1	CG11172	CG11172	X	13640000	13	61	71	71	77	93	61	71	63	63	61	71	91	61	71	73	71	71	71	71	63	71	63	51	71	61	73	71	71	61	13	71	67	71	63	71	71	73	71	51	71	61	63	76	91
CG11173_1	CG11173	CG11173	2R	19720000	44	48	28	44	26	44	54	29	49	55	46	44	66	29	54	45	44	48	66	47	55	26	44	48	46	44	28	49	27	27	64	46	49	44	48	45	54	69	54	46	24	64	46	44	44
CG11191_1	CG11191	CG11191	2R	3830000	43	11	51	76	43	13	43	71	43	79	43	43	41	13	18	73	43	13	53	41	13	13	56	93	73	86	19	43	41	16	13	11	79	13	53	13	81	73	13	41	13	41	13	73	73
CG11199_1	CG11199	CG11199	2L	6720000	63	57	13	17	42	53	13	97	53	13	66	46	97	46	43	53	13	16	16	43	12	13	42	47	16	46	49	47	17	43	42	46	97	96	43	43	43	43	37	97	69	92	93	17	96
CG11205_1	CG11205	CG11205	2R	3670000	43	11	51	76	43	13	43	71	43	76	43	43	41	13	19	73	43	13	53	41	13	13	56	93	73	86	19	43	41	16	13	11	76	13	53	13	81	73	13	41	13	41	13	73	73
CG11206-PA_1	CG11206-PA	CG11206	2R	18250000	56	58	26	65	63	58	63	65	66	68	58	63	69	75	66	68	56	68	66	67	68	66	63	68	53	69	29	58	65	28	59	68	56	65	68	68	66	55	59	53	65	55	56	68	69
CG11206-PB_1	CG11206-PB	CG11206	2R	18250000	56	58	26	65	63	58	63	65	66	68	58	63	69	75	66	68	56	68	66	67	68	66	63	68	53	69	29	58	65	28	59	68	56	65	68	68	66	55	59	53	65	55	56	68	69
CG11206-PC_1	CG11206-PC	CG11206	2R	18250000	56	58	26	65	63	58	63	65	66	68	58	63	69	75	66	68	56	68	66	67	68	66	63	68	53	69	29	58	65	28	59	68	56	65	68	68	66	55	59	53	65	55	56	68	69
CG11206-PD_1	CG11206-PD	CG11206	2R	18250000	56	58	26	65	63	58	63	65	66	68	58	63	69	75	66	68	56	68	66	67	68	66	63	68	53	69	29	58	65	28	59	68	56	65	68	68	66	55	59	53	65	55	56	68	69
CG11211_1	CG11211	CG11211	2R	1710000	43	91	41	76	49	19	43	73	43	48	43	43	41	43	16	73	43	43	43	41	13	43	46	83	73	86	49	43	41	16	43	41	76	13	73	43	81	43	43	41	73	41	16	79	79
CG11217_1	CG11217	CG11217	2R	3660000	43	11	51	76	43	13	43	71	43	76	43	43	41	13	19	73	43	13	53	41	13	13	56	93	73	86	19	43	41	16	13	11	76	13	53	13	81	73	13	41	13	41	13	73	73
CG11221_1	CG11221	CG11221	2L	6710000	63	57	93	97	42	53	93	97	53	93	66	46	97	46	43	53	13	96	16	43	92	93	42	47	96	46	49	47	97	43	42	46	97	96	43	43	43	43	37	97	69	99	93	17	96
CG11241-PB_1	CG11241-PB	CG11241	3L	23420000	32	97	35	32	32	36	34	72	97	79	32	27	36	22	72	73	22	42	42	76	79	72	32	32	77	39	72	37	29	32	72	42	79	46	42	36	36	72	37	32	72	22	22	39	39
CG11242_1	CG11242	CG11242	2R	15340000	41	69	61	46	58	57	23	48	47	48	46	52	68	68	65	93	44	68	48	61	66	69	48	58	49	48	58	48	29	68	48	48	57	47	42	46	51	48	41	59	48	58	59	45	48
CG11248_1	CG11248	CG11248	3L	21490000	32	27	35	32	32	36	34	72	27	79	37	27	36	22	72	73	22	42	42	76	79	72	32	32	77	32	72	37	22	32	72	42	79	46	42	36	36	72	37	42	72	22	22	36	32
CG11255_1	CG11255	CG11255	3L	13030000	48	42	36	46	24	58	45	36	36	46	36	37	36	26	38	18	26	46	46	49	36	37	34	18	36	37	26	37	33	36	24	46	47	42	39	28	36	37	46	36	27	48	38	17	46
CG11258_1	CG11258	CG11258	3L	13030000	48	42	36	46	24	58	45	36	36	46	36	37	36	26	38	18	26	46	46	49	36	37	34	18	36	37	26	37	33	36	24	46	47	42	39	28	36	37	46	36	27	48	38	17	46
CG11259_1	CG11259	CG11259	3L	13020000	98	42	36	46	24	58	45	36	36	96	36	37	36	26	38	18	26	46	46	46	36	37	34	18	36	37	26	37	33	36	24	96	47	92	39	28	36	37	96	36	27	48	38	17	46
CG11266_1	CG11266	CG11266	2L	7050000	63	57	13	19	42	53	13	47	83	13	66	46	33	46	43	53	13	16	66	43	12	93	42	49	16	46	46	49	19	43	48	48	47	36	43	43	49	49	19	47	62	32	43	47	32
CG11267_1	CG11267	CG11267	3L	13020000	98	42	36	46	24	58	45	36	36	96	36	37	36	26	38	18	26	46	46	46	36	37	34	18	36	37	26	37	33	36	24	96	47	92	39	28	36	37	96	36	27	48	38	17	46
CG11268_1	CG11268	CG11268	3L	13020000	98	42	36	46	24	58	45	36	36	96	36	37	36	26	38	18	26	46	46	46	36	37	34	18	36	37	26	37	33	36	24	96	47	92	39	28	36	37	96	36	27	48	38	17	46
CG11269_1	CG11269	CG11269	2R	18050000	56	52	29	65	63	58	63	68	66	68	58	62	68	75	66	68	56	68	66	67	68	66	63	68	53	68	28	58	65	28	59	68	56	65	68	68	66	55	58	93	65	55	56	68	68
CG11274_1	CG11274	CG11274	3L	12980000	98	92	39	49	24	58	45	96	39	96	39	37	39	29	38	18	29	96	96	46	99	97	34	98	36	37	29	97	33	39	24	96	47	92	39	98	99	97	96	39	27	48	38	97	49
CG1128_1	CG1128	CG1128	3R	3200000	72	77	35	32	32	36	34	72	77	79	36	27	36	22	72	71	22	42	42	72	79	72	32	32	77	36	72	37	26	32	72	32	79	76	42	76	36	72	37	32	72	22	32	72	36
CG11280_1	CG11280	CG11280	3L	13100000	48	42	36	46	29	58	45	36	36	46	36	37	36	26	38	19	26	46	46	47	39	37	34	18	36	37	26	37	33	36	24	46	47	42	36	29	36	37	46	36	27	48	38	17	46
CG11282_1	CG11282	CG11282	3L	13230000	48	42	36	46	29	58	45	96	36	46	39	37	36	26	38	11	26	46	46	47	97	37	94	18	36	37	26	37	39	36	24	46	47	42	36	21	96	37	46	39	27	48	38	17	46
CG1129_1	CG1129	CG1129	3R	2480000	42	77	35	32	32	36	34	72	77	79	36	27	36	22	72	71	22	42	42	72	79	72	32	32	77	36	72	37	26	32	72	32	79	76	42	76	36	72	37	32	72	22	32	32	36
CG11299_1	CG11299	CG11299	2R	19630000	48	48	28	48	26	48	58	21	41	55	46	48	66	21	54	45	48	48	66	47	55	26	48	48	46	44	28	48	27	27	68	46	44	48	48	45	54	65	54	46	24	68	46	48	44
CG11301_1	CG11301	CG11301	2R	18310000	56	58	26	65	63	58	63	65	66	68	58	63	64	75	64	68	58	68	66	67	68	66	63	68	53	64	24	58	65	28	59	68	56	65	68	68	64	55	54	53	65	55	56	68	64
CG11303-PB_1	CG11303-PB	CG11303	2R	19720000	44	48	28	44	26	44	54	29	49	55	46	44	66	29	54	45	44	48	66	47	55	26	44	48	46	44	28	49	27	27	64	46	49	44	48	45	54	69	54	46	24	64	46	44	44
CG11305_1	CG11305	CG11305	3R	24880000	37	46	29	23	35	42	39	42	52	35	47	36	42	42	45	35	42	47	39	42	49	45	25	52	97	95	47	46	45	57	32	42	62	45	47	47	45	35	45	45	32	57	42	45	42
CG11306_1	CG11306	CG11306	3L	21650000	32	27	35	32	32	36	34	72	27	79	37	27	36	22	72	73	22	42	42	76	79	72	32	32	77	32	72	37	22	32	72	42	79	46	42	36	36	72	37	92	72	22	22	36	32
CG11307_1	CG11307	CG11307	3L	22400000	32	27	35	32	32	36	34	72	27	79	32	27	36	22	72	73	22	42	42	76	79	72	32	32	77	32	72	37	22	32	72	42	79	46	42	36	36	72	37	32	72	22	22	36	32
CG11309_1	CG11309	CG11309	3L	21410000	32	27	35	32	32	36	34	72	27	79	37	27	36	22	72	73	22	42	42	76	79	72	32	32	77	32	72	37	22	32	72	42	79	46	42	36	36	72	37	42	72	22	22	36	32
CG11315_1	CG11315	CG11315	3R	26550000	49	67	42	62	36	62	46	44	44	47	67	54	94	63	67	37	62	54	34	42	62	43	37	54	37	52	47	42	47	57	52	52	42	49	54	64	45	37	47	47	42	62	45	52	49
CG11317_1	CG11317	CG11317	3R	26910000	42	67	42	69	36	42	46	44	47	46	97	59	97	69	56	37	62	55	34	42	42	49	37	54	97	52	47	42	47	57	52	52	42	49	54	47	47	97	46	47	42	42	47	52	42
CG11324-PA_1	CG11324-PA	CG11324	2L	6720000	63	57	13	17	42	53	13	97	53	13	66	46	97	46	43	53	13	16	16	43	12	13	42	47	16	46	49	47	17	43	42	46	97	96	43	43	43	43	37	97	69	92	93	17	96
CG11324-PB_1	CG11324-PB	CG11324	2L	6720000	63	57	13	17	42	53	13	97	53	13	66	46	97	46	43	53	13	16	16	43	12	13	42	47	16	46	49	47	17	43	42	46	97	96	43	43	43	43	37	97	69	92	93	17	96
CG11324-PD_1	CG11324-PD	CG11324	2L	6720000	63	57	13	17	42	53	13	97	53	13	66	46	97	46	43	53	13	16	16	43	12	13	42	47	16	46	49	47	17	43	42	46	97	96	43	43	43	43	37	97	69	92	93	17	96
CG11324-PE_1	CG11324-PE	CG11324	2L	6720000	63	57	13	17	42	53	13	97	53	13	66	46	97	46	43	53	13	16	16	43	12	13	42	47	16	46	49	47	17	43	42	46	97	96	43	43	43	43	37	97	69	92	93	17	96
CG11324-PF_1	CG11324-PF	CG11324	2L	6720000	63	57	13	17	42	53	13	97	53	13	66	46	97	46	43	53	13	16	16	43	12	13	42	47	16	46	49	47	17	43	42	46	97	96	43	43	43	43	37	97	69	92	93	17	96
CG11324-PG_1	CG11324-PG	CG11324	2L	6720000	63	57	13	17	42	53	13	97	53	13	66	46	97	46	43	53	13	16	16	43	12	13	42	47	16	46	49	47	17	43	42	46	97	96	43	43	43	43	37	97	69	92	93	17	96
CG11326-PA_1	CG11326-PA	CG11326	2L	6700000	63	57	93	97	42	53	93	97	53	93	66	46	97	46	43	53	93	96	16	43	92	93	42	47	96	46	49	47	97	43	42	46	97	96	43	43	43	43	37	97	69	99	93	97	96
CG11326-PC_1	CG11326-PC	CG11326	2L	6740000	63	57	13	17	42	53	13	97	53	13	66	46	97	46	43	53	13	16	96	43	12	13	42	47	16	46	46	47	17	43	42	46	97	96	43	43	43	43	37	97	62	92	93	17	96
CG11326-PD_1	CG11326-PD	CG11326	2L	6740000	63	57	13	17	42	53	13	97	53	13	66	46	97	46	43	53	13	16	96	43	12	13	42	47	16	46	46	47	17	43	42	46	97	96	43	43	43	43	37	97	62	92	93	17	96
CG11326-PE_1	CG11326-PE	CG11326	2L	6740000	63	57	13	17	42	53	13	97	53	13	66	46	97	46	43	53	13	16	96	43	12	13	42	47	16	46	46	47	17	43	42	46	97	96	43	43	43	43	37	97	62	92	93	17	96
CG11326-PF_1	CG11326-PF	CG11326	2L	6700000	63	57	93	97	42	53	93	97	53	93	66	46	97	46	43	53	93	96	16	43	92	93	42	47	96	46	49	47	97	43	42	46	97	96	43	43	43	43	37	97	69	99	93	97	96
CG11326-PG_1	CG11326-PG	CG11326	2L	6700000	63	57	93	97	42	53	93	97	53	93	66	46	97	46	43	53	93	96	16	43	92	93	42	47	96	46	49	47	97	43	42	46	97	96	43	43	43	43	37	97	69	99	93	97	96
CG11326-PH_1	CG11326-PH	CG11326	2L	6700000	63	57	93	97	42	53	93	97	53	93	66	46	97	46	43	53	93	96	16	43	92	93	42	47	96	46	49	47	97	43	42	46	97	96	43	43	43	43	37	97	69	99	93	97	96
CG11328-PD_1	CG11328-PD	CG11328	2L	6740000	63	57	13	17	42	53	13	97	53	13	66	46	97	46	43	53	13	16	96	43	12	13	42	47	16	46	46	47	17	43	42	46	97	96	43	43	43	43	37	97	62	92	93	17	96
CG11328-PE_1	CG11328-PE	CG11328	2L	6630000	63	59	93	99	42	53	93	97	53	93	66	46	77	46	43	53	93	96	16	93	92	93	42	47	96	46	42	47	97	43	42	46	37	76	43	49	43	43	37	97	63	79	33	97	76
CG11328-PG_1	CG11328-PG	CG11328	2L	6630000	63	59	93	99	42	53	93	97	53	93	66	46	77	46	43	53	93	96	16	93	92	93	42	47	96	46	42	47	97	43	42	46	37	76	43	49	43	43	37	97	63	79	33	97	76
CG11328-PH_1	CG11328-PH	CG11328	2L	6670000	63	57	93	97	42	53	93	97	53	93	66	46	77	46	43	53	93	96	16	93	92	93	42	47	96	46	42	47	97	43	42	46	37	76	43	43	43	43	37	97	63	79	33	97	76
CG11337_1	CG11337	CG11337	3R	27370000	42	67	42	67	35	42	46	44	47	47	47	46	47	66	55	37	62	55	34	42	42	46	37	54	57	52	47	42	47	57	52	52	42	49	54	47	47	57	47	47	42	42	47	52	42
CG1134_1	CG1134	CG1134	3L	4e+06	55	35	35	57	49	96	34	59	56	49	57	36	38	38	56	96	46	39	99	59	37	59	29	59	96	57	56	95	56	95	48	55	57	25	57	57	56	95	56	59	56	56	57	47	57
CG11345_1	CG11345	CG11345	3L	4430000	55	95	95	97	39	36	34	55	56	37	37	36	38	38	56	56	56	56	27	56	97	56	26	59	21	56	56	55	51	35	58	59	57	25	57	57	51	35	36	56	57	56	57	49	57
CG11347-PG_1	CG11347-PG	CG11347	3L	4470000	55	15	95	67	39	36	34	55	56	37	37	36	99	38	56	56	56	56	27	56	17	56	26	59	21	56	56	55	51	35	58	59	57	25	57	57	51	35	36	56	57	56	57	56	57
CG11347-PH_1	CG11347-PH	CG11347	3L	4470000	55	15	95	67	39	36	34	55	56	37	37	36	99	38	56	56	56	56	27	56	17	56	26	59	21	56	56	55	51	35	58	59	57	25	57	57	51	35	36	56	57	56	57	56	57
CG11348-PB_1	CG11348-PB	CG11348	3L	4500000	55	15	95	67	39	36	34	55	56	37	37	36	99	38	56	56	56	56	27	56	17	56	26	59	21	56	56	55	51	35	58	59	57	25	57	57	51	35	36	56	57	56	57	56	57
CG11352_1	CG11352	CG11352	3L	23020000	32	97	35	32	32	36	34	72	97	79	32	27	36	22	72	73	22	42	42	76	79	72	32	32	77	39	72	37	29	32	72	42	79	46	42	36	36	72	37	32	72	22	22	39	39
CG11354-PA_1	CG11354-PA	CG11354	X	8690000	67	54	43	27	97	49	61	51	53	53	63	44	41	97	91	41	49	69	43	54	66	57	47	94	59	61	53	77	23	66	64	61	59	57	29	73	23	97	57	45	93	47	67	43	99
CG11354-PB_1	CG11354-PB	CG11354	X	8690000	67	54	43	27	97	49	61	51	53	53	63	44	41	97	91	41	49	69	43	54	66	57	47	94	59	61	53	77	23	66	64	61	59	57	29	73	23	97	57	45	93	47	67	43	99
CG11357_1	CG11357	CG11357	3L	4540000	55	15	25	67	39	36	34	55	56	37	37	36	55	38	56	56	56	56	27	56	17	56	26	59	21	56	56	55	51	35	58	55	57	25	57	57	51	35	36	56	57	56	57	56	57
CG11367_1	CG11367	CG11367	3L	22680000	32	27	35	32	32	36	34	72	27	79	32	27	36	22	72	73	22	42	42	76	79	72	32	32	77	32	72	37	22	32	72	42	79	46	42	36	36	72	37	32	72	22	22	39	32
CG11371_1	CG11371	CG11371	2L	450000	43	46	82	36	48	43	83	82	37	63	68	46	83	67	33	88	32	48	32	88	88	38	38	38	48	68	83	88	46	36	68	68	66	63	88	38	38	37	63	88	66	88	87	68	86
CG11372_1	CG11372	CG11372	2L	460000	43	46	82	36	48	43	83	82	37	63	68	46	83	67	33	88	32	48	32	88	88	38	38	38	48	68	83	88	46	36	68	68	66	63	88	38	38	37	63	88	66	88	87	68	86
CG11374_1	CG11374	CG11374	2L	360000	43	46	82	96	48	43	83	82	37	63	68	46	83	67	33	88	32	48	32	88	88	38	38	38	48	68	83	88	46	36	68	68	66	63	88	38	38	37	63	88	66	88	87	68	86
CG11376_1	CG11376	CG11376	2L	330000	43	46	82	96	48	43	83	82	37	63	68	46	83	67	33	88	32	48	32	88	88	38	38	38	48	68	83	88	46	36	68	68	96	63	88	38	38	37	63	88	66	88	87	68	86
CG11377_1	CG11377	CG11377	2L	480000	43	46	82	36	48	43	83	82	37	63	68	46	83	67	33	88	32	48	32	88	88	38	38	38	48	68	83	88	46	36	68	68	66	63	88	38	38	37	63	88	66	88	87	68	86
CG11378_1	CG11378	CG11378	X	340000	37	51	41	57	41	77	46	47	41	47	51	51	61	41	41	41	77	41	47	57	77	51	42	41	41	71	51	41	41	71	41	51	31	41	41	36	41	91	47	51	61	47	47	41	47
CG11380_1	CG11380	CG11380	X	2160000	37	51	41	57	41	77	46	47	41	47	51	51	61	41	41	41	77	41	47	57	77	51	42	41	41	71	51	41	41	71	41	51	31	41	41	36	41	31	49	51	61	47	47	41	47
CG11381_1	CG11381	CG11381	X	1660000	37	51	41	57	41	77	46	47	41	47	51	51	61	41	41	41	77	41	47	57	77	51	42	41	41	71	51	41	41	71	41	51	31	41	41	36	41	31	47	51	61	47	47	41	47
CG11388_1	CG11388	CG11388	2R	20020000	44	48	28	44	26	44	54	25	45	55	46	64	69	25	54	45	54	49	66	47	55	26	44	48	46	49	28	54	26	27	64	46	48	44	48	45	54	66	54	46	24	66	46	44	44
CG11390_1	CG11390	CG11390	2R	20040000	44	48	28	44	26	44	54	25	45	55	46	64	69	25	54	45	54	49	66	47	55	26	44	48	46	49	28	54	26	27	64	46	48	44	48	45	54	66	54	46	24	66	46	44	44
CG11396_1	CG11396	CG11396	3L	20780000	32	27	35	37	32	32	34	72	27	79	77	27	39	22	72	73	22	42	42	79	72	72	32	32	77	72	72	37	22	32	72	42	79	46	42	36	36	77	79	42	79	22	22	76	32
CG11397_1	CG11397	CG11397	2L	16720000	43	91	51	91	46	12	46	76	46	46	41	41	71	41	57	77	51	91	51	46	71	56	42	81	47	86	91	41	96	71	99	96	59	13	71	96	81	13	41	11	52	91	11	71	56
CG1140-PA_1	CG1140-PA	CG1140	3L	1940000	25	48	38	84	59	29	49	26	26	26	57	24	38	49	59	96	59	36	26	29	97	99	49	29	48	46	26	87	28	37	58	25	29	95	27	47	28	26	58	49	46	56	37	46	29
CG1140-PB_1	CG1140-PB	CG1140	3L	1930000	25	48	38	84	59	27	46	26	26	26	57	24	38	49	58	96	58	36	26	26	97	99	49	29	48	46	26	87	28	37	58	25	29	95	27	47	28	26	58	49	46	56	37	46	29
CG1140-PC_1	CG1140-PC	CG1140	3L	1940000	25	48	38	84	59	29	49	26	26	26	57	24	38	49	59	96	59	36	26	29	97	99	49	29	48	46	26	87	28	37	58	25	29	95	27	47	28	26	58	49	46	56	37	46	29
CG11407_1	CG11407	CG11407	2L	3500000	62	54	52	46	46	66	66	46	76	46	46	67	87	47	36	49	72	66	36	62	86	76	36	47	53	97	86	47	56	34	46	36	86	32	36	43	36	76	36	76	47	86	56	76	36
CG11407_2	CG11407	CG11407	3R	15880000	71	99	42	77	91	31	31	45	34	77	87	74	87	44	74	57	74	95	35	39	94	37	31	57	74	35	35	94	79	98	41	35	74	44	44	44	97	31	34	41	41	48	34	58	39
CG11414_1	CG11414	CG11414	2R	20460000	44	48	48	44	26	44	54	28	45	55	46	64	66	25	96	45	94	48	66	47	55	26	44	48	46	45	28	94	24	47	64	46	48	44	48	45	54	66	54	46	24	66	46	45	44
CG11418-PA_1	CG11418-PA	CG11418	X	2070000	37	51	41	57	41	77	46	47	41	47	51	51	61	41	41	41	77	41	47	57	77	51	42	41	41	71	51	41	41	71	41	51	31	41	41	36	41	31	47	51	61	47	47	41	47
CG11418-PB_1	CG11418-PB	CG11418	X	2070000	37	51	41	57	41	77	46	47	41	47	51	51	61	41	41	41	77	41	47	57	77	51	42	41	41	71	51	41	41	71	41	51	31	41	41	36	41	31	47	51	61	47	47	41	47
CG11418-PC_1	CG11418-PC	CG11418	X	2070000	37	51	41	57	41	77	46	47	41	47	51	51	61	41	41	41	77	41	47	57	77	51	42	41	41	71	51	41	41	71	41	51	31	41	41	36	41	31	47	51	61	47	47	41	47
CG11418-PD_1	CG11418-PD	CG11418	X	2070000	37	51	41	57	41	77	46	47	41	47	51	51	61	41	41	41	77	41	47	57	77	51	42	41	41	71	51	41	41	71	41	51	31	41	41	36	41	31	47	51	61	47	47	41	47
CG11419_1	CG11419	CG11419	2R	13440000	75	55	75	16	41	77	75	77	74	71	73	74	78	28	73	73	73	78	74	53	76	76	77	66	71	73	77	16	46	73	78	71	75	73	76	76	73	43	75	76	78	71	74	76	23
CG1142_1	CG1142	CG1142	3R	3380000	72	77	35	32	32	36	34	72	77	79	36	27	36	22	72	91	22	42	42	72	79	72	32	32	77	36	72	37	26	32	72	32	79	76	42	76	36	72	37	32	72	22	32	72	36
CG11423_1	CG11423	CG11423	2R	13460000	75	55	75	19	41	77	75	77	74	71	73	74	18	28	73	73	73	78	74	53	76	76	77	66	79	73	77	16	46	73	78	71	75	73	79	76	73	43	75	76	78	71	74	76	23
CG11425_1	CG11425	CG11425	3L	22390000	32	27	35	32	32	36	34	72	27	79	32	27	36	22	72	73	22	42	42	76	79	72	32	32	77	32	72	37	22	32	72	42	79	46	42	36	36	72	37	32	72	22	22	36	32
CG11426_1	CG11426	CG11426	3L	22550000	32	27	35	32	32	36	34	72	27	79	32	27	36	22	72	73	22	42	42	76	79	72	32	32	77	32	72	37	22	32	72	42	79	46	42	36	36	72	37	32	72	22	22	39	32
CG11430-PA_1	CG11430-PA	CG11430	2R	13700000	75	59	75	18	91	77	75	97	79	71	79	79	18	28	73	73	73	78	79	59	76	76	77	69	76	73	77	19	96	73	78	71	75	73	72	76	79	93	75	76	78	71	79	76	23
CG11430-PB_1	CG11430-PB	CG11430	2R	13700000	75	59	75	18	91	77	75	97	79	71	79	79	18	28	73	73	73	78	79	59	76	76	77	69	76	73	77	19	96	73	78	71	75	73	72	76	79	93	75	76	78	71	79	76	23
CG11430-PE_1	CG11430-PE	CG11430	2R	13750000	75	59	75	18	21	77	75	17	75	71	97	75	18	28	73	73	73	78	75	57	76	76	77	91	76	73	77	11	29	73	78	71	75	73	72	76	77	23	75	76	78	71	75	76	29
CG11430-PF_1	CG11430-PF	CG11430	2R	13700000	75	59	75	18	91	77	75	97	79	71	79	79	18	28	73	73	73	78	79	59	76	76	77	69	76	73	77	19	96	73	78	71	75	73	72	76	79	93	75	76	78	71	79	76	23
CG11430-PG_1	CG11430-PG	CG11430	2R	13750000	75	59	75	18	21	77	75	17	75	71	97	75	18	28	73	73	73	78	75	57	76	76	77	91	76	73	77	11	29	73	78	71	75	73	72	76	77	23	75	76	78	71	75	76	29
CG11438_1	CG11438	CG11438	3L	22820000	32	97	35	32	32	36	34	72	97	79	32	27	36	22	72	73	22	42	42	76	79	72	32	32	77	39	72	37	22	32	72	42	79	46	42	36	36	72	37	32	72	22	22	39	32
CG11450_1	CG11450	CG11450	2L	550000	43	46	82	36	48	43	83	82	37	63	68	46	83	67	33	88	32	48	32	88	88	38	38	38	48	68	83	88	46	36	68	68	66	63	88	38	38	37	63	88	66	88	87	68	86
CG11455_1	CG11455	CG11455	2L	470000	43	46	82	36	48	43	83	82	37	63	68	46	83	67	33	88	32	48	32	88	88	38	38	38	48	68	83	88	46	36	68	68	66	63	88	38	38	37	63	88	66	88	87	68	86
CG11459_1	CG11459	CG11459	3R	2360000	42	77	35	32	32	36	34	72	77	79	36	27	36	22	72	71	22	42	42	72	79	72	32	32	77	36	72	37	26	32	72	32	79	76	42	76	36	72	37	32	72	22	32	32	36
CG11466_1	CG11466	CG11466	3R	8290000	97	77	44	41	44	41	32	99	46	49	96	46	44	33	42	74	42	41	77	43	29	47	36	73	97	27	42	47	49	42	29	41	47	97	92	92	71	32	46	49	73	49	43	94	39
CG1147_1	CG1147	CG1147	3R	2360000	42	77	35	32	32	36	34	72	77	79	36	27	36	22	72	71	22	42	42	72	79	72	32	32	77	36	72	37	26	32	72	32	79	76	42	76	36	72	37	32	72	22	32	32	36
CG11474_1	CG11474	CG11474	2R	17990000	56	59	25	65	63	58	63	68	66	68	58	62	68	75	66	68	59	68	66	67	69	66	63	68	53	68	28	58	65	28	59	68	56	65	68	69	66	55	58	63	65	55	56	68	98
CG1148_1	CG1148	CG1148	3R	2030000	42	77	35	32	32	36	34	72	77	79	36	97	36	92	72	71	92	42	42	72	79	72	32	32	77	36	72	37	96	32	72	32	79	76	42	76	36	72	37	32	72	92	32	32	36
CG11488_1	CG11488	CG11488	2L	180000	43	46	82	96	48	43	83	82	37	63	68	46	83	67	33	88	32	48	32	88	88	38	38	38	48	68	83	88	46	36	68	68	96	63	88	38	38	37	63	88	66	88	87	68	86
CG11489-PB_1	CG11489-PB	CG11489	3L	23160000	32	97	35	32	32	36	34	72	97	79	32	27	36	22	72	73	22	42	42	76	79	72	32	32	77	39	72	37	29	32	72	42	79	46	42	36	36	72	37	32	72	22	22	39	39
CG11489-PE_1	CG11489-PE	CG11489	3L	23160000	32	97	35	32	32	36	34	72	97	79	32	27	36	22	72	73	22	42	42	76	79	72	32	32	77	39	72	37	29	32	72	42	79	46	42	36	36	72	37	32	72	22	22	39	39
CG11489-PF_1	CG11489-PF	CG11489	3L	22640000	32	27	35	32	32	36	34	72	27	79	32	27	36	22	72	73	22	42	42	76	79	72	32	32	77	32	72	37	22	32	72	42	79	46	42	36	36	72	37	32	72	22	22	39	32
CG11489-PH_1	CG11489-PH	CG11489	3L	22640000	32	27	35	32	32	36	34	72	27	79	32	27	36	22	72	73	22	42	42	76	79	72	32	32	77	32	72	37	22	32	72	42	79	46	42	36	36	72	37	32	72	22	22	39	32
CG11489-PI_1	CG11489-PI	CG11489	3L	23160000	32	97	35	32	32	36	34	72	97	79	32	27	36	22	72	73	22	42	42	76	79	72	32	32	77	39	72	37	29	32	72	42	79	46	42	36	36	72	37	32	72	22	22	39	39
CG11489-PJ_1	CG11489-PJ	CG11489	3L	22640000	32	27	35	32	32	36	34	72	27	79	32	27	36	22	72	73	22	42	42	76	79	72	32	32	77	32	72	37	22	32	72	42	79	46	42	36	36	72	37	32	72	22	22	39	32
CG11489-PK_1	CG11489-PK	CG11489	3L	22640000	32	27	35	32	32	36	34	72	27	79	32	27	36	22	72	73	22	42	42	76	79	72	32	32	77	32	72	37	22	32	72	42	79	46	42	36	36	72	37	32	72	22	22	39	32
CG11489-PL_1	CG11489-PL	CG11489	3L	23160000	32	97	35	32	32	36	34	72	97	79	32	27	36	22	72	73	22	42	42	76	79	72	32	32	77	39	72	37	29	32	72	42	79	46	42	36	36	72	37	32	72	22	22	39	39
CG11489-PM_1	CG11489-PM	CG11489	3L	23160000	32	97	35	32	32	36	34	72	97	79	32	27	36	22	72	73	22	42	42	76	79	72	32	32	77	39	72	37	29	32	72	42	79	46	42	36	36	72	37	32	72	22	22	39	39
CG11489-PN_1	CG11489-PN	CG11489	3L	23160000	32	97	35	32	32	36	34	72	97	79	32	27	36	22	72	73	22	42	42	76	79	72	32	32	77	39	72	37	29	32	72	42	79	46	42	36	36	72	37	32	72	22	22	39	39
CG11489-PO_1	CG11489-PO	CG11489	3L	23160000	32	97	35	32	32	36	34	72	97	79	32	27	36	22	72	73	22	42	42	76	79	72	32	32	77	39	72	37	29	32	72	42	79	46	42	36	36	72	37	32	72	22	22	39	39
CG11490_1	CG11490	CG11490	2L	5e+05	43	46	82	36	48	43	83	82	37	63	68	46	83	67	33	88	32	48	32	88	88	38	38	38	48	68	83	88	46	36	68	68	66	63	88	38	38	37	63	88	66	88	87	68	86
CG11491-PB_1	CG11491-PB	CG11491	X	1270000	37	51	41	57	41	77	46	47	41	47	51	51	61	41	41	41	77	41	47	57	77	51	42	41	41	71	51	41	41	71	41	51	31	41	41	36	41	31	47	51	61	47	47	41	47
CG11491-PC_1	CG11491-PC	CG11491	X	1270000	37	51	41	57	41	77	46	47	41	47	51	51	61	41	41	41	77	41	47	57	77	51	42	41	41	71	51	41	41	71	41	51	31	41	41	36	41	31	47	51	61	47	47	41	47
CG11491-PE_1	CG11491-PE	CG11491	X	2090000	37	51	41	57	41	77	46	47	41	47	51	51	61	41	41	41	77	41	47	57	77	51	42	41	41	71	51	41	41	71	41	51	31	41	41	36	41	31	47	51	61	47	47	41	47
CG11491-PH_1	CG11491-PH	CG11491	X	1270000	37	51	41	57	41	77	46	47	41	47	51	51	61	41	41	41	77	41	47	57	77	51	42	41	41	71	51	41	41	71	41	51	31	41	41	36	41	31	47	51	61	47	47	41	47
CG11491-PI_1	CG11491-PI	CG11491	X	1270000	37	51	41	57	41	77	46	47	41	47	51	51	61	41	41	41	77	41	47	57	77	51	42	41	41	71	51	41	41	71	41	51	31	41	41	36	41	31	47	51	61	47	47	41	47
CG11491-PJ_1	CG11491-PJ	CG11491	X	1280000	37	51	41	57	41	77	46	47	41	47	51	51	61	41	41	41	77	41	47	57	77	51	42	41	41	71	51	41	41	71	41	51	31	41	41	36	41	31	47	51	61	47	47	41	47
CG11491-PL_1	CG11491-PL	CG11491	X	1280000	37	51	41	57	41	77	46	47	41	47	51	51	61	41	41	41	77	41	47	57	77	51	42	41	41	71	51	41	41	71	41	51	31	41	41	36	41	31	47	51	61	47	47	41	47
CG11491-PM_1	CG11491-PM	CG11491	X	2090000	37	51	41	57	41	77	46	47	41	47	51	51	61	41	41	41	77	41	47	57	77	51	42	41	41	71	51	41	41	71	41	51	31	41	41	36	41	31	47	51	61	47	47	41	47
CG11491-PN_1	CG11491-PN	CG11491	X	2090000	37	51	41	57	41	77	46	47	41	47	51	51	61	41	41	41	77	41	47	57	77	51	42	41	41	71	51	41	41	71	41	51	31	41	41	36	41	31	47	51	61	47	47	41	47
CG11491-PP_1	CG11491-PP	CG11491	X	1270000	37	51	41	57	41	77	46	47	41	47	51	51	61	41	41	41	77	41	47	57	77	51	42	41	41	71	51	41	41	71	41	51	31	41	41	36	41	31	47	51	61	47	47	41	47
CG11491-PQ_1	CG11491-PQ	CG11491	X	1270000	37	51	41	57	41	77	46	47	41	47	51	51	61	41	41	41	77	41	47	57	77	51	42	41	41	71	51	41	41	71	41	51	31	41	41	36	41	31	47	51	61	47	47	41	47
CG11495_1	CG11495	CG11495	3L	3190000	55	45	35	54	49	26	44	99	46	41	57	34	58	98	59	96	97	36	21	48	37	93	93	59	46	49	56	37	56	36	98	55	57	45	57	97	56	66	58	43	46	56	57	43	37
CG11502_1	CG11502	CG11502	3R	8270000	97	77	44	41	44	41	32	92	46	49	96	46	44	33	42	74	42	41	77	43	29	47	36	73	97	27	42	47	49	42	29	41	47	97	92	92	71	32	46	42	73	49	43	94	36
CG11504_1	CG11504	CG11504	3R	25950000	46	66	42	62	32	62	45	44	44	45	69	34	44	63	65	36	62	44	32	42	62	45	65	44	29	52	42	42	45	47	32	32	42	49	37	64	45	51	45	45	42	62	45	42	46
CG11513_1	CG11513	CG11513	3L	3410000	55	45	35	54	49	26	44	59	46	41	57	39	98	28	56	96	49	96	21	48	37	43	23	59	46	47	56	37	56	96	48	55	57	45	57	97	56	45	59	43	46	56	57	49	37
CG11516-PA_1	CG11516-PA	CG11516	3R	25300000	39	96	49	69	32	42	45	42	45	35	97	34	45	63	95	36	92	49	32	42	69	45	65	42	27	52	44	46	45	47	32	32	42	49	47	44	45	91	45	35	92	44	32	42	42
CG11516-PB_1	CG11516-PB	CG11516	3R	25310000	39	66	49	69	32	42	45	42	45	35	97	34	45	63	95	36	92	49	32	42	69	45	65	42	27	52	44	46	45	47	32	32	42	49	47	44	45	91	45	35	92	44	32	42	42
CG11516-PC_1	CG11516-PC	CG11516	3R	25300000	39	96	49	69	32	42	45	42	45	35	97	34	45	63	95	36	92	49	32	42	69	45	65	42	27	52	44	46	45	47	32	32	42	49	47	44	45	91	45	35	92	44	32	42	42
CG11516-PF_1	CG11516-PF	CG11516	3R	25300000	39	96	49	69	32	42	45	42	45	35	97	34	45	63	95	36	92	49	32	42	69	45	65	42	27	52	44	46	45	47	32	32	42	49	47	44	45	91	45	35	92	44	32	42	42
CG11516-PG_1	CG11516-PG	CG11516	3R	25310000	39	66	49	69	32	42	45	42	45	35	97	34	45	63	95	36	92	49	32	42	69	45	65	42	27	52	44	46	45	47	32	32	42	49	47	44	45	91	45	35	92	44	32	42	42
CG1152_1	CG1152	CG1152	3R	2510000	92	77	35	32	32	36	34	72	77	79	36	27	36	22	72	71	22	42	42	72	79	72	32	32	77	36	72	37	26	32	72	32	79	76	42	76	36	72	37	32	72	22	32	32	36
CG11522_1	CG11522	CG11522	3R	27460000	42	67	42	67	35	42	46	44	47	47	47	46	47	66	55	37	62	55	34	42	42	46	37	54	57	52	47	42	47	57	52	52	42	49	54	47	47	57	47	47	42	42	47	52	42
CG11526_1	CG11526	CG11526	3L	3320000	55	45	35	54	49	26	44	99	46	41	57	34	58	98	56	96	97	96	21	48	37	43	23	59	46	47	56	37	56	96	98	55	57	45	57	27	56	96	58	43	46	56	57	43	37
CG11529_1	CG11529	CG11529	3L	12220000	38	38	34	34	54	37	35	89	34	35	37	34	94	57	48	77	56	58	76	36	84	57	37	37	36	37	57	56	31	36	56	95	36	36	54	37	84	87	35	37	57	38	38	37	37
CG11534_1	CG11534	CG11534	3L	12120000	38	38	34	34	59	37	35	88	34	95	37	34	44	57	48	47	56	58	76	36	84	57	37	37	36	37	57	56	31	36	56	35	36	36	54	37	84	87	35	37	57	38	38	37	37
CG11537-PA_1	CG11537-PA	CG11537	3L	3110000	55	45	35	54	49	26	44	99	46	41	57	39	98	98	54	96	57	36	21	48	37	53	43	59	46	46	56	37	56	36	58	55	57	95	57	47	56	66	58	43	46	56	57	43	37
CG11537-PB_1	CG11537-PB	CG11537	3L	3110000	55	45	35	54	49	26	44	99	46	41	57	39	98	98	54	96	57	36	21	48	37	53	43	59	46	46	56	37	56	36	58	55	57	95	57	47	56	66	58	43	46	56	57	43	37
CG11537-PC_1	CG11537-PC	CG11537	3L	3120000	55	45	35	54	49	26	44	99	46	41	57	39	98	98	54	96	57	36	21	48	37	53	43	59	46	46	56	37	56	36	58	55	57	95	57	47	56	66	58	43	46	56	57	43	37
CG11537-PD_1	CG11537-PD	CG11537	3L	3110000	55	45	35	54	49	26	44	99	46	41	57	39	98	98	54	96	57	36	21	48	37	53	43	59	46	46	56	37	56	36	58	55	57	95	57	47	56	66	58	43	46	56	57	43	37
CG11537-PE_1	CG11537-PE	CG11537	3L	3110000	55	45	35	54	49	26	44	99	46	41	57	39	98	98	54	96	57	36	21	48	37	53	43	59	46	46	56	37	56	36	58	55	57	95	57	47	56	66	58	43	46	56	57	43	37
CG11537-PF_1	CG11537-PF	CG11537	3L	3110000	55	45	35	54	49	26	44	99	46	41	57	39	98	98	54	96	57	36	21	48	37	53	43	59	46	46	56	37	56	36	58	55	57	95	57	47	56	66	58	43	46	56	57	43	37
CG11537-PG_1	CG11537-PG	CG11537	3L	3110000	55	45	35	54	49	26	44	99	46	41	57	39	98	98	54	96	57	36	21	48	37	53	43	59	46	46	56	37	56	36	58	55	57	95	57	47	56	66	58	43	46	56	57	43	37
CG11539_1	CG11539	CG11539	3R	27140000	42	67	42	67	35	42	46	44	47	47	47	46	47	66	55	37	62	55	34	42	42	46	37	54	57	52	47	42	47	57	52	52	42	49	54	47	47	57	47	47	42	42	47	52	42
CG11546_1	CG11546	CG11546	2R	4140000	41	11	51	76	43	13	43	71	43	73	43	43	41	13	18	43	43	13	53	41	13	13	56	43	73	86	19	41	41	16	13	11	43	13	53	13	81	73	13	41	13	41	13	43	73
CG11550_1	CG11550	CG11550	3R	27500000	42	67	42	67	35	42	46	44	47	47	47	46	47	66	55	37	62	55	34	42	42	46	37	54	57	52	47	42	47	57	52	52	42	49	54	47	47	57	47	47	42	42	47	52	42
CG11555_1	CG11555	CG11555	2L	720000	43	76	82	36	48	43	83	86	38	63	68	49	83	67	33	88	32	48	32	88	88	38	38	38	78	68	83	88	76	36	68	68	66	63	88	38	38	38	63	88	66	88	87	68	86
CG11556-PA_1	CG11556-PA	CG11556	X	10660000	53	56	59	37	59	57	53	52	33	53	33	53	33	53	53	43	59	33	97	37	53	77	73	33	53	51	57	71	54	57	57	51	52	57	53	54	55	73	57	73	97	33	31	43	34
CG11556-PB_1	CG11556-PB	CG11556	X	10650000	53	56	59	37	59	57	53	52	33	53	33	53	33	53	53	43	59	33	97	37	53	77	73	33	53	51	57	71	54	57	57	51	52	57	53	54	55	73	57	73	97	33	31	43	34
CG11556-PC_1	CG11556-PC	CG11556	X	10660000	53	56	59	37	59	57	53	52	33	53	33	53	33	53	53	43	59	33	97	37	53	77	73	33	53	51	57	71	54	57	57	51	52	57	53	54	55	73	57	73	97	33	31	43	34
CG11556-PD_1	CG11556-PD	CG11556	X	10650000	53	56	59	37	59	57	53	52	33	53	33	53	33	53	53	43	59	33	97	37	53	77	73	33	53	51	57	71	54	57	57	51	52	57	53	54	55	73	57	73	97	33	31	43	34
CG11560_1	CG11560	CG11560	3L	12160000	38	38	34	34	59	37	35	88	34	35	37	34	44	57	48	47	56	58	76	36	84	57	37	37	36	37	57	56	31	36	56	35	36	36	54	37	84	87	35	37	57	38	38	37	37
CG11561_1	CG11561	CG11561	2L	380000	43	46	82	96	48	43	83	82	37	63	68	46	83	67	33	88	32	48	32	88	88	38	38	38	48	68	83	88	46	36	68	68	66	63	88	38	38	37	63	88	66	88	87	68	86
CG11562_1	CG11562	CG11562	2L	4e+05	43	46	82	96	48	43	83	82	37	63	68	46	83	67	33	88	32	48	32	88	88	38	38	38	48	68	83	88	46	36	68	68	66	63	88	38	38	37	63	88	66	88	87	68	86
CG11567_1	CG11567	CG11567	2L	6430000	63	58	43	49	49	53	43	47	53	43	66	46	79	46	49	59	43	46	16	62	42	49	42	47	46	46	42	47	47	49	42	46	37	76	43	48	43	49	37	47	69	76	39	47	76
CG11577_1	CG11577	CG11577	3L	19150000	32	79	49	37	37	47	44	72	77	79	77	97	72	22	72	75	72	42	42	72	79	79	32	77	77	72	72	37	72	72	72	42	79	42	42	76	72	77	72	42	77	72	96	72	42
CG11586_1	CG11586	CG11586	3L	4260000	55	35	35	37	39	36	34	55	56	37	37	36	38	38	56	96	36	46	27	56	37	56	26	59	21	59	56	55	51	35	38	57	57	25	57	57	51	35	36	56	57	56	57	47	57
CG11590_1	CG11590	CG11590	X	13970000	93	61	99	71	77	93	91	71	93	63	73	73	79	61	73	73	79	91	71	71	61	71	61	51	71	93	93	71	71	61	93	71	94	99	73	91	71	73	91	93	73	69	63	76	13
CG11592_1	CG11592	CG11592	2L	510000	43	46	82	36	48	43	83	82	37	63	68	46	83	67	33	88	32	48	32	88	88	38	38	38	48	68	83	88	46	36	68	68	66	63	88	38	38	37	63	88	66	88	87	68	86
CG11593_1	CG11593	CG11593	3L	4050000	55	35	35	57	49	36	34	59	56	49	57	36	38	38	56	96	46	99	99	59	37	59	29	59	96	59	56	95	56	35	48	55	57	25	57	57	56	95	56	59	56	56	57	47	57
CG11594_1	CG11594	CG11594	3L	4040000	55	35	35	57	49	96	34	59	56	49	57	36	38	38	56	96	46	99	99	59	37	59	29	59	96	59	56	95	56	35	48	55	57	25	57	57	56	95	56	59	56	56	57	47	57
CG11596_1	CG11596	CG11596	X	9e+05	37	51	41	57	41	77	46	47	41	47	51	51	61	41	41	41	77	41	47	57	77	51	42	41	41	71	51	41	41	71	41	51	31	41	41	36	41	31	47	51	61	47	47	41	47
CG11601_1	CG11601	CG11601	2L	420000	43	46	82	36	48	43	83	82	37	63	68	46	83	67	33	88	32	48	32	88	88	38	38	38	48	68	83	88	46	36	68	68	66	63	88	38	38	37	63	88	66	88	87	68	86
CG1161-PA_1	CG1161-PA	CG1161	3R	1550000	42	77	35	32	32	36	34	72	77	79	36	97	36	92	72	79	92	42	42	72	79	72	32	32	77	36	72	37	96	32	72	32	79	46	42	76	36	72	37	32	72	92	32	32	36
CG11617_1	CG11617	CG11617	2L	550000	43	46	82	36	48	43	83	82	37	63	68	46	83	67	33	88	32	48	32	88	88	38	38	38	48	68	83	88	46	36	68	68	66	63	88	38	38	37	63	88	66	88	87	68	86
CG11619_1	CG11619	CG11619	3L	18960000	32	75	47	35	35	49	44	72	79	75	75	77	72	92	72	75	72	42	42	72	75	75	32	75	77	72	72	37	72	72	72	42	79	42	42	76	72	77	72	42	75	72	96	72	42
CG11621-PA_1	CG11621-PA	CG11621	3L	11780000	37	37	34	34	56	37	35	87	34	55	37	34	44	57	37	66	56	56	76	36	34	57	37	37	36	37	57	56	31	36	57	35	36	38	54	37	84	87	35	77	37	37	37	37	37
CG11621-PC_1	CG11621-PC	CG11621	3L	11780000	37	37	34	34	56	37	35	87	34	55	37	34	44	57	37	66	56	56	76	36	34	57	37	37	36	37	57	56	31	36	57	35	36	38	54	37	84	87	35	77	37	37	37	37	37
CG11621-PD_1	CG11621-PD	CG11621	3L	11780000	37	37	34	34	56	37	35	87	34	55	37	34	44	57	37	66	56	56	76	36	34	57	37	37	36	37	57	56	31	36	57	35	36	38	54	37	84	87	35	77	37	37	37	37	37
CG11622_1	CG11622	CG11622	3R	16860000	31	75	52	47	71	68	61	55	91	77	67	71	67	32	71	57	71	77	35	31	92	37	31	57	74	65	75	94	75	78	41	35	34	47	51	44	74	54	39	91	41	45	38	55	35
CG11628-PA_1	CG11628-PA	CG11628	2R	1800000	43	91	41	76	49	19	43	73	43	48	43	43	41	43	16	73	43	43	43	41	13	43	46	83	73	86	49	43	41	16	43	41	76	13	73	43	81	43	43	41	73	41	16	79	79
CG11628-PC_1	CG11628-PC	CG11628	2L	21240000	43	91	41	76	46	16	43	73	43	48	43	43	41	43	16	73	43	43	43	41	19	43	46	83	73	86	41	43	41	16	43	41	76	13	73	43	81	43	43	41	73	41	19	76	76
CG11628-PD_1	CG11628-PD	CG11628	2L	21240000	43	91	41	76	46	16	43	73	43	48	43	43	41	43	16	73	43	43	43	41	19	43	46	83	73	86	41	43	41	16	43	41	76	13	73	43	81	43	43	41	73	41	19	76	76
CG11628-PE_1	CG11628-PE	CG11628	2L	21240000	43	91	41	76	46	16	43	73	43	48	43	43	41	43	16	73	43	43	43	41	19	43	46	83	73	86	41	43	41	16	43	41	76	13	73	43	81	43	43	41	73	41	19	76	76
CG1163_1	CG1163	CG1163	3R	2940000	72	77	35	32	32	36	34	72	77	79	36	27	36	22	72	71	22	42	42	72	79	72	32	32	77	36	72	37	26	32	72	32	79	76	42	76	36	72	37	32	72	22	32	72	36
CG11637_1	CG11637	CG11637	3L	18850000	32	75	47	35	35	45	44	72	79	95	75	77	72	72	72	95	72	92	42	72	75	95	32	75	77	72	72	37	92	92	72	42	79	42	42	76	72	77	72	42	75	72	96	72	42
CG11638_1	CG11638	CG11638	X	2030000	37	51	41	57	41	77	46	47	41	47	51	51	61	41	41	41	77	41	47	57	77	51	42	41	41	71	51	41	41	71	41	51	31	41	41	36	41	31	47	51	61	47	47	41	47
CG11655_1	CG11655	CG11655	X	15280000	73	61	61	71	71	66	71	71	76	33	93	23	79	91	79	73	71	71	91	93	93	71	39	26	73	96	63	71	71	71	33	71	99	99	93	91	73	23	71	73	73	91	93	71	73
CG11661_1	CG11661	CG11661	3L	16930000	24	72	47	37	27	47	44	47	42	47	37	37	72	42	77	99	44	92	42	72	45	37	49	47	47	77	42	27	42	42	49	32	77	42	34	46	47	97	72	42	37	42	76	79	42
CG11678_1	CG11678	CG11678	X	15620000	73	41	46	71	71	41	71	71	76	36	91	73	73	71	71	73	71	71	29	93	73	71	66	26	73	76	46	71	21	91	36	71	71	21	73	21	73	73	71	73	73	71	73	71	73
CG11679_1	CG11679	CG11679	X	15620000	73	41	46	71	71	41	71	71	76	36	91	73	73	71	71	73	71	71	29	93	73	71	66	26	73	76	46	71	21	91	36	71	71	21	73	21	73	73	71	73	73	71	73	71	73
CG11686_1	CG11686	CG11686	3R	9160000	37	74	44	41	44	41	37	41	43	32	91	43	74	33	41	74	41	41	74	43	29	44	46	73	45	27	41	47	41	42	29	41	47	47	41	42	71	42	43	41	73	49	43	34	33
CG11699_1	CG11699	CG11699	X	11420000	13	96	33	77	79	72	77	77	37	13	73	73	73	13	73	73	32	73	92	79	11	96	93	33	33	31	73	79	79	16	17	72	19	79	43	73	39	93	76	53	73	79	71	43	59
CG11709_1	CG11709	CG11709	X	11610000	17	96	33	77	74	77	77	77	37	97	73	73	73	13	73	73	32	77	99	76	11	16	97	33	33	31	77	76	73	16	17	72	19	73	43	73	33	17	76	49	73	79	71	43	54
CG11710-PA_1	CG11710-PA	CG11710	X	20310000	96	95	63	11	31	23	46	99	63	61	21	46	63	11	69	41	96	63	61	63	61	19	61	13	96	61	93	46	63	41	61	41	61	35	93	61	33	31	93	45	93	11	11	91	61
CG11710-PB_1	CG11710-PB	CG11710	X	20400000	66	35	33	11	31	29	49	39	63	31	21	46	53	11	63	41	99	63	61	63	61	95	61	13	39	61	63	96	63	91	61	41	91	35	63	61	33	39	34	49	93	11	11	61	69
CG11711-PA_1	CG11711-PA	CG11711	3L	11490000	37	37	34	34	39	39	35	87	34	35	37	34	34	57	37	66	56	39	96	36	74	57	37	97	36	37	57	59	31	39	57	35	36	38	54	37	84	89	35	97	87	37	37	97	37
CG11711-PB_1	CG11711-PB	CG11711	3L	11490000	37	37	34	34	39	39	35	87	34	35	37	34	34	57	37	66	56	39	96	36	74	57	37	97	36	37	57	59	31	39	57	35	36	38	54	37	84	89	35	97	87	37	37	97	37
CG11711-PC_1	CG11711-PC	CG11711	3L	11710000	37	37	34	34	56	37	35	87	34	55	37	34	94	57	37	66	56	56	76	36	94	57	37	97	36	37	57	56	31	36	57	35	36	38	54	37	84	87	35	77	37	37	37	97	37
CG11711-PD_1	CG11711-PD	CG11711	3L	11590000	37	37	34	34	99	39	35	87	34	95	37	34	34	57	37	66	56	99	76	36	74	57	37	77	36	37	57	59	31	39	57	35	36	38	54	37	84	89	35	77	87	37	37	77	37
CG11711-PE_1	CG11711-PE	CG11711	3L	11490000	37	37	34	34	39	39	35	87	34	35	37	34	34	57	37	66	56	39	96	36	74	57	37	97	36	37	57	59	31	39	57	35	36	38	54	37	84	89	35	97	87	37	37	97	37
CG11715-PA_1	CG11715-PA	CG11715	X	11370000	13	96	33	77	79	72	77	77	37	13	73	73	73	13	73	73	32	73	92	79	11	96	93	33	33	31	73	79	79	16	17	72	19	79	43	73	39	93	76	53	73	79	71	43	59
CG11715-PB_1	CG11715-PB	CG11715	X	11380000	13	96	33	77	79	72	77	77	37	13	73	73	73	13	73	73	32	73	92	79	11	96	93	33	33	31	73	79	79	16	17	72	19	79	43	73	39	93	76	53	73	79	71	43	59
CG1172_1	CG1172	CG1172	3R	2020000	42	77	35	32	32	36	34	72	77	79	36	97	36	92	72	71	92	42	42	72	79	72	32	32	77	36	72	37	96	32	72	32	79	76	42	76	36	72	37	32	72	92	32	32	36
CG11723_1	CG11723	CG11723	2L	2130000	69	58	52	36	46	69	46	46	36	69	66	47	87	66	36	46	32	46	32	91	86	36	36	39	56	83	86	66	56	36	66	66	66	61	86	36	36	36	69	36	66	86	96	36	86
CG11727-PA_1	CG11727-PA	CG11727	X	11310000	13	96	33	77	79	72	77	77	37	13	73	73	73	13	73	73	32	73	92	79	11	96	93	33	33	31	73	79	79	16	17	72	19	79	43	73	39	93	76	53	73	79	71	43	51
CG11727-PB_1	CG11727-PB	CG11727	X	11350000	13	96	33	77	79	72	77	77	37	13	73	73	73	13	73	73	32	73	92	79	11	96	93	33	33	31	73	79	79	16	17	72	19	79	43	73	39	93	76	53	73	79	71	43	59
CG11727-PC_1	CG11727-PC	CG11727	X	11350000	13	96	33	77	79	72	77	77	37	13	73	73	73	13	73	73	32	73	92	79	11	96	93	33	33	31	73	79	79	16	17	72	19	79	43	73	39	93	76	53	73	79	71	43	59
CG11727-PD_1	CG11727-PD	CG11727	X	11310000	13	96	33	77	79	72	77	77	37	13	73	73	73	13	73	73	32	73	92	79	11	96	93	33	33	31	73	79	79	16	17	72	19	79	43	73	39	93	76	53	73	79	71	43	51
CG11727-PE_1	CG11727-PE	CG11727	X	11350000	13	96	33	77	79	72	77	77	37	13	73	73	73	13	73	73	32	73	92	79	11	96	93	33	33	31	73	79	79	16	17	72	19	79	43	73	39	93	76	53	73	79	71	43	59
CG11732_1	CG11732	CG11732	3R	4220000	72	47	35	32	32	36	34	72	47	49	36	27	32	22	72	31	22	46	42	71	79	42	32	32	77	36	32	37	26	32	72	32	77	76	42	76	36	72	37	32	72	22	31	42	36
CG11742_1	CG11742	CG11742	3R	4460000	72	47	35	32	32	36	34	72	47	49	36	27	32	22	72	31	22	46	42	71	79	42	32	32	77	36	32	37	26	32	72	32	77	76	42	76	36	72	37	32	72	22	31	42	36
CG11750_1	CG11750	CG11750	X	11250000	13	76	33	77	79	72	77	77	37	13	73	73	73	13	73	73	32	73	72	79	11	76	73	33	33	31	73	71	76	16	17	72	19	76	43	79	75	73	76	53	73	79	71	43	51
CG11753_1	CG11753	CG11753	3R	4490000	72	47	35	32	32	36	34	72	47	49	36	27	32	22	72	31	22	46	42	71	79	42	32	32	77	36	32	37	26	32	72	32	77	76	42	76	36	72	37	32	72	22	31	42	36
CG11755_1	CG11755	CG11755	3R	4450000	72	47	35	32	32	36	34	72	47	49	36	27	32	22	72	31	22	46	42	71	79	42	32	32	77	36	32	37	26	32	72	32	77	76	42	76	36	72	37	32	72	22	31	42	36
CG11761_1	CG11761	CG11761	2R	6380000	41	16	41	71	46	13	43	76	42	71	73	13	43	19	78	75	73	12	72	41	23	16	51	19	78	75	19	41	79	21	18	71	41	13	55	73	71	78	11	41	43	71	13	76	73
CG11765_1	CG11765	CG11765	2R	6360000	41	16	41	71	46	13	43	76	42	71	73	13	43	19	78	75	73	12	72	41	23	16	51	19	78	75	19	41	79	21	18	71	41	13	55	73	71	78	11	41	43	71	13	76	73
CG11768_1	CG11768	CG11768	3R	4450000	72	47	35	32	32	36	34	72	47	49	36	27	32	22	72	31	22	46	42	71	79	42	32	32	77	36	32	37	26	32	72	32	77	76	42	76	36	72	37	32	72	22	31	42	36
CG11771_1	CG11771	CG11771	3R	20750000	47	45	32	67	37	37	67	67	57	37	65	47	46	66	37	47	37	61	67	68	36	67	47	46	36	37	47	67	76	46	36	67	66	57	37	67	49	35	67	47	47	69	67	31	37
CG11775_1	CG11775	CG11775	3R	4610000	72	47	35	32	32	36	34	72	47	49	36	27	32	92	72	31	22	46	42	71	79	42	32	32	77	36	32	37	96	32	72	32	77	76	42	76	36	72	37	32	72	22	31	42	36
CG11779-PA_1	CG11779-PA	CG11779	3R	14960000	71	38	92	37	32	34	32	34	34	77	47	74	37	44	74	97	74	94	35	34	34	37	61	39	34	35	35	94	72	38	41	35	74	94	94	94	37	31	94	91	31	49	34	38	38
CG11779-PB_1	CG11779-PB	CG11779	3R	14980000	71	38	42	37	32	34	32	34	34	77	47	74	37	44	74	37	74	34	35	34	34	37	61	37	34	35	35	94	72	38	41	35	74	44	94	44	37	31	34	41	31	49	34	38	38
CG11779-PE_1	CG11779-PE	CG11779	3R	14980000	71	38	42	37	32	34	32	34	34	77	47	74	37	44	74	37	74	34	35	34	34	37	61	37	34	35	35	94	72	38	41	35	74	44	94	44	37	31	34	41	31	49	34	38	38
CG11783_1	CG11783	CG11783	3R	20860000	46	45	32	97	37	37	67	37	57	37	69	97	96	66	37	49	37	61	67	66	36	67	47	46	36	37	97	67	76	46	36	67	66	97	37	97	91	35	67	47	47	39	67	31	37
CG11784_1	CG11784	CG11784	2R	5e+06	41	11	41	76	43	13	43	71	41	73	43	73	48	19	18	93	23	11	71	41	13	13	96	43	73	86	19	41	21	16	13	71	43	13	53	73	81	73	13	41	73	41	13	23	43
CG11790-PA_1	CG11790-PA	CG11790	3R	20880000	46	45	32	97	37	37	67	37	57	37	69	97	96	66	37	49	37	61	67	66	36	67	47	46	36	37	97	67	76	46	36	67	66	97	37	97	91	35	67	47	47	39	67	31	37
CG11790-PB_1	CG11790-PB	CG11790	3R	20610000	47	45	32	67	37	37	67	67	57	37	65	47	49	69	37	47	37	61	67	68	39	67	47	46	36	37	47	67	76	49	36	67	69	57	37	67	44	35	67	47	47	69	67	31	37
CG11790-PC_1	CG11790-PC	CG11790	3R	20880000	46	45	32	97	37	37	67	37	57	37	69	97	96	66	37	49	37	61	67	66	36	67	47	46	36	37	97	67	76	46	36	67	66	97	37	97	91	35	67	47	47	39	67	31	37
CG11791_1	CG11791	CG11791	3R	20920000	46	45	32	97	37	97	67	37	57	37	67	37	96	66	37	41	37	61	67	66	36	67	47	46	96	37	37	67	76	46	36	67	66	97	37	97	91	35	67	47	47	39	67	31	37
CG11797_1	CG11797	CG11797	2R	15550000	41	99	61	49	58	57	23	48	47	48	46	52	68	68	65	93	44	68	48	61	69	69	98	58	49	48	58	48	28	98	98	48	57	47	42	96	51	48	91	59	48	58	59	45	48
CG11798-PA_1	CG11798-PA	CG11798	2R	1.1e+07	73	73	75	13	76	76	13	71	76	76	21	73	73	76	71	73	73	76	76	75	73	76	76	73	73	73	73	63	76	71	71	73	73	73	73	76	73	71	76	76	75	11	78	76	75
CG11798-PB_1	CG11798-PB	CG11798	2R	1.1e+07	73	73	75	13	76	76	13	71	76	76	21	73	73	76	71	73	73	76	76	75	73	76	76	73	73	73	73	63	76	71	71	73	73	73	73	76	73	71	76	76	75	11	78	76	75
CG11798-PC_1	CG11798-PC	CG11798	2R	1.1e+07	73	73	75	13	76	76	13	71	76	76	21	73	73	76	71	73	73	76	76	75	73	76	76	73	73	73	73	63	76	71	71	73	73	73	73	76	73	71	76	76	75	11	78	76	75
CG11798-PD_1	CG11798-PD	CG11798	2R	10850000	73	73	75	13	76	76	13	71	76	76	21	73	73	76	99	73	73	76	76	75	73	76	79	73	73	73	73	93	76	71	71	73	73	73	73	76	73	71	76	76	79	19	78	76	79
CG11798-PE_1	CG11798-PE	CG11798	2R	10980000	73	73	75	13	76	76	13	71	76	76	21	73	73	76	71	73	73	76	76	75	73	76	76	73	73	73	73	63	76	71	71	73	73	73	73	76	73	71	76	76	75	11	78	76	75
CG11798-PF_1	CG11798-PF	CG11798	2R	10980000	73	73	75	13	76	76	13	71	76	76	21	73	73	76	71	73	73	76	76	75	73	76	76	73	73	73	73	63	76	71	71	73	73	73	73	76	73	71	76	76	75	11	78	76	75
CG11798-PG_1	CG11798-PG	CG11798	2R	10980000	73	73	75	13	76	76	13	71	76	76	21	73	73	76	71	73	73	76	76	75	73	76	76	73	73	73	73	63	76	71	71	73	73	73	73	76	73	71	76	76	75	11	78	76	75
CG11798-PH_1	CG11798-PH	CG11798	2R	1.1e+07	73	73	75	13	76	76	13	71	76	76	21	73	73	76	71	73	73	76	76	75	73	76	76	73	73	73	73	63	76	71	71	73	73	73	73	76	73	71	76	76	75	11	78	76	75
CG11799-PG_1	CG11799-PG	CG11799	3L	11130000	37	37	33	33	94	72	39	85	43	69	37	37	33	77	37	66	57	94	36	36	53	39	37	37	36	37	57	34	31	37	57	35	37	39	53	37	83	92	35	37	87	31	37	37	37
CG11799-PH_1	CG11799-PH	CG11799	3L	11130000	37	37	33	33	94	72	39	85	43	69	37	37	33	77	37	66	57	94	36	36	53	39	37	37	36	37	57	34	31	37	57	35	37	39	53	37	83	92	35	37	87	31	37	37	37
CG11799-PI_1	CG11799-PI	CG11799	3L	11130000	37	37	33	33	94	72	39	85	43	69	37	37	33	77	37	66	57	94	36	36	53	39	37	37	36	37	57	34	31	37	57	35	37	39	53	37	83	92	35	37	87	31	37	37	37
CG11799-PJ_1	CG11799-PJ	CG11799	3L	11130000	37	37	33	33	94	72	39	85	43	69	37	37	33	77	37	66	57	94	36	36	53	39	37	37	36	37	57	34	31	37	57	35	37	39	53	37	83	92	35	37	87	31	37	37	37
CG11799-PK_1	CG11799-PK	CG11799	3L	11120000	37	37	33	33	99	72	39	85	43	69	37	37	33	77	37	66	57	39	36	36	53	39	37	37	36	37	57	39	31	37	57	35	37	36	53	37	83	52	35	37	87	31	37	37	37
CG11799-PN_1	CG11799-PN	CG11799	3L	11130000	37	37	33	33	94	72	39	85	43	69	37	37	33	77	37	66	57	94	36	36	53	39	37	37	36	37	57	34	31	37	57	35	37	39	53	37	83	92	35	37	87	31	37	37	37
CG11799-PO_1	CG11799-PO	CG11799	3L	11130000	37	37	33	33	94	72	39	85	43	69	37	37	33	77	37	66	57	94	36	36	53	39	37	37	36	37	57	34	31	37	57	35	37	39	53	37	83	92	35	37	87	31	37	37	37
CG11799-PP_1	CG11799-PP	CG11799	3L	11130000	37	37	33	33	94	72	39	85	43	69	37	37	33	77	37	66	57	94	36	36	53	39	37	37	36	37	57	34	31	37	57	35	37	39	53	37	83	92	35	37	87	31	37	37	37
CG11802_1	CG11802	CG11802	X	11750000	17	36	93	77	74	77	77	79	37	77	73	73	73	13	73	73	32	77	39	76	19	16	37	33	39	31	77	79	73	16	17	72	17	73	43	79	33	17	76	49	73	79	71	43	54
CG11821_1	CG11821	CG11821	3R	14970000	71	38	42	37	32	34	32	34	34	77	47	74	37	44	74	97	74	94	35	34	34	37	61	37	34	35	35	94	72	38	41	35	74	44	94	94	37	31	94	41	31	49	34	38	38
CG11836_1	CG11836	CG11836	3R	20890000	46	45	32	97	37	37	67	37	57	37	69	37	96	66	37	41	37	61	67	66	36	67	47	46	36	37	37	67	76	46	36	67	66	97	37	97	91	35	67	47	47	39	67	31	37
CG11839_1	CG11839	CG11839	3R	20880000	46	45	32	97	37	37	67	37	57	37	69	97	96	66	37	49	37	61	67	66	36	67	47	46	36	37	97	67	76	46	36	67	66	97	37	97	91	35	67	47	47	39	67	31	37
CG11840_1	CG11840	CG11840	2L	7e+05	43	76	82	36	48	43	83	86	38	63	68	49	83	67	33	88	32	48	32	88	88	38	38	38	78	68	83	88	76	36	68	68	66	63	88	38	38	38	63	88	66	88	87	68	86
CG11851_1	CG11851	CG11851	3R	21070000	46	49	32	57	37	67	67	37	57	37	67	37	96	66	37	41	37	91	97	69	36	67	47	46	46	37	37	97	76	46	36	97	96	67	37	57	91	35	67	47	47	39	97	31	37
CG11853_1	CG11853	CG11853	3R	21210000	46	41	36	57	39	47	67	37	57	37	47	97	46	46	37	41	37	41	47	69	36	67	47	46	46	37	97	47	77	46	36	47	46	47	37	57	41	35	67	47	47	39	47	31	37
CG11857_1	CG11857	CG11857	3R	21110000	46	49	39	57	37	97	67	37	57	37	97	37	96	96	37	41	37	41	47	69	36	67	47	46	46	37	37	47	79	46	36	47	46	97	37	57	91	35	67	47	47	39	47	31	37
CG11859_1	CG11859	CG11859	3R	21090000	46	49	32	57	37	67	67	37	57	37	67	37	96	66	37	41	37	41	47	69	36	67	47	46	46	37	37	47	76	46	36	47	46	67	37	57	91	35	67	47	47	39	47	31	37
CG11866_1	CG11866	CG11866	2R	6010000	41	16	41	71	46	13	73	76	41	73	73	13	49	19	28	75	23	11	71	41	23	16	51	19	78	75	19	41	21	21	13	71	41	13	55	73	71	73	13	41	43	91	13	26	73
CG11874_1	CG11874	CG11874	3R	24910000	37	46	29	23	35	42	39	42	52	35	47	36	42	42	45	35	42	47	39	42	49	45	25	52	97	95	47	46	45	57	32	42	62	45	47	47	45	35	45	45	32	57	42	45	42
CG11877_1	CG11877	CG11877	3R	24930000	37	46	29	23	35	42	39	42	52	35	47	36	42	42	45	35	42	47	39	42	49	45	25	52	97	95	47	46	45	57	32	42	62	45	47	47	45	35	45	45	32	57	42	45	42
CG11883_1	CG11883	CG11883	2R	6520000	41	96	41	71	46	93	43	76	42	71	73	13	93	99	78	75	73	12	92	41	29	16	51	19	78	79	19	41	72	21	18	71	41	93	55	93	71	78	11	41	43	91	93	76	73
CG11886_1	CG11886	CG11886	3R	24960000	39	46	26	29	35	42	35	42	52	35	47	36	42	42	45	35	42	47	32	42	49	45	25	52	97	55	49	46	45	57	32	92	62	45	47	49	45	35	45	45	32	59	92	45	42
CG11887_1	CG11887	CG11887	2R	6530000	41	96	41	71	46	93	43	76	42	71	73	13	93	99	78	75	73	12	92	41	29	16	51	19	78	79	19	41	72	21	18	71	41	93	55	93	71	78	11	41	43	91	93	76	73
CG11888_1	CG11888	CG11888	3R	24990000	39	46	26	29	35	42	35	42	52	35	47	36	42	42	45	35	42	47	32	42	49	45	25	52	97	55	49	46	45	57	32	92	62	45	47	49	45	35	45	45	32	59	92	45	42
CG11889_1	CG11889	CG11889	3R	21090000	46	49	32	57	37	67	67	37	57	37	67	37	96	66	37	41	37	41	47	69	36	67	47	46	46	37	37	47	76	46	36	47	46	67	37	57	91	35	67	47	47	39	47	31	37
CG11891_1	CG11891	CG11891	3R	21100000	46	49	32	57	37	97	67	37	57	37	97	37	96	96	37	41	37	41	47	69	36	67	47	46	46	37	37	47	79	46	36	47	46	97	37	57	91	35	67	47	47	39	47	31	37
CG11893_1	CG11893	CG11893	3R	21190000	46	41	36	57	37	47	67	37	57	37	47	37	46	46	37	41	37	41	47	69	36	67	47	46	46	37	37	47	77	46	36	47	46	47	37	57	41	35	67	47	47	39	47	31	37
CG11896_1	CG11896	CG11896	3R	13030000	76	26	26	27	24	79	78	24	23	73	24	24	74	74	54	53	54	23	97	84	34	97	41	76	48	29	94	94	21	27	26	33	74	23	24	23	34	23	23	21	36	49	54	17	73
CG11899_1	CG11899	CG11899	3R	25010000	39	46	26	29	35	42	35	42	52	35	47	36	42	42	45	35	42	47	32	42	49	45	25	52	97	55	49	46	45	57	32	92	62	45	47	49	45	35	45	45	32	59	92	45	42
CG11900_1	CG11900	CG11900	3R	25030000	39	46	26	29	35	42	35	42	52	35	47	36	42	42	45	35	42	47	32	42	49	45	25	52	97	55	49	46	45	57	32	92	62	45	47	49	45	35	45	45	32	59	92	45	42
CG11902_1	CG11902	CG11902	3R	21240000	46	41	36	57	39	47	67	37	57	37	47	97	46	46	37	41	37	49	47	69	36	67	47	46	46	37	97	47	77	46	36	47	46	47	37	57	41	35	67	47	47	39	47	31	37
CG11906_1	CG11906	CG11906	2R	15170000	91	61	61	46	58	97	23	48	47	98	46	52	68	68	65	93	44	68	48	61	66	66	48	58	46	48	58	48	22	68	48	48	57	47	92	46	51	48	41	56	48	58	57	95	48
CG11907_1	CG11907	CG11907	2L	330000	43	46	82	96	48	43	83	82	37	63	68	46	83	67	33	88	32	48	32	88	88	38	38	38	48	68	83	88	46	36	68	68	96	63	88	38	38	37	63	88	66	88	87	68	86
CG11919_1	CG11919	CG11919	2R	6810000	41	56	41	71	46	58	43	76	42	71	73	13	73	99	78	75	73	12	42	41	21	16	56	19	71	73	99	41	71	21	98	71	41	53	55	53	71	78	11	41	41	51	53	76	73
CG11920_1	CG11920	CG11920	3R	20910000	46	45	32	97	37	37	67	37	57	37	67	37	96	66	37	41	37	61	67	66	36	67	47	46	96	37	37	67	76	46	36	67	66	97	37	97	91	35	67	47	47	39	67	31	37
CG11924-PA_1	CG11924-PA	CG11924	2L	4900000	62	96	42	43	46	46	42	47	46	46	46	46	47	46	46	46	32	36	92	62	86	32	46	47	46	96	46	47	47	46	42	46	98	46	46	66	46	96	37	47	42	43	96	47	36
CG11924-PB_1	CG11924-PB	CG11924	2L	4890000	62	96	42	43	46	46	42	47	46	46	46	46	47	46	46	46	32	36	92	62	86	32	46	47	46	96	46	47	47	46	42	46	98	46	46	66	46	96	37	47	42	43	96	47	36
CG11924-PC_1	CG11924-PC	CG11924	2L	4890000	62	96	42	43	46	46	42	47	46	46	46	46	47	46	46	46	32	36	92	62	86	32	46	47	46	96	46	47	47	46	42	46	98	46	46	66	46	96	37	47	42	43	96	47	36
CG11924-PE_1	CG11924-PE	CG11924	2L	4890000	62	96	42	43	46	46	42	47	46	46	46	46	47	46	46	46	32	36	92	62	86	32	46	47	46	96	46	47	47	46	42	46	98	46	46	66	46	96	37	47	42	43	96	47	36
CG11924-PF_1	CG11924-PF	CG11924	2L	4890000	62	96	42	43	46	46	42	47	46	46	46	46	47	46	46	46	32	36	92	62	86	32	46	47	46	96	46	47	47	46	42	46	98	46	46	66	46	96	37	47	42	43	96	47	36
CG11927_1	CG11927	CG11927	2L	4790000	62	46	42	49	46	46	42	49	46	46	46	46	47	46	46	46	32	96	42	62	86	92	46	47	46	96	46	47	46	46	42	46	48	76	46	63	46	46	37	47	42	43	46	47	36
CG1193_1	CG1193	CG1193	3R	2270000	42	77	35	32	32	36	34	72	77	79	36	97	36	92	72	71	92	42	42	72	79	72	32	32	77	36	72	37	96	32	72	32	79	76	42	76	36	72	37	32	72	92	32	32	36
CG11949-PA_1	CG11949-PA	CG11949	2R	15120000	61	61	61	99	58	67	23	48	47	68	46	52	68	68	65	63	44	68	48	61	66	66	48	98	46	48	58	48	22	68	48	48	57	47	62	46	59	48	41	56	48	58	57	69	48
CG11949-PB_1	CG11949-PB	CG11949	2R	15120000	61	61	61	99	58	67	23	48	47	68	46	52	68	68	65	63	44	68	48	61	66	66	48	98	46	48	58	48	22	68	48	48	57	47	62	46	59	48	41	56	48	58	57	69	48
CG11949-PC_1	CG11949-PC	CG11949	2R	15110000	61	61	61	99	58	67	23	48	47	68	46	52	68	68	65	63	44	68	48	61	66	66	49	98	46	48	58	48	22	68	48	48	57	47	62	46	59	48	41	56	48	58	57	69	48
CG11949-PE_1	CG11949-PE	CG11949	2R	15110000	61	61	61	99	58	67	23	48	47	68	46	52	68	68	65	63	44	68	48	61	66	66	49	98	46	48	58	48	22	68	48	48	57	47	62	46	59	48	41	56	48	58	57	69	48
CG11951_1	CG11951	CG11951	3R	25050000	39	46	26	27	35	42	35	42	52	35	47	36	42	42	45	35	42	47	32	42	49	45	25	52	97	55	44	46	45	57	32	32	62	45	47	44	45	35	45	45	32	54	32	45	42
CG11956_1	CG11956	CG11956	3R	25090000	39	46	26	27	35	42	35	42	52	35	47	36	42	42	45	35	42	47	32	42	49	45	25	52	27	55	44	46	45	57	32	32	62	45	47	44	45	35	45	45	32	54	32	45	42
CG11958-PA_1	CG11958-PA	CG11958	3R	25090000	39	46	26	27	35	42	35	42	52	35	47	36	42	42	45	35	42	47	32	42	49	45	25	52	27	55	44	46	45	57	32	32	62	45	47	44	45	35	45	45	32	54	32	45	42
CG11958-PB_1	CG11958-PB	CG11958	3R	25090000	39	46	26	27	35	42	35	42	52	35	47	36	42	42	45	35	42	47	32	42	49	45	25	52	27	55	44	46	45	57	32	32	62	45	47	44	45	35	45	45	32	54	32	45	42
CG11958-PD_1	CG11958-PD	CG11958	3R	25090000	39	46	26	27	35	42	35	42	52	35	47	36	42	42	45	35	42	47	32	42	49	45	25	52	27	55	44	46	45	57	32	32	62	45	47	44	45	35	45	45	32	54	32	45	42
CG11958-PE_1	CG11958-PE	CG11958	3R	25150000	39	96	96	99	39	42	95	42	99	35	47	39	49	93	45	36	42	47	32	42	99	45	95	92	27	59	44	46	45	97	32	32	92	49	47	44	45	39	45	95	32	44	32	49	42
CG11961_1	CG11961	CG11961	2R	15220000	91	61	61	46	58	97	23	48	47	98	46	52	68	68	65	93	44	68	48	61	66	66	48	58	46	48	58	48	22	68	48	48	57	47	92	46	51	48	41	56	48	58	57	95	48
CG11964_1	CG11964	CG11964	3R	4880000	79	47	36	39	32	36	34	72	47	49	36	27	32	32	79	39	29	46	42	71	79	42	32	32	77	96	32	37	36	32	72	32	77	76	99	76	36	79	36	32	79	22	31	42	36
CG11967_1	CG11967	CG11967	3R	4750000	72	47	39	32	32	36	34	72	47	49	36	27	32	92	72	31	22	46	42	71	79	42	32	32	77	96	32	37	96	32	72	32	77	76	42	76	36	72	37	32	72	22	31	42	36
CG11970_1	CG11970	CG11970	3R	4770000	72	47	39	32	32	36	34	72	47	49	36	27	32	92	72	31	22	46	42	71	79	42	32	32	77	96	32	37	96	32	72	32	77	76	42	76	36	72	37	32	72	22	31	42	36
CG11971_1	CG11971	CG11971	3R	4810000	72	47	39	32	32	36	34	72	47	49	36	27	32	92	72	31	22	46	42	71	79	42	32	32	77	96	32	37	96	32	72	32	77	76	42	76	36	72	39	32	72	22	31	42	36
CG11975_1	CG11975	CG11975	3R	4530000	72	47	35	32	32	36	34	72	47	49	36	27	32	22	72	31	22	46	42	71	79	42	32	32	77	36	32	37	26	32	72	32	77	76	42	76	36	72	37	32	72	22	31	42	36
CG11980_1	CG11980	CG11980	3R	4460000	72	47	35	32	32	36	34	72	47	49	36	27	32	22	72	31	22	46	42	71	79	42	32	32	77	36	32	37	26	32	72	32	77	76	42	76	36	72	37	32	72	22	31	42	36
CG11983_1	CG11983	CG11983	3R	4790000	72	47	39	32	32	36	34	72	47	49	36	27	32	92	72	31	22	46	42	71	79	42	32	32	77	96	32	37	96	32	72	32	77	76	42	76	36	72	39	32	72	22	31	42	36
CG11989_1	CG11989	CG11989	3L	9960000	36	86	36	36	53	52	92	56	56	37	36	56	36	56	66	31	56	33	96	31	36	39	36	36	31	32	46	96	51	37	56	36	33	32	36	36	51	32	82	36	86	36	36	36	56
CG11990_1	CG11990	CG11990	3R	4840000	72	47	36	32	32	36	34	72	47	49	36	27	32	92	72	31	22	46	42	71	79	42	32	32	77	96	32	37	96	32	72	32	77	76	92	76	36	72	39	32	72	22	31	42	36
CG11992_1	CG11992	CG11992	3R	4610000	72	47	35	32	32	36	34	72	47	49	36	27	32	92	72	31	22	46	42	71	79	42	32	32	77	36	32	37	96	32	72	32	77	76	42	76	36	72	37	32	72	22	31	42	36
CG11993_1	CG11993	CG11993	3R	5120000	79	47	36	39	32	36	34	72	47	49	36	27	32	32	79	36	29	46	42	71	79	42	92	32	77	96	32	39	36	32	72	32	79	79	99	79	36	79	36	32	79	22	31	49	36
CG11997_1	CG11997	CG11997	3R	4970000	79	47	36	39	32	36	34	72	47	49	36	27	32	32	79	39	29	46	42	71	79	42	32	32	77	96	32	39	36	32	72	32	79	76	99	76	36	79	36	32	79	22	31	49	36
CG11999_1	CG11999	CG11999	3R	1190000	92	77	35	32	32	36	34	72	77	79	36	97	36	92	72	73	92	42	42	79	79	72	32	32	77	36	72	37	96	32	72	42	79	46	42	76	36	72	37	32	72	92	32	32	36
CG12001_1	CG12001	CG12001	3R	1490000	42	77	35	32	32	36	34	72	77	79	36	97	36	92	72	79	92	42	42	72	79	72	32	32	77	36	72	37	96	32	72	32	79	46	42	76	36	72	37	32	72	92	32	32	36
CG12002-PA_1	CG12002-PA	CG12002	3L	2420000	55	45	35	54	59	26	24	56	56	49	57	34	38	48	59	96	59	36	29	48	37	53	43	59	46	49	56	37	56	47	58	55	57	35	57	47	56	46	58	43	46	56	47	43	97
CG12002-PC_1	CG12002-PC	CG12002	3L	2420000	55	45	35	54	59	26	24	56	56	49	57	34	38	48	59	96	59	36	29	48	37	53	43	59	46	49	56	37	56	47	58	55	57	35	57	47	56	46	58	43	46	56	47	43	97
CG12002-PD_1	CG12002-PD	CG12002	3L	2420000	55	45	35	54	59	26	24	56	56	49	57	34	38	48	59	96	59	36	29	48	37	53	43	59	46	49	56	37	56	47	58	55	57	35	57	47	56	46	58	43	46	56	47	43	97
CG12002-PE_1	CG12002-PE	CG12002	3L	2420000	55	45	35	54	59	26	24	56	56	49	57	34	38	48	59	96	59	36	29	48	37	53	43	59	46	49	56	37	56	47	58	55	57	35	57	47	56	46	58	43	46	56	47	43	97
CG12003_1	CG12003	CG12003	3L	1600000	25	48	38	84	59	27	46	26	26	26	57	25	34	47	58	96	58	33	26	26	57	58	48	25	46	46	26	27	26	47	54	25	33	55	27	27	26	26	54	48	46	36	47	46	23
CG12004-PA_1	CG12004-PA	CG12004	3L	1520000	25	48	38	84	59	27	46	26	29	26	57	25	34	47	58	96	98	39	26	26	57	58	49	25	46	46	26	27	26	49	54	25	39	55	27	29	26	26	54	49	46	36	49	44	23
CG12004-PB_1	CG12004-PB	CG12004	3L	1520000	25	48	38	84	59	27	46	26	29	26	57	25	34	47	58	96	98	39	26	26	57	58	49	25	46	46	26	27	26	49	54	25	39	55	27	29	26	26	54	49	46	36	49	44	23
CG12004-PC_1	CG12004-PC	CG12004	3L	1570000	25	48	38	84	59	27	46	26	26	26	57	25	34	47	58	96	58	33	26	26	57	58	49	25	46	46	26	27	26	47	54	25	33	55	27	27	26	26	54	49	46	36	47	49	23
CG12006-PA_1	CG12006-PA	CG12006	3L	3730000	55	35	35	54	49	36	94	59	96	41	57	36	38	38	56	96	49	33	21	48	37	93	23	59	46	97	56	27	56	36	48	55	57	95	57	47	56	95	56	23	96	56	57	47	37
CG12006-PB_1	CG12006-PB	CG12006	3L	3720000	55	35	35	54	49	36	94	59	96	41	57	36	98	38	56	96	49	33	21	48	37	93	23	59	46	97	56	27	56	36	48	55	57	95	57	47	56	95	56	23	96	56	57	47	37
CG12008-PA_1	CG12008-PA	CG12008	3L	3300000	55	45	35	54	49	26	44	99	46	41	57	34	58	98	56	96	97	96	21	48	37	43	23	59	46	47	56	37	56	96	98	55	57	45	57	27	56	96	58	43	46	56	57	43	37
CG12008-PB_1	CG12008-PB	CG12008	3L	3350000	55	45	35	54	49	26	44	99	46	41	57	34	58	98	56	96	47	96	21	48	37	43	23	59	46	47	56	37	56	96	48	55	57	45	57	27	56	49	59	43	46	56	57	43	37
CG12008-PC_1	CG12008-PC	CG12008	3L	3290000	55	45	35	54	49	26	44	99	46	41	57	34	58	98	56	96	97	96	21	48	37	43	23	59	46	47	56	37	56	96	98	55	57	45	57	27	56	96	58	43	46	56	57	43	37
CG12008-PE_1	CG12008-PE	CG12008	3L	3310000	55	45	35	54	49	26	44	99	46	41	57	34	58	98	56	96	97	96	21	48	37	43	23	59	46	47	56	37	56	96	98	55	57	45	57	27	56	96	58	43	46	56	57	43	37
CG12008-PF_1	CG12008-PF	CG12008	3L	3300000	55	45	35	54	49	26	44	99	46	41	57	34	58	98	56	96	97	96	21	48	37	43	23	59	46	47	56	37	56	96	98	55	57	45	57	27	56	96	58	43	46	56	57	43	37
CG12008-PG_1	CG12008-PG	CG12008	3L	3320000	55	45	35	54	49	26	44	99	46	41	57	34	58	98	56	96	97	96	21	48	37	43	23	59	46	47	56	37	56	96	98	55	57	45	57	27	56	96	58	43	46	56	57	43	37
CG12008-PH_1	CG12008-PH	CG12008	3L	3290000	55	45	35	54	49	26	44	99	46	41	57	34	58	98	56	96	97	96	21	48	37	43	23	59	46	47	56	37	56	96	98	55	57	45	57	27	56	96	58	43	46	56	57	43	37
CG12012_1	CG12012	CG12012	3L	3380000	55	45	35	54	49	26	44	99	46	41	57	34	58	28	56	96	49	96	21	48	37	43	23	59	46	47	56	37	56	96	48	55	57	45	57	27	56	45	59	43	46	56	57	49	37
CG12013_1	CG12013	CG12013	3L	3310000	55	45	35	54	49	26	44	99	46	41	57	34	58	98	56	96	97	96	21	48	37	43	23	59	46	47	56	37	56	96	98	55	57	45	57	27	56	96	58	43	46	56	57	43	37
CG12014_1	CG12014	CG12014	3L	3400000	55	45	35	54	49	26	44	59	46	41	57	39	98	28	56	96	49	96	21	48	37	43	23	59	46	47	56	37	56	96	48	55	57	45	57	97	56	45	59	43	46	56	57	49	37
CG12016_1	CG12016	CG12016	3L	3330000	55	45	35	54	49	26	44	99	46	41	57	34	58	98	56	96	47	96	21	48	37	43	23	59	46	47	56	37	56	96	48	55	57	45	57	27	56	46	58	43	46	56	57	43	37
CG12018_1	CG12018	CG12018	3L	1740000	25	48	38	84	59	27	46	26	26	26	57	24	34	49	58	96	58	39	26	26	57	58	48	25	48	46	26	87	28	37	54	25	93	55	27	47	28	26	54	48	46	36	37	46	23
CG12023_1	CG12023	CG12023	3L	1810000	25	48	38	84	59	27	46	26	26	26	57	24	34	49	58	96	58	35	26	26	57	99	48	25	48	46	26	87	28	37	54	25	93	55	27	47	28	26	54	49	46	36	37	46	29
CG12024_1	CG12024	CG12024	3L	1760000	25	48	38	84	59	27	46	26	26	26	57	24	34	48	58	96	58	39	26	26	57	58	48	25	48	46	26	87	28	37	54	25	93	55	27	47	28	26	54	48	46	36	37	46	23
CG12025_1	CG12025	CG12025	3L	1860000	25	48	38	84	59	27	46	26	26	26	57	24	34	49	58	96	58	35	26	26	57	99	48	25	48	46	26	87	28	37	54	25	29	55	27	47	28	26	54	49	46	36	37	46	29
CG12038_1	CG12038	CG12038	3L	1040000	25	99	24	84	49	29	46	26	27	26	44	25	34	49	48	94	49	29	26	26	47	48	44	26	44	47	24	27	24	46	44	26	39	46	29	26	24	26	44	44	46	36	46	44	23
CG12042_1	CG12042	CG12042	2R	3540000	43	91	51	76	43	13	43	71	43	76	43	43	41	13	16	73	43	13	53	41	13	13	56	83	73	86	19	43	41	16	13	11	76	13	53	13	81	73	13	41	73	41	19	73	73
CG12052-PA_1	CG12052-PA	CG12052	2R	6390000	41	16	41	71	46	13	43	76	42	71	73	13	43	19	78	75	73	12	72	41	23	16	51	19	78	75	19	41	79	21	18	71	41	13	55	73	71	78	11	41	43	71	13	76	73
CG12052-PB_1	CG12052-PB	CG12052	2R	6450000	41	96	41	71	46	13	43	76	42	71	73	13	43	19	78	75	73	12	72	41	23	16	51	19	78	75	19	41	79	21	18	71	41	13	55	73	71	78	11	41	43	71	13	76	73
CG12052-PC_1	CG12052-PC	CG12052	2R	6450000	41	96	41	71	46	13	43	76	42	71	73	13	43	19	78	75	73	12	72	41	23	16	51	19	78	75	19	41	79	21	18	71	41	13	55	73	71	78	11	41	43	71	13	76	73
CG12052-PI_1	CG12052-PI	CG12052	2R	6450000	41	96	41	71	46	13	43	76	42	71	73	13	43	19	78	75	73	12	72	41	23	16	51	19	78	75	19	41	79	21	18	71	41	13	55	73	71	78	11	41	43	71	13	76	73
CG12052-PL_1	CG12052-PL	CG12052	2R	6360000	41	16	41	71	46	13	43	76	42	71	73	13	43	19	78	75	73	12	72	41	23	16	51	19	78	75	19	41	79	21	18	71	41	13	55	73	71	78	11	41	43	71	13	76	73
CG12052-PO_1	CG12052-PO	CG12052	2R	6420000	41	16	41	71	46	13	43	76	42	71	73	13	43	19	78	75	73	12	72	41	23	16	51	19	78	75	19	41	79	21	18	71	41	13	55	73	71	78	11	41	43	71	13	76	73
CG12052-PP_1	CG12052-PP	CG12052	2R	6340000	41	16	41	71	46	13	43	76	42	71	73	13	43	19	78	75	73	12	72	41	23	16	51	19	78	75	19	41	79	21	18	71	41	13	55	73	71	78	11	41	43	71	13	76	73
CG12052-PS_1	CG12052-PS	CG12052	2R	6080000	41	16	41	71	46	13	43	76	49	73	73	13	49	19	28	75	23	19	79	41	23	16	51	19	78	75	19	41	21	21	13	71	41	13	55	73	71	73	13	41	43	71	13	26	73
CG12052-PW_1	CG12052-PW	CG12052	2R	6390000	41	16	41	71	46	13	43	76	42	71	73	13	43	19	78	75	73	12	72	41	23	16	51	19	78	75	19	41	79	21	18	71	41	13	55	73	71	78	11	41	43	71	13	76	73
CG12052-PX_1	CG12052-PX	CG12052	2R	6350000	41	16	41	71	46	13	43	76	42	71	73	13	43	19	78	75	73	12	72	41	23	16	51	19	78	75	19	41	79	21	18	71	41	13	55	73	71	78	11	41	43	71	13	76	73
CG12052-PZ_1	CG12052-PZ	CG12052	2R	6070000	41	16	41	71	46	13	43	76	49	73	73	13	49	19	28	75	23	19	79	41	23	16	51	19	78	75	19	41	21	21	13	71	41	13	55	73	71	73	13	41	43	71	13	26	73
CG12054_1	CG12054	CG12054	3R	2.7e+07	42	67	42	69	36	42	46	44	47	47	47	96	97	66	56	37	62	55	34	42	42	46	37	54	57	52	47	42	47	57	52	52	42	49	54	47	47	57	47	47	42	42	47	52	42
CG12056_1	CG12056	CG12056	X	9040000	57	23	53	27	57	43	51	59	53	51	41	57	41	57	51	41	51	53	43	53	54	27	47	47	59	59	59	77	21	54	53	51	53	57	23	53	23	27	57	45	53	47	57	43	51
CG12065_1	CG12065	CG12065	X	8450000	67	54	43	27	47	47	61	51	53	53	63	44	41	47	63	49	43	67	43	54	69	59	47	64	56	61	53	77	23	66	44	67	51	57	23	73	23	67	57	49	73	97	67	43	63
CG12071-PB_1	CG12071-PB	CG12071	3R	26720000	42	67	42	62	36	42	46	44	47	46	67	59	97	63	96	37	62	55	34	42	42	43	37	54	37	52	47	42	47	57	52	52	42	49	54	49	49	37	46	47	42	42	47	52	42
CG12071-PC_1	CG12071-PC	CG12071	3R	26720000	42	67	42	62	36	42	46	44	47	46	67	59	97	63	96	37	62	55	34	42	42	43	37	54	37	52	47	42	47	57	52	52	42	49	54	49	49	37	46	47	42	42	47	52	42
CG12072_1	CG12072	CG12072	3R	26610000	42	67	42	62	36	62	46	44	44	47	67	54	94	63	67	37	62	54	34	42	62	43	37	54	37	52	47	42	47	57	52	52	42	49	54	64	45	37	47	47	42	62	45	52	42
CG12073_1	CG12073	CG12073	3R	26610000	42	67	42	62	36	62	46	44	44	47	67	54	94	63	67	37	62	54	34	42	62	43	37	54	37	52	47	42	47	57	52	52	42	49	54	64	45	37	47	47	42	62	45	52	42
CG12076_1	CG12076	CG12076	3L	3430000	55	45	35	54	49	26	44	59	46	41	57	39	98	28	56	96	49	96	21	48	37	43	23	59	46	47	56	37	56	96	48	55	57	45	57	47	56	45	56	93	46	56	57	49	37
CG12079_1	CG12079	CG12079	3L	3120000	55	45	35	54	49	26	44	99	46	41	57	39	98	98	54	96	57	36	21	48	37	53	43	59	46	46	56	37	56	36	58	55	57	95	57	47	56	66	58	43	46	56	57	43	37
CG12081_1	CG12081	CG12081	X	8490000	67	54	43	27	47	47	61	51	53	53	63	44	41	47	69	41	43	69	43	54	66	59	47	64	56	61	53	77	23	66	64	67	51	57	27	73	23	67	57	45	73	47	67	43	63
CG12082_1	CG12082	CG12082	3L	3150000	55	45	35	54	49	26	44	99	46	41	57	34	58	98	54	96	97	36	21	48	37	93	43	59	46	46	56	37	56	36	98	55	57	45	57	47	56	66	58	43	46	56	57	43	37
CG12090-PB_1	CG12090-PB	CG12090	3L	1530000	25	48	38	84	59	27	46	26	29	26	57	25	34	47	58	96	98	39	26	26	57	58	49	25	46	46	26	27	26	49	54	25	39	55	27	29	26	26	54	49	46	36	49	44	23
CG12090-PC_1	CG12090-PC	CG12090	3L	1550000	25	48	38	84	59	27	46	26	26	26	57	25	34	47	58	96	58	33	26	26	57	58	49	25	46	46	26	27	26	47	54	25	33	55	27	27	26	26	54	49	46	36	47	49	23
CG12090-PD_1	CG12090-PD	CG12090	3L	1530000	25	48	38	84	59	27	46	26	29	26	57	25	34	47	58	96	98	39	26	26	57	58	49	25	46	46	26	27	26	49	54	25	39	55	27	29	26	26	54	49	46	36	49	44	23
CG12091_1	CG12091	CG12091	3L	1480000	25	48	38	84	59	27	46	26	27	26	57	25	34	47	98	96	98	39	26	26	57	58	49	25	46	46	26	27	26	46	54	25	39	55	27	26	26	26	54	49	46	36	46	44	23
CG12096_1	CG12096	CG12096	X	13030000	13	73	96	77	77	73	61	73	33	73	73	73	73	71	73	73	61	53	73	61	33	71	33	53	79	71	73	71	73	71	33	71	37	73	73	73	91	73	71	53	79	73	71	63	56
CG12106_1	CG12106	CG12106	X	9060000	59	23	53	27	57	43	51	59	53	51	41	57	41	57	51	41	51	53	43	53	54	27	49	47	59	59	59	79	21	54	53	51	53	59	23	53	23	29	57	45	53	49	57	43	51
CG12107_1	CG12107	CG12107	2R	3560000	43	91	51	76	43	13	43	71	43	76	43	43	41	13	16	73	43	13	53	41	13	13	56	83	73	86	19	43	41	16	13	11	76	13	53	13	81	73	13	41	73	41	19	73	73
CG12110_1	CG12110	CG12110	2R	2320000	43	91	41	76	49	19	43	79	43	46	43	43	41	43	16	73	43	43	93	41	13	43	46	83	73	86	49	43	41	16	43	41	76	13	73	43	81	43	43	41	73	41	16	79	79
CG12114_1	CG12114	CG12114	3R	27010000	42	67	42	67	36	42	46	44	47	47	47	46	97	66	56	37	62	55	34	42	42	46	37	54	57	52	47	42	47	57	52	52	42	49	54	47	47	57	47	47	42	42	47	52	42
CG12116_1	CG12116	CG12116	X	8330000	67	54	43	97	47	47	61	51	59	59	64	44	41	47	63	47	44	67	49	54	67	51	47	64	96	64	54	29	23	66	49	67	51	57	23	73	23	67	57	41	73	57	67	43	64
CG12117_1	CG12117	CG12117	X	8370000	67	54	43	97	47	47	61	51	59	59	69	44	41	47	63	47	49	67	49	54	67	51	47	64	56	64	59	29	23	66	44	67	51	57	23	73	23	67	57	41	73	57	67	43	69
CG12119_1	CG12119	CG12119	X	9100000	53	23	53	97	57	43	51	59	53	51	41	57	41	57	51	41	51	53	43	53	54	27	43	47	33	59	53	73	21	54	53	51	53	53	23	53	23	23	57	45	53	43	57	43	51
CG12120_1	CG12120	CG12120	X	9130000	53	23	53	97	57	43	51	59	53	51	41	57	41	57	51	41	91	53	43	53	54	27	43	47	33	59	53	73	21	54	53	51	54	53	23	53	23	23	57	45	53	43	57	43	51
CG12123_1	CG12123	CG12123	X	8330000	67	54	43	97	47	47	61	51	59	59	64	44	41	47	63	47	44	67	49	54	67	51	47	64	96	64	54	29	23	66	49	67	51	57	23	73	23	67	57	41	73	57	67	43	64
CG12124_1	CG12124	CG12124	X	9150000	53	23	53	47	57	43	51	59	53	51	41	57	41	57	51	41	91	53	43	53	54	27	43	47	33	59	53	73	21	54	53	51	54	53	23	53	23	23	57	45	53	43	57	43	51
CG12125_1	CG12125	CG12125	X	8300000	67	54	43	97	47	47	61	51	53	59	64	44	41	47	63	47	44	67	49	54	67	51	47	64	76	64	54	23	23	66	47	67	51	57	23	73	23	67	57	41	73	57	67	43	64
CG12127_1	CG12127	CG12127	X	9150000	53	23	53	47	57	43	51	59	53	51	41	57	41	57	51	41	91	53	43	53	54	27	43	47	33	59	53	73	21	54	53	51	54	53	23	53	23	23	57	45	53	43	57	43	51
CG12128-PA_1	CG12128-PA	CG12128	2R	5600000	41	11	41	71	43	13	73	71	41	73	73	73	48	19	28	75	23	11	71	41	23	11	51	19	72	75	19	41	21	21	13	71	49	13	55	73	71	73	13	41	73	41	13	23	73
CG12128-PB_1	CG12128-PB	CG12128	2R	5830000	41	16	41	71	46	13	78	76	41	73	73	73	48	19	28	75	23	11	71	41	23	16	51	19	79	75	19	41	21	21	13	71	41	13	55	73	71	73	13	41	43	41	13	26	73
CG12129_1	CG12129	CG12129	2R	5980000	41	16	41	71	46	13	73	76	41	73	73	13	48	19	28	75	23	11	71	41	23	16	51	19	78	75	19	41	21	21	13	71	41	13	55	73	71	73	13	41	43	91	13	26	73
CG12130-PA_1	CG12130-PA	CG12130	2R	5900000	41	16	41	71	46	13	78	76	41	73	73	93	48	19	28	75	23	11	71	41	23	16	51	19	78	75	19	41	21	21	13	71	41	13	55	73	71	73	13	41	43	41	13	26	73
CG12130-PB_1	CG12130-PB	CG12130	2R	5880000	41	16	41	71	46	13	78	76	41	73	73	93	48	19	28	75	23	11	71	41	23	16	51	19	78	75	19	41	21	21	13	71	41	13	55	73	71	73	13	41	43	41	13	26	73
CG12131_1	CG12131	CG12131	2R	5820000	41	16	41	71	49	13	78	76	41	73	73	73	48	19	28	75	23	11	71	41	23	16	51	19	79	75	19	41	21	21	13	71	41	13	55	73	71	73	13	41	43	41	13	29	73
CG12132_1	CG12132	CG12132	X	9140000	53	23	53	47	57	43	51	59	53	51	41	57	41	57	51	41	91	53	43	53	54	27	43	47	33	59	53	73	21	54	53	51	54	53	23	53	23	23	57	45	53	43	57	43	51
CG12140_1	CG12140	CG12140	2R	5940000	41	16	41	71	46	13	78	76	41	73	73	93	48	19	28	75	23	11	71	41	23	16	51	19	78	75	19	41	21	21	13	71	41	13	55	73	71	73	13	41	43	41	13	26	73
CG12141_1	CG12141	CG12141	X	9530000	93	23	56	47	57	46	51	59	93	53	49	57	41	53	29	47	53	59	46	56	54	77	79	47	79	59	53	79	91	57	59	51	54	53	53	57	99	73	77	47	53	43	97	43	27
CG12142_1	CG12142	CG12142	2R	3020000	43	91	41	76	43	13	43	71	43	76	43	43	41	93	16	73	43	93	53	41	13	93	46	83	73	86	99	43	41	16	93	91	76	13	53	93	81	73	93	41	73	41	16	73	73
CG12143_1	CG12143	CG12143	2R	2840000	43	91	41	76	43	13	43	71	43	46	43	43	41	43	16	73	43	43	53	41	13	43	46	83	73	86	49	43	41	16	43	41	76	13	53	43	81	73	43	41	73	41	16	73	73
CG12149_1	CG12149	CG12149	X	9210000	53	23	53	47	57	43	51	59	53	51	41	57	41	57	51	41	91	53	43	53	54	27	43	47	33	59	53	73	21	54	53	51	54	53	23	53	23	23	97	49	53	43	57	43	51
CG12151_1	CG12151	CG12151	X	7610000	64	54	43	96	46	49	61	57	53	61	91	44	21	47	69	47	43	67	43	54	67	59	47	69	59	64	54	23	51	63	44	67	41	67	29	23	53	57	59	47	29	59	66	53	64
CG12153_1	CG12153	CG12153	X	7580000	64	54	43	96	46	49	61	57	53	69	91	44	21	47	69	47	43	67	43	54	67	59	47	69	59	64	54	23	51	63	44	67	49	67	29	23	59	57	59	47	29	59	66	53	64
CG12155_1	CG12155	CG12155	X	7640000	64	54	43	96	46	49	61	57	93	91	91	44	21	47	69	47	49	67	43	54	67	99	47	69	59	64	54	23	51	69	44	67	91	67	29	23	53	97	59	47	29	59	66	93	64
CG12157_1	CG12157	CG12157	X	7700000	64	54	43	56	46	49	61	57	93	91	91	44	21	47	69	47	49	67	43	54	67	99	47	69	59	64	54	23	51	69	44	67	91	67	29	23	53	97	59	47	29	59	66	93	64
CG12159_1	CG12159	CG12159	2R	3860000	43	11	51	76	43	13	43	71	43	79	43	43	41	13	18	73	43	13	53	41	13	13	56	93	73	86	19	43	41	16	13	11	79	13	53	13	81	73	13	41	13	41	13	73	73
CG12163-PA_1	CG12163-PA	CG12163	3R	1220000	92	77	35	32	32	36	34	72	77	79	36	97	36	92	72	73	92	42	42	79	79	72	32	32	77	36	72	37	96	32	72	42	79	46	42	76	36	72	37	32	72	92	32	32	36
CG12163-PB_1	CG12163-PB	CG12163	3R	2030000	42	77	35	32	32	36	34	72	77	79	36	97	36	92	72	71	92	42	42	72	79	72	32	32	77	36	72	37	96	32	72	32	79	76	42	76	36	72	37	32	72	92	32	32	36
CG12163-PC_1	CG12163-PC	CG12163	3R	1230000	92	77	35	32	32	36	34	72	77	79	36	97	36	92	72	73	92	42	42	79	79	72	32	32	77	36	72	37	96	32	72	42	79	46	42	76	36	72	37	32	72	92	32	32	36
CG12171_1	CG12171	CG12171	3R	2940000	72	77	35	32	32	36	34	72	77	79	36	27	36	22	72	71	22	42	42	72	79	72	32	32	77	36	72	37	26	32	72	32	79	76	42	76	36	72	37	32	72	22	32	72	36
CG12176_1	CG12176	CG12176	X	13420000	13	39	71	79	67	73	61	71	63	63	31	71	71	61	71	73	71	99	71	71	63	71	63	51	71	31	73	71	71	61	93	71	67	79	33	71	71	73	71	56	71	69	63	76	51
CG12177_1	CG12177	CG12177	X	13710000	13	61	71	71	77	73	61	71	63	63	61	71	71	61	71	73	71	71	71	71	63	71	63	51	73	61	73	71	71	61	13	71	67	71	63	71	71	73	91	51	71	61	63	76	91
CG12178_1	CG12178	CG12178	2L	470000	43	46	82	36	48	43	83	82	37	63	68	46	83	67	33	88	32	48	32	88	88	38	38	38	48	68	83	88	46	36	68	68	66	63	88	38	38	37	63	88	66	88	87	68	86
CG12184_1	CG12184	CG12184	X	4490000	43	37	37	33	37	41	43	41	46	99	31	49	59	77	31	41	36	33	94	36	49	33	43	44	47	43	33	37	46	43	43	46	43	41	31	79	49	39	43	39	53	44	34	43	43
CG12190_1	CG12190	CG12190	2R	18540000	57	42	27	69	63	98	63	99	67	68	68	63	94	39	64	68	68	62	97	67	58	67	63	42	63	44	27	92	69	28	69	69	47	68	68	68	94	95	54	53	69	68	47	68	64
CG12191_1	CG12191	CG12191	3L	950000	25	96	94	84	49	28	46	26	27	26	44	25	34	49	48	99	46	29	26	26	47	48	44	26	44	47	24	27	24	96	44	26	99	46	29	26	24	26	44	44	46	36	96	44	23
CG12194_1	CG12194	CG12194	2L	4840000	62	96	42	43	46	46	42	47	46	46	46	46	47	46	46	46	32	36	42	62	86	32	46	47	46	96	46	47	49	46	42	46	48	46	46	63	46	46	37	47	42	43	46	47	36
CG12199_1	CG12199	CG12199	X	19380000	31	19	69	64	31	69	43	69	91	69	69	69	35	61	61	91	61	69	61	61	65	69	61	69	91	61	99	66	39	49	99	61	61	63	49	61	69	39	96	61	49	66	91	49	61
CG1220_1	CG1220	CG1220	3L	190000	25	36	44	44	49	28	44	26	27	26	44	26	44	44	48	94	46	45	26	24	47	47	44	26	44	47	24	26	24	26	44	26	45	46	26	26	24	26	44	44	46	34	26	44	44
CG12201-PB_1	CG12201-PB	CG12201	3R	7910000	97	77	44	49	44	49	32	92	49	49	96	49	44	33	42	74	42	49	77	43	29	47	36	73	97	26	49	47	46	42	29	39	47	97	92	92	79	32	46	42	73	49	43	94	36
CG12201-PD_1	CG12201-PD	CG12201	3R	7900000	97	77	44	49	44	49	32	92	49	49	96	49	44	33	42	74	42	49	77	43	29	47	36	73	97	26	46	47	46	42	29	39	47	97	92	92	79	32	46	42	73	49	43	94	36
CG12204_1	CG12204	CG12204	X	19380000	31	19	69	64	31	69	43	69	91	69	69	69	35	61	61	91	61	69	61	61	65	69	61	69	91	61	99	66	39	49	99	61	61	63	49	61	69	39	96	61	49	66	91	49	61
CG12207_1	CG12207	CG12207	3R	10290000	74	45	34	41	44	41	46	41	43	73	34	43	64	38	44	44	44	43	41	41	34	45	41	67	43	47	44	47	41	41	36	41	47	33	44	43	41	41	43	31	38	49	41	94	43
CG12207_2	CG12207	CG12207	3R	14190000	71	38	62	77	79	77	78	23	33	77	94	41	94	94	34	97	34	93	31	84	34	37	71	71	99	71	34	94	74	38	91	33	74	63	24	33	39	71	93	61	91	44	34	98	73
CG12210-PA_1	CG12210-PA	CG12210	2R	6130000	41	16	41	71	46	13	43	76	49	73	73	13	43	19	28	75	23	19	79	41	23	16	51	19	78	75	19	41	21	21	13	71	41	13	55	73	71	73	13	41	43	71	13	26	73
CG12210-PB_1	CG12210-PB	CG12210	2R	6180000	41	16	41	71	46	13	43	76	42	79	73	13	43	19	28	75	23	12	72	41	23	16	51	19	78	75	19	41	21	21	13	71	41	13	55	73	71	73	19	41	43	71	13	26	73
CG12210-PC_1	CG12210-PC	CG12210	2R	6140000	41	16	41	71	46	13	43	76	49	73	73	13	43	19	28	75	23	19	79	41	23	16	51	19	78	75	19	41	21	21	13	71	41	13	55	73	71	73	13	41	43	71	13	26	73
CG12210-PD_1	CG12210-PD	CG12210	2R	6180000	41	16	41	71	46	13	43	76	42	79	73	13	43	19	28	75	23	12	72	41	23	16	51	19	78	75	19	41	21	21	13	71	41	13	55	73	71	73	19	41	43	71	13	26	73
CG12212_1	CG12212	CG12212	X	4520000	43	37	37	33	37	41	43	41	46	96	31	49	53	77	31	41	36	33	74	36	49	33	43	44	47	43	33	37	46	43	43	46	43	41	31	77	46	34	43	36	53	44	34	43	43
CG12214_1	CG12214	CG12214	2R	6030000	41	16	41	71	46	13	93	76	41	73	73	13	49	19	28	75	23	11	71	41	23	16	51	19	78	75	19	41	21	21	13	71	41	13	55	73	71	73	13	41	43	71	13	26	73
CG12218_1	CG12218	CG12218	X	9050000	59	23	53	27	57	43	51	59	53	51	41	57	41	57	51	41	51	53	43	53	54	27	49	47	59	59	59	79	21	54	53	51	53	59	23	53	23	29	57	45	53	49	57	43	51
CG12219_1	CG12219	CG12219	X	6190000	93	94	59	97	42	93	99	97	95	69	99	94	37	43	37	99	33	57	73	31	93	95	37	55	45	97	97	39	47	97	47	99	47	97	37	75	42	59	93	37	77	99	99	59	33
CG12223_1	CG12223	CG12223	X	16240000	73	41	59	79	31	75	71	71	91	39	21	61	93	79	61	33	91	71	24	32	74	39	69	29	73	71	49	71	71	41	39	71	93	21	73	21	53	31	78	71	73	71	73	71	69
CG12229_1	CG12229	CG12229	3L	17450000	29	72	47	37	27	47	44	47	42	47	39	37	72	42	77	92	49	92	42	72	45	47	42	47	47	77	42	27	42	42	42	32	79	42	39	76	49	77	72	42	37	42	76	76	42
CG12232_1	CG12232	CG12232	3L	16680000	24	72	47	37	27	47	44	47	42	47	37	37	72	42	77	91	94	92	42	72	95	37	41	47	47	77	42	97	47	42	91	32	77	42	34	46	49	27	72	44	37	42	76	77	42
CG12236_1	CG12236	CG12236	X	5800000	43	47	57	97	49	43	47	49	41	62	47	47	37	43	37	59	33	97	73	31	43	41	37	91	41	47	47	37	47	47	47	47	47	43	37	71	49	57	43	39	47	49	49	93	33
CG12237_1	CG12237	CG12237	X	19550000	31	15	65	64	31	63	43	39	61	62	65	46	31	61	61	41	61	65	61	61	65	65	61	65	61	61	45	36	33	43	63	61	61	33	45	61	35	31	46	61	45	69	61	46	61
CG12250_1	CG12250	CG12250	3R	21420000	36	41	39	57	39	97	67	37	57	37	97	67	46	96	37	41	37	49	47	62	36	97	97	96	46	37	67	99	77	96	36	47	49	37	37	57	41	35	67	97	97	39	47	31	37
CG12251-PA_1	CG12251-PA	CG12251	2R	9110000	43	28	28	41	53	23	23	76	73	28	51	58	73	73	78	75	23	23	43	43	53	55	43	23	45	98	79	73	71	51	73	79	23	23	93	55	53	73	58	73	41	51	28	41	43
CG12251-PB_1	CG12251-PB	CG12251	2R	9110000	43	28	28	41	53	23	23	76	73	28	51	58	73	73	78	75	23	23	43	43	53	55	43	23	45	98	79	73	71	51	73	79	23	23	93	55	53	73	58	73	41	51	28	41	43
CG12252_1	CG12252	CG12252	2R	20460000	44	48	48	44	26	44	54	28	45	55	46	64	66	25	96	45	94	48	66	47	55	26	44	48	46	45	28	94	24	47	64	46	48	44	48	45	54	66	54	46	24	66	46	45	44
CG12253_1	CG12253	CG12253	2L	1.1e+07	43	91	46	83	46	43	43	53	86	49	96	53	46	46	83	56	93	93	46	46	51	46	83	43	46	57	49	43	51	43	73	81	83	93	43	49	42	43	46	41	59	41	43	51	53
CG12254_1	CG12254	CG12254	3R	15880000	71	99	42	77	91	31	31	45	34	77	87	74	87	44	74	57	74	95	35	39	94	37	31	57	74	35	35	94	79	98	41	35	74	44	44	44	97	31	34	41	41	48	34	58	39
CG12261_1	CG12261	CG12261	3R	23740000	36	46	37	52	35	42	32	39	57	37	46	36	47	42	47	36	42	47	36	34	49	55	25	52	42	26	36	46	45	57	32	42	42	46	44	46	45	35	37	45	46	56	42	42	32
CG12264_1	CG12264	CG12264	2L	12140000	49	91	49	83	46	49	43	43	56	47	49	59	46	39	89	46	53	43	46	46	41	46	53	43	42	47	41	43	46	43	53	86	83	43	46	47	42	43	46	41	57	41	49	41	53
CG12265_1	CG12265	CG12265	3R	13100000	76	26	26	27	24	79	78	24	23	73	24	24	74	74	54	53	54	23	97	84	34	57	41	76	48	29	54	94	21	27	26	33	74	23	24	23	34	23	23	21	36	44	54	17	73
CG12267_1	CG12267	CG12267	3R	8250000	97	77	44	41	44	41	32	92	46	49	96	46	44	33	42	74	42	41	77	43	29	47	36	73	97	29	42	47	49	42	29	91	47	97	92	92	71	32	46	42	73	49	43	94	36
CG12268_1	CG12268	CG12268	3R	19820000	45	45	36	67	47	67	67	67	67	37	65	67	69	68	67	47	65	66	67	68	98	67	57	64	54	67	47	67	46	47	44	67	64	67	97	67	67	47	67	49	47	47	67	49	47
CG12269_1	CG12269	CG12269	3R	14870000	71	38	72	37	32	34	32	34	34	77	47	79	37	44	74	47	74	44	35	34	34	37	61	31	34	35	35	94	72	38	41	35	74	74	94	34	37	31	44	71	31	49	34	38	38
CG1227_1	CG1227	CG1227	3R	2450000	42	77	35	32	32	36	34	72	77	79	36	27	36	22	72	71	22	42	42	72	79	72	32	32	77	36	72	37	26	32	72	32	79	76	42	76	36	72	37	32	72	22	32	32	36
CG12272_1	CG12272	CG12272	3L	16070000	44	72	49	37	27	47	44	47	32	47	37	37	72	42	37	91	74	92	42	72	75	47	42	47	47	37	42	77	47	42	72	42	79	42	34	46	42	27	72	44	37	42	76	77	42
CG12273_1	CG12273	CG12273	2R	19570000	48	48	29	48	26	48	58	21	41	59	46	48	64	91	54	45	48	48	66	47	55	26	48	48	46	44	28	48	27	27	68	96	44	48	48	45	54	65	54	46	25	68	46	48	44
CG12279_1	CG12279	CG12279	3R	8660000	77	77	44	41	44	41	37	41	47	32	46	47	74	33	42	74	42	41	77	43	29	47	46	73	45	27	42	47	41	32	29	41	47	47	42	42	71	32	47	41	73	49	43	74	37
CG12283_1	CG12283	CG12283	2L	12720000	43	91	51	46	43	47	73	44	46	47	46	43	46	41	53	46	56	53	56	46	41	56	44	43	52	47	51	43	46	46	53	46	53	41	46	57	42	43	56	41	53	41	47	41	53
CG12284_1	CG12284	CG12284	3L	16010000	44	72	46	37	27	47	44	47	32	47	37	37	72	42	37	91	74	92	42	72	75	47	42	47	47	37	42	77	47	42	72	42	79	42	34	46	42	27	72	44	37	42	76	77	42
CG12286_1	CG12286	CG12286	3R	8520000	77	77	44	41	44	41	32	41	47	32	46	47	74	33	42	74	42	41	77	43	29	47	36	73	45	27	42	47	41	32	29	41	47	47	42	42	71	32	47	41	73	49	43	74	37
CG12287-PA_1	CG12287-PA	CG12287	2L	12900000	43	91	59	46	43	49	73	49	46	47	46	43	46	41	53	46	56	53	56	46	41	96	44	43	59	47	51	43	46	46	53	46	53	41	46	57	49	43	56	41	53	41	49	41	53
CG12287-PB_1	CG12287-PB	CG12287	2L	12680000	43	91	51	46	43	47	73	44	46	47	46	43	46	41	59	46	56	53	56	46	91	56	44	43	52	47	51	43	46	96	53	46	53	41	46	57	42	43	56	41	59	41	47	41	53
CG12292_1	CG12292	CG12292	2L	12710000	43	91	51	46	43	47	73	44	46	47	46	43	46	41	53	46	56	53	56	46	91	56	44	43	52	47	51	43	46	96	53	46	53	41	46	57	42	43	56	41	53	41	47	41	53
CG12301_1	CG12301	CG12301	3L	15470000	49	12	46	36	27	59	44	47	31	46	39	37	32	99	37	91	14	92	42	12	15	97	32	37	47	37	99	17	47	42	12	46	19	42	34	41	47	27	12	94	27	32	36	17	41
CG12304-PA_1	CG12304-PA	CG12304	3L	15350000	42	12	46	36	27	59	49	47	31	46	34	37	32	99	37	91	14	92	42	12	15	17	39	37	47	37	99	17	47	42	19	46	19	42	34	41	47	27	12	94	27	32	36	17	41
CG12304-PB_1	CG12304-PB	CG12304	3L	15390000	42	12	46	36	27	59	49	47	31	46	34	37	32	99	37	91	14	92	42	12	15	17	39	37	47	37	99	17	47	42	19	46	19	42	34	41	47	27	12	94	27	32	36	17	41
CG12317_1	CG12317	CG12317	2L	1.2e+07	41	91	46	83	46	43	43	43	56	47	46	51	46	36	83	46	53	43	46	46	41	46	53	43	42	47	91	43	46	43	53	86	83	43	46	47	42	43	46	41	57	41	43	41	53
CG12321_1	CG12321	CG12321	3R	14010000	71	35	22	67	71	77	78	23	43	77	44	91	24	24	34	27	34	23	31	84	34	37	71	71	45	71	34	94	74	38	24	33	74	23	24	23	34	21	23	21	31	44	34	18	73
CG12333_1	CG12333	CG12333	3R	14190000	71	38	62	77	79	77	78	23	33	77	94	41	94	94	34	97	34	93	31	84	34	37	71	71	99	71	34	94	74	38	91	33	74	63	24	33	39	71	93	61	91	44	34	98	73
CG12340_1	CG12340	CG12340	2R	6590000	41	56	41	71	46	53	43	76	42	71	73	13	73	99	78	75	73	12	92	41	21	16	56	19	78	73	19	41	72	21	18	71	41	93	55	93	71	78	11	41	46	91	93	76	73
CG12342_1	CG12342	CG12342	2L	20780000	43	91	41	76	46	16	46	73	43	48	43	43	41	43	16	73	43	43	43	41	19	43	46	83	73	86	41	43	41	16	43	41	76	13	73	43	81	43	43	41	73	41	13	76	76
CG12342_2	CG12342	CG12342	2R	6730000	41	56	41	71	46	59	43	76	42	71	73	13	73	99	78	75	73	12	42	41	21	16	56	19	79	73	99	41	71	21	98	71	41	53	55	53	71	78	11	41	41	51	53	76	73
CG12343_1	CG12343	CG12343	2R	6840000	41	56	41	71	46	58	43	76	42	71	73	13	73	99	78	75	73	12	42	41	21	16	56	19	71	73	99	41	71	21	98	71	41	53	55	53	71	78	11	41	41	51	53	76	73
CG12345_1	CG12345	CG12345	3R	14530000	71	38	62	37	34	74	39	33	34	77	47	71	34	44	34	47	34	44	35	94	34	37	61	31	44	75	35	94	74	38	41	35	74	64	34	34	36	71	44	61	41	72	34	48	39
CG12346_1	CG12346	CG12346	2R	6740000	41	56	41	71	46	58	43	76	42	71	73	13	73	99	78	75	73	12	42	41	21	16	56	19	79	73	99	41	71	21	98	71	41	53	55	53	71	78	11	41	41	51	53	76	73
CG12348-PA_1	CG12348-PA	CG12348	X	17780000	61	49	61	63	91	63	23	93	21	61	21	91	69	61	61	66	26	61	91	22	61	29	61	69	63	61	41	26	69	41	61	61	61	23	69	61	69	93	26	61	59	61	66	65	69
CG12348-PB_1	CG12348-PB	CG12348	X	17780000	61	49	61	63	91	63	23	93	21	61	21	91	69	61	61	66	26	61	91	22	61	29	61	69	63	61	41	26	69	41	61	61	61	23	69	61	69	93	26	61	59	61	66	65	69
CG12348-PC_1	CG12348-PC	CG12348	X	17780000	61	49	61	63	91	63	23	93	21	61	21	91	69	61	61	66	26	61	91	22	61	29	61	69	63	61	41	26	69	41	61	61	61	23	69	61	69	93	26	61	59	61	66	65	69
CG12348-PD_1	CG12348-PD	CG12348	X	17770000	61	49	61	63	91	63	23	93	21	61	21	91	69	61	61	66	26	61	91	22	61	29	61	69	63	61	41	26	69	41	61	61	61	23	69	61	69	93	26	61	59	61	66	65	69
CG12348-PE_1	CG12348-PE	CG12348	X	17780000	61	49	61	63	91	63	23	93	21	61	21	91	69	61	61	66	26	61	91	22	61	29	61	69	63	61	41	26	69	41	61	61	61	23	69	61	69	93	26	61	59	61	66	65	69
CG12348-PF_1	CG12348-PF	CG12348	X	17790000	61	49	61	63	91	63	23	93	21	61	21	91	69	61	61	66	26	61	91	22	61	29	61	69	63	61	41	26	69	41	61	61	61	23	69	61	69	93	26	61	59	61	66	65	69
CG12348-PH_1	CG12348-PH	CG12348	X	17780000	61	49	61	63	91	63	23	93	21	61	21	91	69	61	61	66	26	61	91	22	61	29	61	69	63	61	41	26	69	41	61	61	61	23	69	61	69	93	26	61	59	61	66	65	69
CG12348-PI_1	CG12348-PI	CG12348	X	17780000	61	49	61	63	91	63	23	93	21	61	21	91	69	61	61	66	26	61	91	22	61	29	61	69	63	61	41	26	69	41	61	61	61	23	69	61	69	93	26	61	59	61	66	65	69
CG12348-PJ_1	CG12348-PJ	CG12348	X	17780000	61	49	61	63	91	63	23	93	21	61	21	91	69	61	61	66	26	61	91	22	61	29	61	69	63	61	41	26	69	41	61	61	61	23	69	61	69	93	26	61	59	61	66	65	69
CG12348-PK_1	CG12348-PK	CG12348	X	17780000	61	49	61	63	91	63	23	93	21	61	21	91	69	61	61	66	26	61	91	22	61	29	61	69	63	61	41	26	69	41	61	61	61	23	69	61	69	93	26	61	59	61	66	65	69
CG12348-PL_1	CG12348-PL	CG12348	X	17780000	61	49	61	63	91	63	23	93	21	61	21	91	69	61	61	66	26	61	91	22	61	29	61	69	63	61	41	26	69	41	61	61	61	23	69	61	69	93	26	61	59	61	66	65	69
CG12348-PM_1	CG12348-PM	CG12348	X	17780000	61	49	61	63	91	63	23	93	21	61	21	91	69	61	61	66	26	61	91	22	61	29	61	69	63	61	41	26	69	41	61	61	61	23	69	61	69	93	26	61	59	61	66	65	69
CG12348-PN_1	CG12348-PN	CG12348	X	17780000	61	49	61	63	91	63	23	93	21	61	21	91	69	61	61	66	26	61	91	22	61	29	61	69	63	61	41	26	69	41	61	61	61	23	69	61	69	93	26	61	59	61	66	65	69
CG12355_1	CG12355	CG12355	3L	15490000	49	12	46	36	27	59	44	47	31	46	39	37	32	39	37	91	14	92	42	12	15	97	32	37	47	37	39	17	47	42	12	46	19	42	34	41	47	27	12	44	27	32	36	17	41
CG12357_1	CG12357	CG12357	3R	13990000	71	35	22	67	71	77	78	23	43	77	44	41	24	24	34	27	34	23	31	84	34	37	71	71	45	71	34	94	74	38	24	33	74	23	24	23	34	21	23	21	39	44	34	18	73
CG12358_1	CG12358	CG12358	3R	8840000	97	79	44	41	44	41	37	41	47	32	49	47	74	33	41	74	41	41	79	43	29	49	46	73	45	27	41	47	41	42	29	41	47	47	41	42	71	42	47	41	73	49	43	94	37
CG1236_1	CG1236	CG1236	3R	1030000	32	77	35	32	32	36	34	72	77	79	36	97	36	62	72	73	62	42	42	76	79	72	32	32	77	36	72	37	66	32	72	42	79	46	42	76	36	72	37	32	72	62	32	32	36
CG12360-PA_1	CG12360-PA	CG12360	3R	8880000	97	79	44	41	44	41	37	41	47	32	49	47	74	33	41	74	41	41	79	43	29	49	46	73	45	27	41	47	41	42	29	41	47	47	41	42	71	42	47	41	73	49	43	94	37
CG12360-PB_1	CG12360-PB	CG12360	3R	8880000	97	79	44	41	44	41	37	41	47	32	49	47	74	33	41	74	41	41	79	43	29	49	46	73	45	27	41	47	41	42	29	41	47	47	41	42	71	42	47	41	73	49	43	94	37
CG12363_1	CG12363	CG12363	3R	14120000	71	38	62	77	71	77	78	23	33	77	94	41	24	24	34	27	34	23	31	84	34	37	71	71	28	71	34	94	74	38	21	33	74	63	24	33	39	71	23	61	31	44	34	98	73
CG12369_1	CG12369	CG12369	2R	8360000	53	58	53	21	53	58	43	71	73	28	51	99	73	73	28	75	73	53	93	91	53	95	53	25	58	58	48	23	71	58	43	71	43	23	55	55	93	73	98	73	71	51	58	43	53
CG12370_1	CG12370	CG12370	2R	8350000	53	58	53	21	53	58	43	71	73	29	51	99	73	73	28	75	93	53	93	91	53	95	53	25	58	59	48	23	71	58	43	71	43	23	55	55	93	73	99	73	71	51	58	43	53
CG12372_1	CG12372	CG12372	2R	8560000	93	28	29	21	53	28	43	71	73	28	51	99	73	73	28	75	73	23	43	49	53	95	73	25	45	58	49	23	71	53	43	79	73	23	55	25	93	73	98	73	91	21	28	43	23
CG12373_1	CG12373	CG12373	2R	8660000	43	28	28	21	53	29	23	79	73	28	51	79	73	73	28	75	93	23	43	46	53	75	73	25	45	58	49	73	71	59	43	76	73	23	55	25	73	73	78	73	41	21	28	49	23
CG12385_1	CG12385	CG12385	2R	7210000	51	58	51	76	56	58	43	71	42	21	53	13	73	79	78	75	73	12	52	51	91	16	53	15	71	73	89	21	51	91	88	51	41	53	55	58	71	58	11	51	51	51	58	76	73
CG12389_1	CG12389	CG12389	2R	7160000	51	58	51	76	56	58	43	71	42	21	53	13	73	79	78	75	73	12	52	51	21	16	53	15	71	73	89	21	51	21	88	51	41	53	55	58	71	58	11	51	51	51	58	76	73
CG1239_1	CG1239	CG1239	3R	1240000	92	77	35	32	32	36	34	72	77	79	36	97	36	92	72	73	92	42	42	79	79	72	32	32	77	36	72	37	96	32	72	42	79	46	42	76	36	72	37	32	72	92	32	32	36
CG12390_1	CG12390	CG12390	2R	7230000	51	58	51	76	56	58	43	71	42	21	53	19	73	79	78	75	73	12	52	51	91	16	53	15	71	73	89	21	51	91	88	51	41	53	55	58	71	58	11	51	51	51	58	76	73
CG12391_1	CG12391	CG12391	2R	6940000	91	56	91	71	96	58	43	79	42	21	73	13	73	89	78	75	73	12	92	91	21	16	56	19	71	73	89	41	71	21	88	71	41	53	55	59	71	78	11	91	91	51	53	76	73
CG12393-PA_1	CG12393-PA	CG12393	2L	6090000	62	58	42	46	49	53	42	47	52	46	66	46	73	46	48	58	42	46	16	62	42	42	42	47	46	46	42	97	47	42	42	46	37	76	43	48	49	42	37	47	62	76	38	47	76
CG12393-PB_1	CG12393-PB	CG12393	2L	6090000	62	58	42	46	49	53	42	47	52	46	66	46	73	46	48	58	42	46	16	62	42	42	42	47	46	46	42	97	47	42	42	46	37	76	43	48	49	42	37	47	62	76	38	47	76
CG12393-PC_1	CG12393-PC	CG12393	2L	6080000	62	58	42	46	49	53	42	47	52	46	66	46	73	46	48	58	42	46	16	62	42	42	42	47	46	96	42	97	47	42	42	46	37	76	43	49	49	42	37	47	62	76	38	47	76
CG12399_1	CG12399	CG12399	2L	3160000	52	56	52	46	46	56	46	46	36	46	46	57	87	46	36	46	32	56	36	66	86	36	36	47	56	47	86	46	56	36	46	36	46	86	66	46	36	36	86	36	47	86	56	36	86
CG1240_1	CG1240	CG1240	3L	2790000	55	45	35	54	49	26	44	56	56	41	57	34	38	38	54	96	57	36	21	48	37	53	43	59	46	46	56	37	56	47	58	55	57	25	57	47	56	66	58	43	46	56	57	43	37
CG12402_1	CG12402	CG12402	3R	9960000	34	94	34	41	44	41	96	41	43	39	34	43	64	38	41	64	41	49	91	44	39	44	46	67	45	97	41	47	41	41	36	41	47	43	41	49	91	41	43	31	38	49	44	34	93
CG12404_1	CG12404	CG12404	2L	12950000	43	91	56	46	43	49	73	49	46	47	46	43	46	41	53	46	56	53	56	46	41	36	44	43	59	47	51	43	46	46	53	46	53	41	46	57	49	43	56	41	53	41	49	41	53
CG12405_1	CG12405	CG12405	2R	6340000	41	16	41	71	46	13	43	76	42	71	73	13	43	19	78	75	73	12	72	41	23	16	51	19	78	75	19	41	79	21	18	71	41	13	55	73	71	78	11	41	43	71	13	76	73
CG12408_1	CG12408	CG12408	2R	1560000	43	91	41	76	46	16	43	73	43	48	43	43	41	43	16	73	43	43	43	41	13	43	46	83	73	86	49	43	41	16	43	41	76	13	73	43	81	43	43	41	73	41	16	76	76
CG12410_1	CG12410	CG12410	X	5590000	47	49	47	97	47	43	47	43	41	62	47	49	37	43	37	31	33	37	73	31	43	47	37	31	41	43	43	35	47	47	43	47	47	43	37	71	43	47	43	33	37	43	41	33	47
CG12413_1	CG12413	CG12413	3R	24420000	36	46	27	29	35	42	32	42	99	37	46	36	49	42	47	36	42	47	36	49	49	65	25	52	47	26	46	46	45	57	32	42	42	46	47	46	45	35	47	45	49	56	42	45	42
CG12414_1	CG12414	CG12414	3R	90000	32	77	35	32	32	36	34	72	77	79	39	97	36	92	72	73	92	42	42	76	79	72	32	32	77	36	72	37	96	32	72	42	79	46	42	76	36	72	37	32	72	92	32	32	36
CG12424_1	CG12424	CG12424	2R	10880000	73	73	75	13	76	76	13	71	76	76	21	73	73	76	99	73	73	76	76	75	73	76	79	73	73	73	73	93	76	71	71	73	73	73	73	76	73	71	76	76	79	19	78	76	79
CG12428_1	CG12428	CG12428	3R	23620000	36	46	37	52	35	42	32	36	57	37	76	96	47	42	47	36	42	47	36	34	49	56	26	52	42	26	36	46	46	57	32	42	42	46	44	46	45	35	37	46	46	56	46	42	36
CG12437_1	CG12437	CG12437	2L	8950000	63	99	69	53	73	43	13	43	86	53	66	39	93	96	33	53	63	13	53	59	99	53	53	53	96	56	56	53	53	43	59	59	43	93	43	93	63	53	92	63	63	99	43	63	53
CG12438_1	CG12438	CG12438	2L	8730000	63	93	66	93	79	43	13	43	86	93	66	39	43	46	33	53	63	13	93	53	63	53	53	53	96	56	56	53	53	43	53	93	43	93	43	39	63	53	12	63	63	49	43	63	53
CG12443_1	CG12443	CG12443	2R	7700000	51	58	51	76	53	58	43	71	43	23	53	19	73	73	28	75	23	13	53	51	53	16	53	25	78	73	89	21	51	58	88	51	48	53	55	58	73	58	13	53	51	53	58	46	53
CG12444_1	CG12444	CG12444	2R	7670000	51	58	51	76	53	58	43	71	43	23	53	19	73	73	28	75	23	13	53	51	53	16	53	25	78	73	89	21	51	58	88	51	48	53	55	58	73	58	13	53	51	53	58	46	53
CG12448_1	CG12448	CG12448	2L	15900000	43	93	51	81	46	13	46	73	46	46	16	43	79	49	57	76	53	51	51	46	71	56	43	83	43	86	41	43	56	71	43	86	57	93	71	86	87	13	41	16	52	71	13	71	56
CG1245_1	CG1245	CG1245	3R	760000	32	77	35	32	32	36	34	72	77	79	36	97	36	92	72	73	92	42	42	76	79	72	32	32	77	36	72	37	96	32	72	42	79	46	42	76	36	72	37	32	72	92	32	32	36
CG12470_1	CG12470	CG12470	X	2090000	37	51	41	57	41	77	46	47	41	47	51	51	61	41	41	41	77	41	47	57	77	51	42	41	41	71	51	41	41	71	41	51	31	41	41	36	41	31	47	51	61	47	47	41	47
CG12473_1	CG12473	CG12473	X	22370000	21	39	21	29	21	21	46	23	26	36	31	36	76	21	23	99	99	93	21	23	25	66	21	23	39	21	23	76	23	21	31	41	41	29	23	61	39	23	79	71	23	91	21	21	23
CG12484-PA_1	CG12484-PA	CG12484	2R	16210000	48	79	69	49	59	57	63	98	67	48	96	52	68	63	65	43	98	68	68	61	68	69	58	58	97	68	68	68	23	48	68	68	57	47	49	68	58	98	68	99	63	52	58	45	98
CG12484-PB_1	CG12484-PB	CG12484	2R	16260000	48	79	69	49	59	57	63	98	67	48	96	52	68	63	65	43	98	68	68	61	68	69	58	58	97	68	68	68	23	48	68	68	57	47	49	68	58	98	68	99	63	52	58	45	98
CG12484-PC_1	CG12484-PC	CG12484	2R	16250000	48	79	69	49	59	57	63	98	67	48	96	52	68	63	65	43	98	68	68	61	68	69	58	58	97	68	68	68	23	48	68	68	57	47	49	68	58	98	68	99	63	52	58	45	98
CG12484-PD_1	CG12484-PD	CG12484	2R	16260000	48	79	69	49	59	57	63	98	67	48	96	52	68	63	65	43	98	68	68	61	68	69	58	58	97	68	68	68	23	48	68	68	57	47	49	68	58	98	68	99	63	52	58	45	98
CG12487_1	CG12487	CG12487	3L	14830000	42	92	46	36	27	52	45	47	39	46	34	37	97	27	37	91	14	96	46	17	45	17	34	37	47	37	29	17	47	42	14	46	19	42	34	21	47	27	46	14	27	32	32	17	49
CG12489_1	CG12489	CG12489	2R	18460000	59	42	29	68	63	98	63	65	69	68	68	63	64	35	64	68	68	62	69	67	58	69	63	92	63	94	27	62	65	28	69	68	49	68	68	68	64	55	54	53	65	68	49	68	64
CG1249_1	CG1249	CG1249	3R	2370000	42	77	35	32	32	36	34	72	77	79	36	27	36	22	72	71	22	42	42	72	79	72	32	32	77	36	72	37	26	32	72	32	79	76	42	76	36	72	37	32	72	22	32	32	36
CG12491_1	CG12491	CG12491	2R	19640000	48	48	28	48	26	48	58	21	41	55	46	48	66	21	54	45	48	48	66	47	55	26	48	48	46	44	28	48	27	27	68	46	44	48	48	45	54	65	54	46	24	68	46	48	44
CG1250-PA_1	CG1250-PA	CG1250	3R	1480000	42	77	35	32	32	36	34	72	77	79	36	97	36	92	72	73	92	42	42	72	79	72	32	32	77	36	72	37	96	32	72	32	79	46	42	76	36	72	37	32	72	92	32	32	36
CG1250-PB_1	CG1250-PB	CG1250	3R	1480000	42	77	35	32	32	36	34	72	77	79	36	97	36	92	72	73	92	42	42	72	79	72	32	32	77	36	72	37	96	32	72	32	79	46	42	76	36	72	37	32	72	92	32	32	36
CG1250-PG_1	CG1250-PG	CG1250	3R	1480000	42	77	35	32	32	36	34	72	77	79	36	97	36	92	72	73	92	42	42	72	79	72	32	32	77	36	72	37	96	32	72	32	79	46	42	76	36	72	37	32	72	92	32	32	36
CG12505_1	CG12505	CG12505	2R	10330000	73	59	57	11	99	71	13	91	99	76	21	73	93	79	17	95	73	59	59	55	53	73	93	73	95	79	73	73	53	91	71	73	79	73	73	73	73	71	76	79	73	17	78	93	53
CG12530_1	CG12530	CG12530	X	19620000	31	15	65	64	31	63	43	39	61	62	65	46	31	61	61	41	61	65	61	61	65	65	61	65	69	61	45	36	33	43	69	61	61	33	45	61	35	31	46	61	45	64	61	46	61
CG12534_1	CG12534	CG12534	X	19570000	31	15	65	64	31	63	43	39	61	62	65	46	31	61	61	41	61	65	61	61	65	65	61	65	61	61	45	36	33	43	63	61	61	33	45	61	35	31	46	61	45	69	61	46	61
CG12537-PA_1	CG12537-PA	CG12537	3R	9850000	34	74	94	41	44	41	36	41	43	32	34	43	74	39	41	74	41	49	74	44	39	44	46	79	45	97	41	47	41	41	36	41	47	49	41	42	71	41	43	91	39	49	44	34	33
CG12537-PB_1	CG12537-PB	CG12537	3R	9840000	34	74	94	41	44	41	36	41	43	32	34	43	74	39	41	74	41	49	74	44	39	44	46	79	45	97	41	47	41	41	36	41	47	49	41	42	71	41	43	91	39	49	44	34	33
CG12537-PC_1	CG12537-PC	CG12537	3R	9850000	34	74	94	41	44	41	36	41	43	32	34	43	74	39	41	74	41	49	74	44	39	44	46	79	45	97	41	47	41	41	36	41	47	49	41	42	71	41	43	91	39	49	44	34	33
CG12537-PF_1	CG12537-PF	CG12537	3R	9850000	34	74	94	41	44	41	36	41	43	32	34	43	74	39	41	74	41	49	74	44	39	44	46	79	45	97	41	47	41	41	36	41	47	49	41	42	71	41	43	91	39	49	44	34	33
CG12548_1	CG12548	CG12548	2L	21660000	43	91	41	76	46	16	43	73	43	48	43	43	41	43	16	73	43	43	43	41	13	43	46	83	73	86	41	43	41	16	43	41	76	13	73	43	81	43	43	41	73	41	16	76	76
CG1257_1	CG1257	CG1257	3R	3700000	72	77	35	32	32	36	34	72	77	79	36	27	36	22	72	31	22	42	42	72	79	72	32	32	77	36	72	37	26	32	72	32	79	76	42	76	36	72	37	32	72	22	32	72	36
CG12576-PA_1	CG12576-PA	CG12576	X	21870000	21	35	21	21	21	21	46	23	26	36	31	36	76	21	23	91	99	93	21	23	25	66	21	23	39	21	23	76	23	21	31	91	41	25	23	61	33	23	79	71	23	21	21	21	23
CG12576-PB_1	CG12576-PB	CG12576	X	21760000	21	35	21	21	21	21	49	29	26	36	31	36	76	21	23	91	99	93	21	23	29	66	21	23	39	21	23	76	23	21	31	91	41	25	23	61	33	23	99	79	23	21	21	21	23
CG12576-PC_1	CG12576-PC	CG12576	X	21760000	21	35	21	21	21	21	49	29	26	36	31	36	76	21	23	91	99	93	21	23	29	66	21	23	39	21	23	76	23	21	31	91	41	25	23	61	33	23	99	79	23	21	21	21	23
CG12576-PE_1	CG12576-PE	CG12576	X	21870000	21	35	21	21	21	21	46	23	26	36	31	36	76	21	23	91	99	93	21	23	25	66	21	23	39	21	23	76	23	21	31	91	41	25	23	61	33	23	79	71	23	21	21	21	23
CG12581_1	CG12581	CG12581	3R	220000	32	77	35	32	32	36	34	72	77	79	39	97	36	92	72	73	92	42	42	76	79	72	32	32	77	36	72	37	96	32	72	42	79	46	42	76	36	72	37	32	72	92	32	32	36
CG12582_1	CG12582	CG12582	3R	270000	32	77	35	32	32	36	34	72	77	79	39	97	36	92	72	73	92	42	42	76	79	72	32	32	77	36	72	37	96	32	72	42	79	46	42	76	36	72	37	32	72	92	32	32	36
CG1259_1	CG1259	CG1259	3L	4210000	55	35	35	57	39	36	34	59	56	37	57	36	38	38	56	96	36	46	27	56	37	56	26	59	21	55	56	55	51	35	38	57	57	25	57	57	51	35	56	56	57	56	57	47	57
CG12592_1	CG12592	CG12592	3R	6090000	73	47	46	33	44	46	36	42	47	46	36	27	34	32	43	46	23	46	42	71	79	47	46	33	47	76	42	46	36	42	79	32	76	44	43	34	36	43	46	42	73	22	41	76	36
CG12594_1	CG12594	CG12594	3R	7530000	42	77	44	46	44	46	39	72	47	49	76	47	44	33	42	44	42	46	77	43	29	47	36	73	77	26	46	47	36	42	29	46	47	99	72	72	76	32	46	42	73	49	43	44	36
CG12605_1	CG12605	CG12605	3L	3940000	55	35	35	59	49	96	34	59	56	49	57	36	38	38	56	96	46	33	29	98	37	53	23	59	46	57	56	27	56	95	48	55	57	95	57	97	56	55	56	93	56	56	57	47	57
CG12608_1	CG12608	CG12608	X	15190000	73	61	61	71	71	66	71	71	76	33	93	23	79	61	79	73	71	71	91	63	63	71	31	26	73	96	63	71	71	71	33	71	69	93	93	91	73	23	71	73	73	61	63	71	73
CG12637_1	CG12637	CG12637	X	10590000	53	56	53	37	51	59	53	52	33	53	33	53	33	53	53	43	59	33	97	37	53	77	73	33	53	51	57	71	54	57	57	51	52	57	53	54	55	73	57	73	57	33	31	43	34
CG12640_1	CG12640	CG12640	X	10320000	53	26	53	37	53	53	53	52	33	53	33	53	37	53	57	47	53	33	37	57	57	77	71	33	57	54	57	71	51	59	57	51	52	57	53	54	55	73	23	77	57	33	33	47	34
CG12643_1	CG12643	CG12643	X	10130000	53	59	56	37	53	53	59	52	33	53	37	57	37	57	97	47	93	33	37	57	57	77	71	37	97	54	57	71	51	59	57	51	52	57	53	57	59	73	27	77	57	33	33	47	37
CG1265_1	CG1265	CG1265	3L	4290000	55	35	35	37	39	36	34	55	56	37	37	36	38	38	56	96	36	46	27	56	37	56	26	59	21	59	56	55	51	35	38	57	57	25	57	57	51	35	36	56	57	56	57	47	57
CG12655_1	CG12655	CG12655	X	19870000	41	95	63	94	31	63	49	39	61	69	61	46	91	91	61	41	99	63	61	69	69	93	61	93	66	61	43	36	93	41	61	91	61	39	43	61	33	31	93	65	93	94	91	46	61
CG12661_1	CG12661	CG12661	X	8800000	97	99	93	27	57	43	51	59	53	59	99	99	41	57	91	41	99	93	43	53	94	57	47	49	59	99	59	77	23	94	93	91	59	57	29	93	23	57	97	45	93	47	57	43	59
CG12664_1	CG12664	CG12664	X	9020000	57	23	53	27	57	43	51	59	53	51	41	57	41	57	51	41	51	53	43	53	54	27	47	47	59	59	59	77	21	54	53	51	53	57	23	53	23	27	57	45	53	47	57	43	51
CG12673_1	CG12673	CG12673	3L	23380000	32	97	35	32	32	36	34	72	97	79	32	27	36	22	72	73	22	42	42	76	79	72	32	32	77	39	72	37	29	32	72	42	79	46	42	36	36	72	37	32	72	22	22	39	39
CG12676_1	CG12676	CG12676	2L	4210000	62	46	32	43	46	46	42	46	46	46	46	73	47	97	46	46	72	66	62	62	86	72	66	47	49	97	86	97	46	36	43	36	88	36	36	43	36	46	37	47	43	46	46	47	33
CG12681_1	CG12681	CG12681	X	4760000	49	37	37	33	77	41	49	33	37	96	31	49	53	69	31	31	39	33	79	39	49	33	93	99	47	49	33	33	46	46	43	41	43	41	31	77	46	34	33	36	59	39	99	93	49
CG12690_1	CG12690	CG12690	X	7530000	64	54	93	96	46	49	61	57	53	69	51	94	21	47	69	47	93	67	43	54	67	59	47	69	59	64	54	23	51	63	44	67	49	67	29	23	59	57	59	47	29	59	66	53	64
CG12699_1	CG12699	CG12699	2R	13080000	74	94	75	13	41	77	14	77	78	71	73	74	78	28	73	79	73	78	74	53	76	76	77	66	71	73	77	16	46	73	78	71	75	73	76	76	73	49	71	76	78	19	79	76	23
CG1271_1	CG1271	CG1271	3L	3050000	55	45	35	54	49	26	44	59	46	41	57	39	38	38	54	96	57	36	21	48	37	53	43	59	46	46	56	37	56	36	58	55	57	25	57	47	56	66	58	43	46	56	57	43	37
CG12716_1	CG12716	CG12716	X	12850000	13	73	66	77	77	79	99	73	39	73	73	73	73	79	73	73	61	53	73	61	33	71	33	53	77	71	73	79	73	71	33	71	39	73	73	73	91	73	71	53	73	73	71	63	51
CG12717_1	CG12717	CG12717	X	12650000	13	73	96	77	77	77	76	76	36	79	73	73	73	77	73	73	91	99	79	91	33	71	39	53	77	71	79	76	73	71	39	71	39	73	73	73	31	79	71	53	73	73	71	93	51
CG12728_1	CG12728	CG12728	X	5840000	43	47	57	97	46	43	47	49	41	62	47	47	37	43	37	57	33	97	73	31	43	41	37	91	41	47	47	37	47	47	47	47	47	43	37	91	46	57	43	36	47	41	47	96	33
CG12730_1	CG12730	CG12730	X	5510000	47	45	47	37	47	43	41	43	47	62	41	45	37	43	39	31	33	37	73	31	43	47	37	31	41	43	43	35	47	47	43	47	47	43	39	71	49	47	43	33	37	43	41	33	47
CG12734-PA_1	CG12734-PA	CG12734	3L	3150000	55	45	35	54	49	26	44	99	46	41	57	34	58	98	54	96	97	36	21	48	37	93	43	59	46	46	56	37	56	36	98	55	57	45	57	47	56	66	58	43	46	56	57	43	37
CG12734-PB_1	CG12734-PB	CG12734	3L	3180000	55	45	35	54	49	26	44	99	46	41	57	34	58	98	59	96	97	36	21	48	37	93	93	59	46	49	56	37	56	36	98	55	57	45	57	97	56	66	58	43	46	56	57	43	37
CG12734-PC_1	CG12734-PC	CG12734	3L	3180000	55	45	35	54	49	26	44	99	46	41	57	34	58	98	59	96	97	36	21	48	37	93	93	59	46	49	56	37	56	36	98	55	57	45	57	97	56	66	58	43	46	56	57	43	37
CG12734-PD_1	CG12734-PD	CG12734	3L	3180000	55	45	35	54	49	26	44	99	46	41	57	34	58	98	59	96	97	36	21	48	37	93	93	59	46	49	56	37	56	36	98	55	57	45	57	97	56	66	58	43	46	56	57	43	37
CG12734-PE_1	CG12734-PE	CG12734	3L	3180000	55	45	35	54	49	26	44	99	46	41	57	34	58	98	59	96	97	36	21	48	37	93	93	59	46	49	56	37	56	36	98	55	57	45	57	97	56	66	58	43	46	56	57	43	37
CG12736_1	CG12736	CG12736	2R	3480000	43	91	51	76	43	13	43	71	43	76	43	43	41	13	16	73	43	13	53	41	13	13	56	83	73	86	19	43	41	16	13	11	76	13	53	13	81	73	13	41	73	41	16	73	73
CG12737_1	CG12737	CG12737	X	8470000	67	54	43	27	47	47	61	51	53	53	63	44	41	47	69	41	43	67	43	54	66	59	47	64	56	61	53	77	23	66	94	67	51	57	29	73	23	67	57	45	73	47	67	43	63
CG12740_1	CG12740	CG12740	3L	3190000	55	45	35	54	49	26	44	99	46	41	57	34	58	98	59	96	97	36	21	48	37	93	93	59	46	49	56	37	56	36	98	55	57	45	57	97	56	66	58	43	46	56	57	43	37
CG12744_1	CG12744	CG12744	2R	5750000	41	16	41	71	49	13	78	76	41	73	73	73	48	19	28	75	23	11	71	41	23	16	51	19	79	75	19	41	21	21	13	71	41	13	55	73	71	73	13	41	43	41	13	29	73
CG12746_1	CG12746	CG12746	3R	1340000	42	77	35	32	32	36	34	72	77	79	36	97	36	92	72	73	92	42	42	72	79	72	32	32	77	36	72	37	96	32	72	92	79	46	42	76	36	72	37	32	72	92	32	32	36
CG12752_1	CG12752	CG12752	2R	19730000	44	48	28	44	26	44	54	29	49	55	49	44	66	29	54	45	44	48	66	47	55	29	44	48	46	44	28	49	27	27	64	46	49	44	48	45	54	69	54	46	24	64	46	44	44
CG12753-PA_1	CG12753-PA	CG12753	3R	12340000	76	24	26	29	24	78	39	24	23	73	24	23	59	74	54	53	54	23	67	84	34	37	21	56	28	27	34	25	21	27	26	93	35	23	24	23	34	23	23	21	36	49	54	17	33
CG12753-PB_1	CG12753-PB	CG12753	3R	12260000	76	24	26	29	24	78	39	24	23	73	24	23	56	74	54	53	54	23	67	84	34	37	21	56	28	27	34	25	21	27	26	23	35	23	24	23	34	23	23	21	36	49	54	17	33
CG12753-PC_1	CG12753-PC	CG12753	3R	12340000	76	24	26	29	24	78	39	24	23	73	24	23	59	74	54	53	54	23	67	84	34	37	21	56	28	27	34	25	21	27	26	93	35	23	24	23	34	23	23	21	36	49	54	17	33
CG12759_1	CG12759	CG12759	2R	4920000	41	11	41	76	43	13	43	71	41	73	43	73	48	19	18	93	93	11	71	41	13	13	46	43	73	86	19	41	91	16	13	71	43	13	53	73	81	73	13	41	73	41	13	93	43
CG1276_1	CG1276	CG1276	3L	2270000	95	49	39	94	59	26	99	96	96	99	57	94	38	49	56	36	59	36	29	98	37	53	43	99	49	49	96	97	99	47	58	95	99	35	97	47	99	96	58	43	46	56	47	43	99
CG1276_2	CG1276	CG1276	3L	4430000	55	95	95	97	39	36	34	55	56	37	37	36	38	38	56	56	56	56	27	56	97	56	26	59	21	56	56	55	51	35	58	59	57	25	57	57	51	35	36	56	57	56	57	49	57
CG12765_1	CG12765	CG12765	2R	9100000	43	28	28	41	53	23	23	76	73	28	51	58	73	73	78	75	23	23	43	43	53	55	43	23	45	98	79	73	71	51	73	79	23	23	93	55	53	73	58	73	41	51	28	41	43
CG12766_1	CG12766	CG12766	3L	3940000	55	35	35	59	49	96	34	59	56	49	57	36	38	38	56	96	46	33	29	98	37	53	23	59	46	57	56	27	56	95	48	55	57	95	57	97	56	55	56	93	56	56	57	47	57
CG12767_1	CG12767	CG12767	2R	14010000	79	55	79	99	29	77	29	77	79	99	69	75	78	28	73	73	73	78	79	57	76	76	77	29	76	79	97	79	29	73	78	79	93	73	72	76	77	73	79	96	78	79	99	76	29
CG12768_1	CG12768	CG12768	3L	22890000	32	97	35	32	32	36	34	72	97	79	32	27	36	22	72	73	22	42	42	76	79	72	32	32	77	39	72	37	29	32	72	42	79	46	42	36	36	72	37	32	72	22	22	39	32
CG12769_1	CG12769	CG12769	2R	3920000	49	11	51	76	43	13	43	71	43	79	43	43	41	13	18	73	43	13	53	41	13	13	59	93	73	86	19	49	41	16	13	11	99	13	53	13	81	73	13	41	13	41	13	93	73
CG12770_1	CG12770	CG12770	2R	4090000	49	11	51	76	43	13	43	71	43	73	43	43	41	13	18	43	43	13	53	41	13	13	56	43	73	86	19	49	41	16	13	11	43	13	53	13	81	73	13	41	13	41	13	43	73
CG12772_1	CG12772	CG12772	X	8580000	67	54	43	27	97	47	61	51	53	53	63	44	41	97	97	41	43	69	43	54	66	57	47	94	56	61	53	77	23	66	64	69	51	57	29	73	23	97	57	45	73	47	67	43	93
CG12781_1	CG12781	CG12781	2R	18840000	99	49	29	68	63	48	68	21	69	58	67	63	24	31	64	67	68	69	29	67	58	69	63	49	63	49	28	49	61	24	69	69	64	68	69	48	24	65	54	51	61	68	69	68	64
CG12785_1	CG12785	CG12785	3R	12100000	76	24	26	29	24	78	29	24	23	73	29	23	56	74	54	53	54	23	69	84	34	37	21	56	28	27	34	25	21	27	26	23	25	23	24	23	34	23	23	21	36	49	54	17	23
CG12794_1	CG12794	CG12794	X	21250000	91	35	29	21	91	21	44	21	26	36	31	36	76	21	23	91	94	93	21	23	91	66	91	23	34	21	93	76	23	21	31	91	41	25	93	61	33	93	34	76	23	21	21	91	23
CG12795_1	CG12795	CG12795	2L	3520000	62	54	92	46	46	66	66	46	76	46	46	67	87	47	36	49	72	66	36	62	86	76	36	47	53	97	86	47	56	34	46	36	86	32	36	93	36	76	36	76	47	86	56	76	36
CG12797_1	CG12797	CG12797	2R	10720000	73	93	95	13	76	71	13	91	76	76	21	73	93	76	17	95	73	96	96	95	93	79	73	73	95	73	73	73	99	71	71	73	73	73	73	79	73	71	76	79	79	17	78	99	99
CG12806_1	CG12806	CG12806	3R	5590000	73	47	46	33	42	46	35	72	47	49	36	27	32	32	73	46	23	46	42	71	79	42	49	33	77	76	42	46	36	42	79	32	76	74	73	34	36	43	46	42	73	22	41	46	36
CG12809_1	CG12809	CG12809	3R	6170000	73	47	46	33	44	46	36	42	47	46	36	27	34	32	43	46	23	46	42	71	79	47	46	33	47	76	42	46	36	42	79	32	76	44	43	34	36	43	46	42	73	22	41	76	36
CG12814_1	CG12814	CG12814	3R	6320000	73	47	46	33	44	46	36	42	47	46	36	97	34	32	43	46	93	46	42	71	79	47	96	33	47	76	42	46	36	42	79	32	76	44	43	34	36	43	46	42	73	92	41	76	36
CG12817_1	CG12817	CG12817	3R	5910000	73	47	46	33	44	46	36	92	47	49	36	27	34	32	93	46	23	46	42	71	79	47	49	33	97	76	42	46	36	42	79	32	76	94	93	34	36	43	46	42	73	22	41	96	36
CG12819_1	CG12819	CG12819	3R	6100000	73	47	46	33	44	46	36	42	47	46	36	27	34	32	43	46	23	46	42	71	79	47	46	33	47	76	42	46	36	42	79	32	76	44	43	34	36	43	46	42	73	22	41	76	36
CG12821_1	CG12821	CG12821	2R	3630000	43	11	51	76	43	13	43	71	43	76	43	43	41	13	16	73	43	13	53	41	13	13	56	93	73	86	19	43	41	16	13	11	76	13	53	13	81	73	13	41	93	41	19	73	73
CG12822-PA_1	CG12822-PA	CG12822	2R	3720000	43	11	51	76	43	13	43	71	43	76	43	43	41	13	19	73	43	13	53	41	13	13	56	93	73	86	19	43	41	16	13	11	76	13	53	13	81	73	13	41	13	41	13	73	73
CG12822-PB_1	CG12822-PB	CG12822	2R	3720000	43	11	51	76	43	13	43	71	43	76	43	43	41	13	19	73	43	13	53	41	13	13	56	93	73	86	19	43	41	16	13	11	76	13	53	13	81	73	13	41	13	41	13	73	73
CG12824-PA_1	CG12824-PA	CG12824	2R	4230000	41	11	51	76	43	13	43	71	43	73	43	43	41	13	18	43	43	13	53	41	13	13	56	43	73	86	19	41	41	16	13	11	43	13	53	13	81	73	13	41	13	41	13	43	93
CG12839_1	CG12839	CG12839	2R	2870000	43	91	41	76	43	13	43	71	43	46	43	43	41	43	16	73	43	43	53	41	13	43	46	83	73	86	49	43	41	16	43	41	76	13	53	43	81	73	43	41	73	41	16	73	73
CG12840_1	CG12840	CG12840	2R	2800000	43	91	41	76	43	13	43	71	43	46	43	43	41	43	16	73	43	43	53	41	13	43	46	83	73	86	49	43	41	16	43	41	76	13	93	43	81	73	43	41	73	41	16	73	73
CG12841_1	CG12841	CG12841	2R	2890000	43	91	41	76	43	13	43	71	43	46	43	43	41	43	16	73	43	43	53	41	13	43	46	83	73	86	49	43	41	16	93	41	76	13	53	43	81	73	43	41	73	41	16	73	73
CG12843_1	CG12843	CG12843	2R	3e+06	43	91	41	76	43	13	43	71	43	76	43	43	41	43	16	73	43	43	53	41	13	43	46	83	73	86	49	43	41	16	93	41	76	13	53	43	81	73	43	41	73	41	16	73	73
CG12844_1	CG12844	CG12844	2R	3040000	43	91	41	76	43	13	43	71	43	76	43	43	41	93	16	73	43	93	53	41	13	93	46	83	73	86	99	43	41	16	93	91	76	13	53	93	81	73	93	41	73	41	16	73	73
CG12845_1	CG12845	CG12845	2R	2560000	43	91	41	76	43	13	43	71	43	46	43	43	41	43	16	73	43	43	53	41	13	43	46	83	73	86	49	43	41	16	43	41	76	13	73	43	81	73	43	41	73	41	16	73	73
CG12846_1	CG12846	CG12846	2R	3010000	43	91	41	76	43	13	43	71	43	76	43	43	41	93	16	73	43	93	53	41	13	93	46	83	73	86	99	43	41	16	93	91	76	13	53	93	81	73	93	41	73	41	16	73	73
CG12851_1	CG12851	CG12851	2R	20630000	44	48	48	44	26	44	54	28	45	55	46	64	66	25	46	45	24	48	66	47	55	26	44	48	46	45	28	24	24	47	64	46	48	44	48	45	54	66	54	46	24	66	46	45	44
CG12868_1	CG12868	CG12868	2R	10490000	73	59	59	19	76	71	13	51	76	76	21	73	53	79	17	55	73	59	56	55	53	73	73	73	55	73	73	73	53	71	71	73	73	73	73	73	73	71	76	73	73	17	78	53	53
CG12876_1	CG12876	CG12876	3R	23520000	36	46	37	52	31	42	32	46	57	39	76	35	47	42	49	36	42	47	36	34	49	56	26	52	42	26	36	46	46	57	32	42	42	46	44	46	45	35	39	46	46	56	46	42	36
CG12877_1	CG12877	CG12877	3R	23630000	36	46	37	52	35	42	32	36	57	37	76	96	47	42	47	36	42	47	36	34	49	59	29	52	42	26	36	46	49	57	32	42	42	46	44	46	45	35	37	49	46	56	46	42	36
CG12878_1	CG12878	CG12878	3R	23530000	36	46	37	52	39	42	32	46	57	39	76	39	47	42	49	36	42	47	36	34	49	56	26	52	42	26	36	46	46	57	32	42	42	46	44	46	45	35	39	46	46	56	46	42	36
CG1288_1	CG1288	CG1288	3R	4030000	72	77	35	32	32	36	34	72	77	49	36	27	32	22	72	31	22	46	42	71	79	42	32	32	77	36	92	37	26	32	72	32	79	76	42	76	36	72	37	32	72	22	31	42	36
CG12891_1	CG12891	CG12891	2R	6340000	41	16	41	71	46	13	43	76	42	71	73	13	43	19	78	75	73	12	72	41	23	16	51	19	78	75	19	41	79	21	18	71	41	13	55	73	71	78	11	41	43	71	13	76	73
CG12896_1	CG12896	CG12896	2R	6350000	41	16	41	71	46	13	43	76	42	71	73	13	43	19	78	75	73	12	72	41	23	16	51	19	78	75	19	41	79	21	18	71	41	13	55	73	71	78	11	41	43	71	13	76	73
CG12907_1	CG12907	CG12907	2R	6180000	41	16	41	71	46	13	43	76	42	79	73	13	43	19	28	75	23	12	72	41	23	16	51	19	78	75	19	41	21	21	13	71	41	13	55	73	71	73	19	41	43	71	13	26	73
CG1291_1	CG1291	CG1291	3L	2790000	55	45	35	54	49	26	44	56	56	41	57	34	38	38	54	96	57	36	21	48	37	53	43	59	46	46	56	37	56	47	58	55	57	25	57	47	56	66	58	43	46	56	57	43	37
CG12912_1	CG12912	CG12912	2R	6110000	41	16	41	71	46	13	43	76	49	73	73	13	43	19	28	75	23	19	79	41	23	16	51	19	78	75	19	41	21	21	13	71	41	13	55	73	71	73	13	41	43	71	13	26	73
CG12919_1	CG12919	CG12919	2R	5950000	41	16	41	71	46	13	78	76	41	73	73	13	48	19	28	75	23	11	71	41	23	16	51	19	78	75	19	41	21	21	13	71	41	13	55	73	71	73	13	41	43	41	13	26	73
CG12921_1	CG12921	CG12921	2R	6010000	41	16	41	71	46	13	73	76	41	73	73	13	49	19	28	75	23	11	71	41	23	16	51	19	78	75	19	41	21	21	13	71	41	13	55	73	71	73	13	41	43	91	13	26	73
CG12926_1	CG12926	CG12926	2R	5420000	41	11	41	71	43	13	93	71	41	73	73	73	48	19	28	79	23	11	71	41	23	11	51	19	79	79	19	41	21	21	13	71	43	13	59	73	71	73	13	41	73	41	13	23	43
CG12929-PA_1	CG12929-PA	CG12929	2R	5520000	41	11	41	71	43	13	73	71	41	73	73	73	48	19	28	75	23	11	71	41	23	11	51	19	72	75	19	41	21	21	13	71	43	13	55	73	71	73	13	41	73	41	13	23	93
CG12929-PB_1	CG12929-PB	CG12929	2R	5610000	41	11	41	71	43	13	79	71	41	73	73	73	48	19	28	75	23	11	71	41	23	11	51	19	72	75	19	41	21	21	13	71	41	13	55	73	71	73	13	41	93	41	13	23	73
CG12931_1	CG12931	CG12931	2R	5420000	41	11	41	71	43	13	93	71	41	73	73	73	48	19	28	79	23	11	71	41	23	11	51	19	79	79	19	41	21	21	13	71	43	13	59	73	71	73	13	41	73	41	13	23	43
CG12945_1	CG12945	CG12945	3R	5580000	73	47	46	33	42	46	35	72	47	49	36	27	32	32	73	46	23	46	42	71	79	42	49	33	77	76	42	46	36	42	79	32	76	74	73	34	36	43	46	42	73	22	41	46	36
CG12947_1	CG12947	CG12947	3R	5620000	73	47	46	33	49	46	35	72	47	49	36	27	39	32	73	46	23	46	42	71	79	42	49	33	77	76	42	46	36	42	79	32	76	74	73	34	36	43	46	42	73	22	41	46	36
CG12948_1	CG12948	CG12948	3R	5580000	73	47	46	33	42	46	35	72	47	49	36	27	32	32	73	46	23	46	42	71	79	42	49	33	77	76	42	46	36	42	79	32	76	74	73	34	36	43	46	42	73	22	41	46	36
CG12954_1	CG12954	CG12954	2R	11230000	73	73	75	13	76	76	13	71	76	76	71	73	73	76	75	73	73	76	76	75	73	76	76	73	73	73	73	63	76	71	71	73	73	73	73	76	73	71	76	76	75	11	78	76	75
CG12963-PD_1	CG12963-PD	CG12963	2R	11480000	76	73	75	13	76	56	13	71	76	76	71	73	73	76	75	73	73	76	76	75	73	76	76	53	73	73	73	63	76	71	71	73	73	73	73	76	73	71	76	76	75	11	74	76	75
CG12972_1	CG12972	CG12972	3L	21180000	32	27	35	32	32	39	34	72	27	79	37	27	36	22	72	73	22	42	42	76	79	72	32	32	77	32	72	37	22	32	72	42	79	46	42	36	36	79	37	42	72	22	22	36	32
CG12975_1	CG12975	CG12975	3L	21270000	32	27	35	32	32	39	34	72	27	79	37	27	36	22	72	73	22	42	42	76	79	72	32	32	77	32	72	37	22	32	72	42	79	46	42	36	36	79	37	42	72	22	22	36	32
CG12994_1	CG12994	CG12994	X	17320000	61	41	69	63	61	63	23	93	21	69	21	61	66	63	61	66	26	61	73	22	61	26	69	63	63	61	49	29	66	41	69	61	61	21	63	21	63	63	99	61	73	61	66	65	69
CG13001_1	CG13001	CG13001	X	16820000	63	41	99	63	61	69	69	93	29	99	21	61	63	63	69	63	21	61	74	22	91	66	69	23	63	61	49	61	61	41	69	61	61	21	63	21	93	61	61	61	73	61	63	65	61
CG13003_1	CG13003	CG13003	X	16830000	63	41	99	63	61	69	63	93	29	99	21	61	63	63	69	63	21	61	74	22	91	66	69	23	63	61	49	61	61	41	69	61	61	21	63	21	93	61	61	61	73	61	63	65	61
CG13016_1	CG13016	CG13016	2R	10050000	73	47	77	11	42	71	73	71	42	76	21	93	73	79	17	75	73	52	42	45	53	79	43	73	75	76	73	73	53	51	79	93	79	73	73	79	73	79	76	91	73	17	78	79	43
CG13024_1	CG13024	CG13024	3L	16840000	24	72	47	37	27	47	44	47	42	47	37	37	72	42	77	99	44	92	42	72	45	37	49	47	47	77	42	27	42	42	49	32	77	42	34	46	47	27	72	49	37	42	76	77	42
CG13025_1	CG13025	CG13025	3L	16750000	24	72	47	37	27	47	44	47	42	47	37	37	72	42	77	99	44	92	42	72	45	37	49	47	47	77	42	27	49	42	49	32	77	42	34	46	47	27	72	44	37	42	76	77	42
CG1303_1	CG1303	CG1303	3R	2090000	42	77	35	32	32	36	34	72	77	79	36	97	36	92	72	71	92	42	42	72	79	72	32	32	77	36	72	37	96	32	72	32	79	76	42	76	36	72	37	32	72	92	32	32	36
CG13043_1	CG13043	CG13043	3L	16070000	44	72	49	37	27	47	44	47	32	47	37	37	72	42	37	91	74	92	42	72	75	47	42	47	47	37	42	77	47	42	72	42	79	42	34	46	42	27	72	44	37	42	76	77	42
CG13044_1	CG13044	CG13044	3L	16270000	44	72	47	37	27	47	44	47	32	47	37	37	72	42	37	91	74	92	42	72	75	37	41	47	47	37	42	77	47	42	71	42	79	42	34	46	42	27	72	44	37	42	76	77	42
CG13045_1	CG13045	CG13045	3L	16260000	44	72	47	37	27	47	44	47	32	47	37	37	72	42	37	91	74	92	42	72	75	37	41	47	47	37	42	77	47	42	71	42	79	42	34	46	42	27	72	44	37	42	76	77	42
CG13051_1	CG13051	CG13051	3L	16220000	44	72	49	37	27	47	44	47	32	47	37	37	72	42	37	91	74	92	42	72	75	97	49	47	47	37	42	77	47	42	79	42	79	42	34	46	42	27	72	44	37	42	76	77	42
CG13057_1	CG13057	CG13057	3L	16200000	44	72	49	37	27	47	44	47	32	47	37	37	72	42	37	91	74	92	42	72	75	97	49	47	47	37	42	77	47	42	79	42	79	42	34	46	42	27	72	44	37	42	76	77	42
CG13067_1	CG13067	CG13067	3L	16280000	44	72	47	37	27	47	44	47	32	47	37	37	72	42	37	91	74	92	42	72	75	37	41	47	47	37	42	77	47	42	71	42	79	42	34	46	42	27	72	44	37	42	76	77	42
CG13076_1	CG13076	CG13076	3L	15880000	44	72	46	37	27	47	44	47	32	47	37	37	72	42	37	91	74	92	42	72	75	47	42	47	47	37	42	77	47	42	72	49	79	42	34	46	42	27	72	44	37	42	76	77	42
CG13077_1	CG13077	CG13077	2L	19630000	43	96	41	46	46	16	46	73	43	48	43	43	71	43	16	73	43	43	43	46	19	49	47	83	73	86	41	43	46	16	43	46	46	13	73	49	81	43	43	41	73	41	13	76	76
CG13083_1	CG13083	CG13083	2L	19740000	43	96	41	46	46	16	46	73	43	48	43	43	71	43	16	73	43	43	43	46	19	43	47	83	73	86	41	43	46	16	43	46	46	13	73	43	81	43	43	41	73	41	13	76	76
CG13085_1	CG13085	CG13085	2L	19410000	43	96	41	46	46	16	46	73	41	48	42	43	71	49	16	73	43	41	41	46	96	46	47	83	73	86	41	43	46	96	43	46	46	13	73	46	81	43	43	41	73	41	13	76	76
CG13094_1	CG13094	CG13094	2L	8510000	63	93	66	93	71	43	13	43	86	93	66	38	43	46	33	53	63	13	93	53	63	53	53	53	99	56	56	53	93	43	53	93	43	93	43	31	63	53	12	63	63	41	43	63	53
CG13096_1	CG13096	CG13096	2L	8490000	63	93	66	43	71	43	13	43	86	43	66	38	43	46	33	53	63	13	43	53	63	53	53	53	93	56	56	53	93	43	53	43	43	93	43	31	63	53	12	63	63	41	43	63	53
CG13109_1	CG13109	CG13109	2L	9250000	63	59	69	53	73	43	19	43	86	53	96	33	33	36	33	53	63	13	53	59	31	53	53	53	96	56	56	53	53	43	51	59	43	33	43	73	63	53	92	93	63	33	43	63	53
CG13124-PA_1	CG13124-PA	CG13124	2L	9920000	63	51	56	53	73	43	51	43	86	53	56	33	73	36	53	71	63	73	51	56	31	53	53	53	86	86	56	63	53	43	51	51	33	53	53	73	63	53	49	51	63	73	43	63	53
CG13124-PB_1	CG13124-PB	CG13124	2L	9920000	63	51	56	53	73	43	51	43	86	53	56	33	73	36	53	71	63	73	51	56	31	53	53	53	86	86	56	63	53	43	51	51	33	53	53	73	63	53	49	51	63	73	43	63	53
CG13124-PD_1	CG13124-PD	CG13124	2L	9920000	63	51	56	53	73	43	51	43	86	53	56	33	73	36	53	71	63	73	51	56	31	53	53	53	86	86	56	63	53	43	51	51	33	53	53	73	63	53	49	51	63	73	43	63	53
CG13124-PE_1	CG13124-PE	CG13124	2L	9920000	63	51	56	53	73	43	51	43	86	53	56	33	73	36	53	71	63	73	51	56	31	53	53	53	86	86	56	63	53	43	51	51	33	53	53	73	63	53	49	51	63	73	43	63	53
CG13124-PF_1	CG13124-PF	CG13124	2L	9920000	63	51	56	53	73	43	51	43	86	53	56	33	73	36	53	71	63	73	51	56	31	53	53	53	86	86	56	63	53	43	51	51	33	53	53	73	63	53	49	51	63	73	43	63	53
CG13124-PG_1	CG13124-PG	CG13124	2L	9920000	63	51	56	53	73	43	51	43	86	53	56	33	73	36	53	71	63	73	51	56	31	53	53	53	86	86	56	63	53	43	51	51	33	53	53	73	63	53	49	51	63	73	43	63	53
CG13124-PH_1	CG13124-PH	CG13124	2L	9920000	63	51	56	53	73	43	51	43	86	53	56	33	73	36	53	71	63	73	51	56	31	53	53	53	86	86	56	63	53	43	51	51	33	53	53	73	63	53	49	51	63	73	43	63	53
CG13124-PI_1	CG13124-PI	CG13124	2L	9920000	63	51	56	53	73	43	51	43	86	53	56	33	73	36	53	71	63	73	51	56	31	53	53	53	86	86	56	63	53	43	51	51	33	53	53	73	63	53	49	51	63	73	43	63	53
CG13124-PJ_1	CG13124-PJ	CG13124	2L	9920000	63	51	56	53	73	43	51	43	86	53	56	33	73	36	53	71	63	73	51	56	31	53	53	53	86	86	56	63	53	43	51	51	33	53	53	73	63	53	49	51	63	73	43	63	53
CG13139_1	CG13139	CG13139	2L	10340000	43	41	46	43	41	93	43	53	86	43	46	53	41	46	83	43	73	43	56	46	51	56	93	43	46	57	49	93	51	43	99	51	83	43	93	43	43	43	46	41	53	43	43	63	53
CG1314_1	CG1314	CG1314	X	20720000	66	35	33	91	31	21	44	39	94	39	21	46	54	91	93	91	94	63	91	93	61	69	61	93	34	91	63	96	93	91	91	41	41	35	63	61	33	33	34	49	93	91	91	61	93
CG13140_1	CG13140	CG13140	2L	10380000	43	41	46	43	41	93	43	53	86	43	46	53	41	46	83	43	73	43	56	46	51	56	83	43	46	57	49	93	51	43	73	51	83	43	93	43	43	43	46	41	53	43	43	63	53
CG1315_1	CG1315	CG1315	3R	2800000	72	77	35	32	32	36	34	72	77	79	36	27	36	22	72	71	22	42	42	72	79	72	32	32	77	36	72	37	26	32	72	32	79	76	42	76	36	72	37	32	72	22	32	72	36
CG13159_1	CG13159	CG13159	2R	8300000	53	58	59	21	53	58	43	71	73	23	51	19	73	73	28	75	23	53	53	51	53	15	53	25	58	53	48	23	71	58	43	71	43	23	55	55	13	73	13	53	71	51	58	43	53
CG1316_1	CG1316	CG1316	3L	4420000	55	95	95	97	39	36	34	55	56	37	37	36	38	38	56	56	56	56	27	56	97	56	26	59	21	56	56	55	51	35	58	59	57	25	57	57	51	35	36	56	57	56	57	49	57
CG13163_1	CG13163	CG13163	2R	8140000	53	58	51	21	53	58	43	71	43	23	51	19	73	73	28	75	23	53	53	59	53	15	53	25	98	53	49	23	51	58	48	79	48	23	55	59	13	58	13	53	71	59	58	43	53
CG13176_1	CG13176	CG13176	2R	8080000	53	58	51	21	53	58	43	71	43	23	51	19	73	73	28	75	23	53	53	53	53	19	53	25	98	53	49	23	51	58	48	73	48	23	55	58	13	58	13	53	71	53	58	43	53
CG13178_1	CG13178	CG13178	2R	8e+06	53	58	51	29	53	58	43	71	43	23	51	19	73	73	28	75	23	93	53	53	53	19	53	25	78	73	49	23	51	58	48	73	48	93	55	58	13	58	13	53	71	53	58	43	53
CG1318-PA_1	CG1318-PA	CG1318	3L	4420000	55	95	95	97	39	36	34	55	56	37	37	36	38	38	56	56	56	56	27	56	97	56	26	59	21	56	56	55	51	35	58	59	57	25	57	57	51	35	36	56	57	56	57	49	57
CG1318-PD_1	CG1318-PD	CG1318	3L	4420000	55	95	95	97	39	36	34	55	56	37	37	36	38	38	56	56	56	56	27	56	97	56	26	59	21	56	56	55	51	35	58	59	57	25	57	57	51	35	36	56	57	56	57	49	57
CG1318-PE_1	CG1318-PE	CG1318	3L	4420000	55	95	95	97	39	36	34	55	56	37	37	36	38	38	56	56	56	56	27	56	97	56	26	59	21	56	56	55	51	35	58	59	57	25	57	57	51	35	36	56	57	56	57	49	57
CG1318-PF_1	CG1318-PF	CG1318	3L	4420000	55	95	95	97	39	36	34	55	56	37	37	36	38	38	56	56	56	56	27	56	97	56	26	59	21	56	56	55	51	35	58	59	57	25	57	57	51	35	36	56	57	56	57	49	57
CG13188-PB_1	CG13188-PB	CG13188	2R	7890000	59	58	91	96	53	58	43	71	43	23	59	19	73	73	28	75	23	93	53	59	53	16	53	25	78	73	49	29	51	58	48	99	48	93	55	58	93	58	13	53	91	53	58	49	53
CG13189_1	CG13189	CG13189	3R	3110000	72	77	35	32	32	36	34	72	77	79	36	27	36	22	72	71	22	42	42	72	79	72	32	32	77	36	72	37	26	32	72	32	79	76	42	76	36	72	37	32	72	22	32	72	36
CG13197_1	CG13197	CG13197	2R	7580000	51	58	51	76	53	58	43	71	43	23	53	19	73	73	98	75	93	13	53	51	53	16	53	15	79	73	89	21	51	58	88	51	49	53	55	58	73	58	13	53	51	53	58	46	93
CG13204_1	CG13204	CG13204	2R	7110000	91	59	91	79	96	58	43	71	42	21	93	13	73	99	78	75	73	12	92	91	21	16	59	19	71	73	89	91	71	21	88	71	41	53	55	59	71	78	11	91	91	51	59	76	73
CG13213_1	CG13213	CG13213	2R	7200000	51	58	51	76	56	58	43	71	42	21	53	13	73	79	78	75	73	12	52	51	21	16	53	15	71	73	89	21	51	21	88	51	41	53	55	58	71	58	11	51	51	51	58	76	73
CG13220_1	CG13220	CG13220	2R	7230000	51	58	51	76	56	58	43	71	42	21	53	19	73	79	78	75	73	12	52	51	91	16	53	15	71	73	89	21	51	91	88	51	41	53	55	58	71	58	11	51	51	51	58	76	73
CG13229_1	CG13229	CG13229	2R	6980000	91	56	91	71	96	58	43	71	42	21	73	13	73	89	78	75	73	12	92	91	21	16	56	19	71	73	89	41	71	21	88	71	41	53	55	59	71	78	11	91	91	51	53	76	73
CG13230_1	CG13230	CG13230	2R	6990000	91	56	91	71	96	58	43	71	42	21	93	13	73	99	78	75	73	12	92	91	21	16	56	19	71	73	89	41	71	21	88	71	41	53	55	59	71	78	11	91	91	51	59	76	73
CG13240_1	CG13240	CG13240	2L	15750000	43	93	51	81	46	13	46	43	46	46	16	43	42	49	57	46	53	51	51	46	41	56	43	83	93	86	41	43	56	41	43	86	57	43	41	86	87	13	41	16	52	71	13	71	56
CG13244_1	CG13244	CG13244	2L	15810000	43	93	51	81	46	13	46	93	46	46	16	43	99	49	57	96	53	51	51	46	91	56	43	83	43	86	41	43	56	91	43	86	57	93	91	86	87	13	41	16	52	71	13	71	56
CG13247_1	CG13247	CG13247	3L	20350000	32	27	35	37	32	32	34	72	27	79	77	27	39	22	72	75	72	42	42	79	72	72	32	32	77	72	72	37	22	72	72	42	79	46	42	36	36	77	72	42	77	72	22	76	32
CG13248_1	CG13248	CG13248	3L	20510000	32	27	35	37	32	32	34	72	27	79	77	27	39	22	72	79	72	42	42	79	72	72	32	32	77	72	72	37	22	72	72	42	79	46	42	36	36	77	72	42	77	92	22	76	32
CG13252_1	CG13252	CG13252	3L	20490000	32	27	35	37	32	32	34	72	27	79	77	27	39	22	72	79	72	42	42	79	72	72	32	32	77	72	72	37	22	72	72	42	79	46	42	36	36	77	72	42	77	92	22	76	32
CG13255_1	CG13255	CG13255	3L	20830000	32	27	35	37	32	32	34	72	27	79	97	27	36	22	72	73	22	42	42	76	72	72	32	32	77	72	72	37	22	32	72	42	79	46	42	36	36	77	77	42	79	22	22	76	32
CG13272_1	CG13272	CG13272	2L	16790000	43	91	51	41	46	19	46	76	46	46	41	41	71	41	57	77	51	41	51	46	71	56	42	81	47	86	41	41	46	71	43	46	56	13	71	46	81	13	41	11	52	41	11	71	56
CG13277_1	CG13277	CG13277	2L	16740000	43	91	51	41	46	12	46	76	46	46	41	41	71	41	57	77	51	41	51	46	71	56	42	81	47	86	41	41	96	71	49	46	56	13	71	46	81	13	41	11	52	91	11	71	56
CG13278_1	CG13278	CG13278	2L	16790000	43	91	51	41	46	19	46	76	46	46	41	41	71	41	57	77	51	41	51	46	71	56	42	81	47	86	41	41	46	71	43	46	56	13	71	46	81	13	41	11	52	41	11	71	56
CG13279_1	CG13279	CG13279	2L	16780000	43	91	51	41	46	12	46	76	46	46	41	41	71	41	57	77	51	41	51	46	71	56	42	81	47	86	41	41	46	71	43	46	56	13	71	46	81	13	41	11	52	41	11	71	56
CG13281_1	CG13281	CG13281	2L	16910000	43	91	51	41	46	99	46	79	46	46	41	41	71	41	59	77	51	41	51	46	71	56	42	81	49	86	41	41	46	71	43	46	56	93	71	46	81	93	41	91	52	41	91	71	56
CG13283_1	CG13283	CG13283	2L	16790000	43	91	51	41	46	19	46	76	46	46	41	41	71	41	57	77	51	41	51	46	71	56	42	81	47	86	41	41	46	71	43	46	56	13	71	46	81	13	41	11	52	41	11	71	56
CG13284-PA_1	CG13284-PA	CG13284	2L	16830000	43	91	51	41	46	99	46	79	46	46	41	41	71	41	59	77	51	41	51	46	71	56	42	81	49	86	41	41	46	71	43	46	56	93	71	46	81	93	41	91	52	41	91	71	56
CG13284-PA_2	CG13284-PA	CG13284	2R	7040000	91	59	91	79	96	58	43	71	42	21	93	13	73	99	78	75	73	12	92	91	21	16	59	19	71	73	89	91	71	21	88	71	41	53	55	59	71	78	11	91	91	51	59	76	73
CG13284-PB_1	CG13284-PB	CG13284	2L	16830000	43	91	51	41	46	99	46	79	46	46	41	41	71	41	59	77	51	41	51	46	71	56	42	81	49	86	41	41	46	71	43	46	56	93	71	46	81	93	41	91	52	41	91	71	56
CG13284-PC_1	CG13284-PC	CG13284	2L	16830000	43	91	51	41	46	99	46	79	46	46	41	41	71	41	59	77	51	41	51	46	71	56	42	81	49	86	41	41	46	71	43	46	56	93	71	46	81	93	41	91	52	41	91	71	56
CG13284-PC_2	CG13284-PC	CG13284	2R	7040000	91	59	91	79	96	58	43	71	42	21	93	13	73	99	78	75	73	12	92	91	21	16	59	19	71	73	89	91	71	21	88	71	41	53	55	59	71	78	11	91	91	51	59	76	73
CG13284-PD_1	CG13284-PD	CG13284	2L	16830000	43	91	51	41	46	99	46	79	46	46	41	41	71	41	59	77	51	41	51	46	71	56	42	81	49	86	41	41	46	71	43	46	56	93	71	46	81	93	41	91	52	41	91	71	56
CG13293_1	CG13293	CG13293	3L	6080000	37	71	41	87	39	37	34	35	84	74	37	56	75	37	55	39	31	35	74	31	97	35	24	36	61	26	36	95	31	87	35	35	37	25	37	37	31	31	37	34	57	39	37	59	24
CG13298_1	CG13298	CG13298	3L	6240000	37	71	41	87	35	37	34	35	84	74	37	56	75	37	55	37	31	35	74	31	37	35	24	36	61	26	36	55	31	87	35	35	37	25	37	37	31	31	37	34	57	37	37	57	24
CG13299_1	CG13299	CG13299	3L	6340000	37	71	41	87	35	37	34	35	89	74	37	59	75	37	55	37	31	35	74	31	37	35	24	36	61	26	39	55	31	87	35	35	37	25	37	37	31	31	37	34	57	37	37	57	24
CG13305_1	CG13305	CG13305	3L	8640000	56	86	36	96	56	36	49	59	86	36	36	36	56	56	46	36	56	36	35	36	56	31	36	66	51	36	86	56	41	81	56	36	36	36	36	69	51	46	82	56	46	46	36	36	46
CG13306_1	CG13306	CG13306	3L	8730000	56	86	36	96	56	36	42	57	96	36	36	36	56	56	46	36	56	36	36	56	56	31	36	96	51	36	49	56	49	41	56	36	39	36	36	66	51	46	82	56	46	46	36	36	46
CG13310_1	CG13310	CG13310	3L	5580000	37	91	91	97	39	36	34	35	49	34	37	56	35	37	56	35	31	37	34	39	97	39	24	39	21	26	36	35	31	97	35	35	37	25	37	37	31	55	36	34	57	36	37	56	27
CG13314_1	CG13314	CG13314	3L	8980000	56	86	36	96	56	36	42	57	56	36	36	56	56	56	46	36	56	36	36	56	56	31	36	36	21	36	46	56	51	99	56	36	36	36	36	96	51	92	82	56	46	46	36	36	56
CG13316-PA_1	CG13316-PA	CG13316	X	3630000	43	93	33	93	93	97	97	44	43	19	93	97	67	47	33	47	97	33	44	99	97	93	49	46	49	96	96	97	43	93	99	96	43	47	93	43	99	67	43	99	63	44	34	43	49
CG13316-PC_1	CG13316-PC	CG13316	X	3630000	43	93	33	93	93	97	97	44	43	19	93	97	67	47	33	47	97	33	44	99	97	93	49	46	49	96	96	97	43	93	99	96	43	47	93	43	99	67	43	99	63	44	34	43	49
CG13316-PD_1	CG13316-PD	CG13316	X	3560000	43	93	93	93	43	77	77	49	43	99	93	79	69	49	93	47	77	93	49	99	77	99	49	49	49	79	99	99	43	73	99	79	43	47	93	43	99	99	43	99	63	49	99	49	49
CG13316-PE_1	CG13316-PE	CG13316	X	3630000	43	93	33	93	93	97	97	44	43	19	93	97	67	47	33	47	97	33	44	99	97	93	49	46	49	96	96	97	43	93	99	96	43	47	93	43	99	67	43	99	63	44	34	43	49
CG13316-PF_1	CG13316-PF	CG13316	X	3560000	43	93	93	93	43	77	77	49	43	99	93	79	69	49	93	47	77	93	49	99	77	99	49	49	49	79	99	99	43	73	99	79	43	47	93	43	99	99	43	99	63	49	99	49	49
CG13316-PG_1	CG13316-PG	CG13316	X	3630000	43	93	33	93	93	97	97	44	43	19	93	97	67	47	33	47	97	33	44	99	97	93	49	46	49	96	96	97	43	93	99	96	43	47	93	43	99	67	43	99	63	44	34	43	49
CG13316-PH_1	CG13316-PH	CG13316	X	3560000	43	93	93	93	43	77	77	49	43	99	93	79	69	49	93	47	77	93	49	99	77	99	49	49	49	79	99	99	43	73	99	79	43	47	93	43	99	99	43	99	63	49	99	49	49
CG13316-PI_1	CG13316-PI	CG13316	X	3490000	43	93	93	93	43	77	77	49	43	99	93	79	69	49	93	47	77	93	49	99	77	99	49	49	49	79	99	99	43	73	99	79	43	47	93	43	99	99	43	99	63	49	99	49	49
CG13316-PJ_1	CG13316-PJ	CG13316	X	3630000	43	93	33	93	93	97	97	44	43	19	93	97	67	47	33	47	97	33	44	99	97	93	49	46	49	96	96	97	43	93	99	96	43	47	93	43	99	67	43	99	63	44	34	43	49
CG13319_1	CG13319	CG13319	2R	8840000	43	28	28	21	53	29	23	79	73	28	51	58	73	73	98	75	93	23	43	46	53	55	73	25	45	58	49	73	71	59	43	76	93	23	55	25	53	73	58	73	41	21	28	49	43
CG13322_1	CG13322	CG13322	2R	8850000	43	28	28	91	53	29	23	79	73	28	51	58	73	73	98	75	93	23	43	49	53	55	93	29	45	58	99	73	71	59	93	76	93	23	59	95	53	73	58	73	41	91	28	49	43
CG13323_1	CG13323	CG13323	2R	9010000	43	28	28	91	53	29	23	76	73	28	51	58	73	73	78	75	23	23	43	49	53	55	43	29	45	58	79	73	71	51	93	76	23	23	59	95	53	73	58	73	41	91	28	41	43
CG1333_1	CG1333	CG1333	3L	4200000	55	35	35	57	39	36	34	59	56	37	57	36	38	38	56	96	36	46	27	56	37	56	26	59	21	55	56	55	51	35	38	57	57	25	57	57	51	35	56	56	57	56	57	47	57
CG13337_1	CG13337	CG13337	2R	9510000	73	48	98	71	52	92	93	76	42	26	99	58	73	79	78	75	93	92	42	45	53	55	43	23	75	76	73	73	71	91	73	73	93	23	73	15	53	73	16	71	71	11	98	73	43
CG13339_1	CG13339	CG13339	2R	9770000	73	48	78	71	92	76	73	76	42	26	41	53	73	79	78	75	73	72	42	45	53	75	43	23	75	76	73	13	71	91	73	53	73	23	73	15	73	73	16	91	71	11	78	73	43
CG13343_1	CG13343	CG13343	2R	9770000	73	48	78	71	92	76	73	76	42	26	41	53	73	79	78	75	73	72	42	45	53	75	43	23	75	76	73	13	71	91	73	53	73	23	73	15	73	73	16	91	71	11	78	73	43
CG13348_1	CG13348	CG13348	2R	9700000	73	48	78	71	92	79	73	76	42	26	91	53	73	79	78	75	73	72	42	45	53	95	43	23	75	76	73	93	71	91	73	93	73	23	73	15	93	73	16	91	71	11	78	73	43
CG13349_1	CG13349	CG13349	2R	9980000	73	47	77	11	42	71	73	71	42	76	21	53	73	79	17	75	73	52	42	45	53	79	43	73	75	76	73	73	53	51	73	53	73	73	73	75	73	73	76	51	73	17	78	79	43
CG13362_1	CG13362	CG13362	X	2020000	37	51	41	57	41	77	46	47	41	47	51	51	61	41	41	41	77	41	47	57	77	51	42	41	41	71	51	41	41	71	41	51	31	41	41	36	41	31	47	51	61	47	47	41	47
CG13363_1	CG13363	CG13363	X	7e+05	37	51	41	57	41	77	46	47	41	47	51	51	61	41	41	41	77	41	47	57	77	51	42	41	41	71	51	41	41	71	41	51	31	41	41	36	41	91	47	51	61	47	47	41	47
CG13364_1	CG13364	CG13364	X	2080000	37	51	41	57	41	77	46	47	41	47	51	51	61	41	41	41	77	41	47	57	77	51	42	41	41	71	51	41	41	71	41	51	31	41	41	36	41	31	47	51	61	47	47	41	47
CG13373-PA_1	CG13373-PA	CG13373	X	2080000	37	51	41	57	41	77	46	47	41	47	51	51	61	41	41	41	77	41	47	57	77	51	42	41	41	71	51	41	41	71	41	51	31	41	41	36	41	31	47	51	61	47	47	41	47
CG13373-PB_1	CG13373-PB	CG13373	X	2040000	37	51	41	57	41	77	46	47	41	47	51	51	61	41	41	41	77	41	47	57	77	51	42	41	41	71	51	41	41	71	41	51	31	41	41	36	41	31	47	51	61	47	47	41	47
CG13375_1	CG13375	CG13375	X	690000	37	51	41	57	41	77	46	47	41	47	51	51	61	41	41	41	77	41	47	57	77	51	42	41	41	71	51	41	41	71	41	51	31	41	41	36	41	91	47	51	61	47	47	41	47
CG13376_1	CG13376	CG13376	X	1310000	37	51	41	57	41	77	46	47	41	47	51	51	61	41	41	41	77	41	47	57	77	51	42	41	41	71	51	41	41	71	41	51	31	41	41	36	41	31	47	51	61	47	47	41	47
CG13377_1	CG13377	CG13377	X	1730000	37	51	41	57	41	77	46	47	41	47	51	51	61	41	41	41	77	41	47	57	77	51	42	41	41	71	51	41	41	71	41	51	31	41	41	36	41	31	47	51	61	47	47	41	47
CG13379_1	CG13379	CG13379	3L	18580000	32	79	47	35	35	45	44	42	79	45	95	97	72	72	79	99	92	32	42	72	75	45	36	75	47	72	72	37	42	42	76	32	79	42	32	76	72	77	72	42	95	42	76	72	42
CG1338_1	CG1338	CG1338	X	20620000	66	35	33	11	31	21	44	39	69	31	21	46	59	11	63	91	94	63	61	63	61	69	61	13	34	61	63	96	63	91	61	41	41	35	63	61	33	33	34	49	93	11	11	61	63
CG13384-PB_1	CG13384-PB	CG13384	2L	8400000	63	53	66	43	71	43	13	43	86	43	66	38	43	46	33	53	63	13	43	53	63	53	53	53	33	56	56	53	33	43	53	43	43	96	43	31	63	53	19	63	63	91	93	63	57
CG13384-PC_1	CG13384-PC	CG13384	2L	8400000	63	53	66	43	71	43	13	43	86	43	66	38	43	46	33	53	63	13	43	53	63	53	53	53	33	56	56	53	33	43	53	43	43	96	43	31	63	53	19	63	63	91	93	63	57
CG13384-PD_1	CG13384-PD	CG13384	2L	8400000	63	53	66	43	71	43	13	43	86	43	66	38	43	46	33	53	63	13	43	53	63	53	53	53	33	56	56	53	33	43	53	43	43	96	43	31	63	53	19	63	63	91	93	63	57
CG13384-PE_1	CG13384-PE	CG13384	2L	8400000	63	53	66	43	71	43	13	43	86	43	66	38	43	46	33	53	63	13	43	53	63	53	53	53	33	56	56	53	33	43	53	43	43	96	43	31	63	53	19	63	63	91	93	63	57
CG13384-PF_1	CG13384-PF	CG13384	2L	8400000	63	53	66	43	71	43	13	43	86	43	66	38	43	46	33	53	63	13	43	53	63	53	53	53	33	56	56	53	33	43	53	43	43	96	43	31	63	53	19	63	63	91	93	63	57
CG13384-PG_1	CG13384-PG	CG13384	2L	8400000	63	53	66	43	71	43	13	43	86	43	66	38	43	46	33	53	63	13	43	53	63	53	53	53	33	56	56	53	33	43	53	43	43	96	43	31	63	53	19	63	63	91	93	63	57
CG13384-PH_1	CG13384-PH	CG13384	2L	8400000	63	53	66	43	71	43	13	43	86	43	66	38	43	46	33	53	63	13	43	53	63	53	53	53	33	56	56	53	33	43	53	43	43	96	43	31	63	53	19	63	63	91	93	63	57
CG13384-PI_1	CG13384-PI	CG13384	2L	8400000	63	53	66	43	71	43	13	43	86	43	66	38	43	46	33	53	63	13	43	53	63	53	53	53	33	56	56	53	33	43	53	43	43	96	43	31	63	53	19	63	63	91	93	63	57
CG13384-PJ_1	CG13384-PJ	CG13384	2L	8400000	63	53	66	43	71	43	13	43	86	43	66	38	43	46	33	53	63	13	43	53	63	53	53	53	33	56	56	53	33	43	53	43	43	96	43	31	63	53	19	63	63	91	93	63	57
CG13384-PK_1	CG13384-PK	CG13384	2L	8400000	63	53	66	43	71	43	13	43	86	43	66	38	43	46	33	53	63	13	43	53	63	53	53	53	33	56	56	53	33	43	53	43	43	96	43	31	63	53	19	63	63	91	93	63	57
CG13384-PL_1	CG13384-PL	CG13384	2L	8400000	63	53	66	43	71	43	13	43	86	43	66	38	43	46	33	53	63	13	43	53	63	53	53	53	33	56	56	53	33	43	53	43	43	96	43	31	63	53	19	63	63	91	93	63	57
CG13388-PA_1	CG13388-PA	CG13388	2L	8440000	63	93	66	43	71	43	13	43	86	43	66	38	43	46	33	53	63	13	43	53	63	53	53	53	93	56	56	53	93	43	53	43	43	99	43	31	63	53	19	63	63	91	93	63	59
CG13388-PD_1	CG13388-PD	CG13388	2L	8450000	63	93	66	43	71	43	13	43	86	43	66	38	43	46	33	53	63	13	43	53	63	53	53	53	93	56	56	53	93	43	53	43	43	99	43	31	63	53	19	63	63	91	93	63	59
CG13389_1	CG13389	CG13389	2L	8520000	63	93	66	93	71	43	13	43	86	93	66	38	43	46	33	53	63	13	93	53	63	53	53	53	99	56	56	53	93	43	53	93	43	93	43	31	63	53	12	63	63	41	43	63	53
CG13393_1	CG13393	CG13393	2L	8380000	63	53	66	43	71	43	13	43	86	43	66	98	43	46	33	53	63	13	43	53	63	53	53	53	33	56	56	53	33	43	59	49	43	96	43	31	63	53	12	63	63	41	43	63	57
CG13397_1	CG13397	CG13397	2L	8440000	63	93	66	43	71	43	13	43	86	43	66	38	43	46	33	53	63	13	43	53	63	53	53	53	93	56	56	53	93	43	53	43	43	99	43	31	63	53	19	63	63	91	93	63	59
CG13398_1	CG13398	CG13398	2L	8410000	63	93	66	43	71	43	13	43	86	43	66	38	43	46	33	53	63	13	43	53	63	53	53	53	33	56	56	53	33	43	53	43	43	99	43	31	63	53	19	63	63	91	93	63	59
CG13399_1	CG13399	CG13399	2L	8490000	63	93	66	43	71	43	13	43	86	43	66	38	43	46	33	53	63	13	43	53	63	53	53	53	93	56	56	53	93	43	53	43	43	93	43	31	63	53	12	63	63	41	43	63	53
CG13409_1	CG13409	CG13409	3R	17850000	37	78	67	47	77	64	67	65	68	77	68	75	62	32	77	47	78	78	35	61	92	67	36	64	74	67	75	94	77	78	46	37	34	49	68	41	41	34	49	61	91	45	36	47	37
CG13410_1	CG13410	CG13410	3R	17780000	37	78	67	47	77	64	67	65	68	77	69	71	62	32	77	47	78	78	35	91	92	67	36	69	74	67	75	94	77	78	46	37	34	49	68	41	91	34	49	61	91	45	36	47	37
CG13421_1	CG13421	CG13421	2R	16360000	48	79	69	49	59	57	63	98	67	48	96	52	68	63	65	43	98	68	68	61	68	69	58	58	97	68	68	68	23	48	68	68	57	47	49	68	58	98	68	99	63	52	58	45	98
CG13425-PA_1	CG13425-PA	CG13425	2R	16520000	48	79	69	42	53	57	63	68	69	48	66	52	68	63	65	43	58	69	67	63	63	69	99	59	67	68	68	69	23	48	68	68	57	47	99	43	58	58	68	23	63	52	58	45	58
CG13425-PB_1	CG13425-PB	CG13425	2R	16530000	48	79	69	42	53	57	63	68	69	48	66	52	68	63	65	43	58	69	67	63	63	65	99	59	67	68	68	69	23	48	68	68	57	47	95	43	58	58	68	23	63	52	58	45	58
CG13425-PC_1	CG13425-PC	CG13425	2R	16520000	48	79	69	42	53	57	63	68	69	48	66	52	68	63	65	43	58	69	67	63	63	69	99	59	67	68	68	69	23	48	68	68	57	47	99	43	58	58	68	23	63	52	58	45	58
CG13425-PD_1	CG13425-PD	CG13425	2R	16540000	48	79	69	42	53	57	63	68	69	48	66	52	68	63	65	43	58	69	67	63	63	65	62	59	67	68	68	69	23	48	68	68	57	47	65	43	58	58	68	23	63	52	58	45	58
CG13425-PE_1	CG13425-PE	CG13425	2R	16530000	48	79	69	42	53	57	63	68	69	48	66	52	68	63	65	43	58	69	67	63	63	65	99	59	67	68	68	69	23	48	68	68	57	47	95	43	58	58	68	23	63	52	58	45	58
CG13425-PF_1	CG13425-PF	CG13425	2R	16520000	48	79	69	42	53	57	63	68	69	48	66	52	68	63	65	43	58	69	67	63	63	69	99	59	67	68	68	69	23	48	68	68	57	47	99	43	58	58	68	23	63	52	58	45	58
CG13431_1	CG13431	CG13431	2R	16460000	48	79	69	42	53	57	63	68	67	48	66	52	68	63	65	43	58	69	69	61	68	69	58	59	67	68	68	69	23	48	68	68	57	47	49	98	58	98	68	29	63	52	58	45	58
CG13432_1	CG13432	CG13432	2R	16440000	48	79	69	42	59	57	63	68	67	48	66	52	68	63	65	43	58	68	68	61	68	69	58	58	67	68	68	68	23	48	68	68	57	47	49	98	58	98	68	29	63	52	58	45	58
CG13439_1	CG13439	CG13439	2R	16640000	48	77	69	49	53	57	63	68	69	48	66	52	68	63	65	93	58	69	67	63	69	69	69	59	67	68	68	69	23	48	68	68	57	49	69	49	98	58	68	23	63	59	58	45	58
CG1344_1	CG1344	CG1344	2R	1580000	43	91	41	76	46	16	43	73	43	48	43	43	41	43	16	73	43	43	43	41	13	43	46	83	73	86	49	43	41	16	43	41	76	13	73	43	81	43	43	41	73	41	16	76	76
CG13458_1	CG13458	CG13458	3L	15030000	42	92	46	36	27	52	45	47	31	46	34	37	39	27	37	91	14	92	42	19	45	17	34	37	47	37	21	17	47	42	14	46	19	42	34	91	47	27	42	94	27	32	39	17	41
CG13465_1	CG13465	CG13465	3L	14830000	42	92	46	36	27	52	45	47	39	46	34	37	97	27	37	91	14	96	46	17	45	17	34	37	47	37	29	17	47	42	14	46	19	42	34	21	47	27	46	14	27	32	32	17	49
CG13472_1	CG13472	CG13472	3L	14500000	42	12	96	96	27	52	45	49	36	46	34	37	49	29	37	11	19	96	46	17	45	17	94	17	47	37	26	17	97	92	14	46	19	42	39	21	49	27	46	14	29	42	32	17	46
CG13476_1	CG13476	CG13476	3L	14760000	42	92	46	36	27	52	45	47	39	46	34	37	47	27	37	11	14	96	46	17	45	17	34	97	47	37	29	17	47	42	14	46	19	42	34	21	47	27	46	14	27	92	32	17	49
CG13484_1	CG13484	CG13484	3L	14260000	48	18	96	96	27	58	45	49	36	46	39	37	49	29	37	11	16	96	46	17	45	97	94	17	47	37	26	17	97	99	14	46	19	42	36	21	49	27	46	19	29	48	38	17	46
CG13503-PA_1	CG13503-PA	CG13503	2R	18060000	56	52	29	65	63	58	63	68	66	68	58	62	68	75	66	68	56	68	66	67	68	66	63	68	53	68	28	58	65	28	59	68	56	65	68	68	66	55	58	93	65	55	56	68	68
CG13503-PB_1	CG13503-PB	CG13503	2R	18060000	56	52	29	65	63	58	63	68	66	68	58	62	68	75	66	68	56	68	66	67	68	66	63	68	53	68	28	58	65	28	59	68	56	65	68	68	66	55	58	93	65	55	56	68	68
CG13503-PC_1	CG13503-PC	CG13503	2R	18060000	56	52	29	65	63	58	63	68	66	68	58	62	68	75	66	68	56	68	66	67	68	66	63	68	53	68	28	58	65	28	59	68	56	65	68	68	66	55	58	93	65	55	56	68	68
CG13503-PD_1	CG13503-PD	CG13503	2R	18060000	56	52	29	65	63	58	63	68	66	68	58	62	68	75	66	68	56	68	66	67	68	66	63	68	53	68	28	58	65	28	59	68	56	65	68	68	66	55	58	93	65	55	56	68	68
CG13503-PE_1	CG13503-PE	CG13503	2R	18060000	56	52	29	65	63	58	63	68	66	68	58	62	68	75	66	68	56	68	66	67	68	66	63	68	53	68	28	58	65	28	59	68	56	65	68	68	66	55	58	93	65	55	56	68	68
CG13503-PF_1	CG13503-PF	CG13503	2R	18050000	56	52	29	65	63	58	63	68	66	68	58	62	68	75	66	68	56	68	66	67	68	66	63	68	53	68	28	58	65	28	59	68	56	65	68	68	66	55	58	93	65	55	56	68	68
CG13503-PG_1	CG13503-PG	CG13503	2R	18010000	56	52	25	65	63	58	63	68	66	68	58	62	68	75	66	68	59	68	66	67	69	66	63	68	53	68	28	58	65	28	59	68	56	65	68	69	66	55	58	63	65	55	56	68	68
CG13503-PH_1	CG13503-PH	CG13503	2R	18050000	56	52	29	65	63	58	63	68	66	68	58	62	68	75	66	68	56	68	66	67	68	66	63	68	53	68	28	58	65	28	59	68	56	65	68	68	66	55	58	93	65	55	56	68	68
CG13503-PI_1	CG13503-PI	CG13503	2R	18060000	56	52	29	65	63	58	63	68	66	68	58	62	68	75	66	68	56	68	66	67	68	66	63	68	53	68	28	58	65	28	59	68	56	65	68	68	66	55	58	93	65	55	56	68	68
CG13503-PJ_1	CG13503-PJ	CG13503	2R	18060000	56	52	29	65	63	58	63	68	66	68	58	62	68	75	66	68	56	68	66	67	68	66	63	68	53	68	28	58	65	28	59	68	56	65	68	68	66	55	58	93	65	55	56	68	68
CG13503-PK_1	CG13503-PK	CG13503	2R	18050000	56	52	29	65	63	58	63	68	66	68	58	62	68	75	66	68	56	68	66	67	68	66	63	68	53	68	28	58	65	28	59	68	56	65	68	68	66	55	58	93	65	55	56	68	68
CG13506_1	CG13506	CG13506	2R	18280000	56	58	26	65	63	58	63	65	66	68	58	63	64	75	66	68	56	68	66	67	68	66	63	68	53	64	24	58	65	28	59	68	56	65	68	68	66	55	54	53	65	55	56	68	64
CG13521_1	CG13521	CG13521	2R	18630000	57	42	27	63	63	48	68	29	67	68	68	63	24	39	64	68	68	62	27	67	58	67	63	42	63	44	27	42	69	28	69	67	47	68	68	68	24	65	54	53	69	68	47	68	64
CG13531_1	CG13531	CG13531	2R	18700000	57	42	27	69	63	48	68	21	67	68	67	63	24	31	64	67	68	62	27	67	58	67	63	42	63	49	27	42	61	28	69	67	99	68	68	98	24	65	54	53	61	68	97	68	64
CG13539_1	CG13539	CG13539	2R	19030000	46	48	29	68	29	48	68	21	69	58	69	63	24	91	64	65	68	68	93	67	58	29	49	48	69	44	28	48	61	24	68	69	64	68	61	48	24	65	54	41	61	68	66	68	64
CG1354_1	CG1354	CG1354	X	9650000	93	23	56	47	59	46	59	59	93	53	47	57	49	53	29	47	53	59	49	59	54	77	79	47	79	59	53	79	51	57	57	51	54	59	53	57	59	79	77	47	53	43	99	43	27
CG13550_1	CG13550	CG13550	2R	19240000	96	48	26	68	26	48	68	21	61	58	68	63	64	11	64	65	48	68	43	67	58	66	98	98	66	94	28	48	68	24	68	96	64	68	61	48	54	65	54	91	21	68	66	68	64
CG13551_1	CG13551	CG13551	2R	19250000	96	48	26	98	26	48	68	21	91	58	98	63	64	11	64	65	48	98	43	67	58	66	98	98	96	94	28	48	68	24	98	96	94	68	91	48	54	65	54	91	21	68	96	98	94
CG13560_1	CG13560	CG13560	2R	19640000	48	48	28	48	26	48	58	21	41	55	46	48	66	21	54	45	48	48	66	47	55	26	48	48	46	44	28	48	27	27	68	46	44	48	48	45	54	65	54	46	24	68	46	48	44
CG13567_1	CG13567	CG13567	2R	19910000	44	48	28	44	26	44	54	25	45	55	46	64	66	25	54	45	94	49	66	47	55	26	44	48	46	49	28	94	29	27	64	46	48	44	48	45	54	66	54	46	24	66	46	44	44
CG13579_1	CG13579	CG13579	2R	21110000	44	48	48	44	26	44	54	28	45	55	46	64	66	25	46	45	24	98	66	47	55	26	44	48	46	45	28	24	24	47	64	46	48	94	48	45	54	66	54	46	24	66	46	45	44
CG1358_1	CG1358	CG1358	2R	3440000	43	91	51	76	43	13	43	71	43	76	43	43	41	13	16	73	43	13	53	41	13	13	56	83	73	86	19	43	41	16	13	11	76	13	53	13	81	73	13	41	73	41	16	73	73
CG13586-PD_1	CG13586-PD	CG13586	2R	20430000	44	48	48	44	26	44	54	28	45	55	46	64	66	25	96	45	54	48	66	47	55	26	44	48	46	45	28	54	29	47	64	46	48	44	48	45	54	66	54	46	24	66	46	49	44
CG13586-PF_1	CG13586-PF	CG13586	2R	20430000	44	48	48	44	26	44	54	28	45	55	46	64	66	25	96	45	54	48	66	47	55	26	44	48	46	45	28	54	29	47	64	46	48	44	48	45	54	66	54	46	24	66	46	49	44
CG13594_1	CG13594	CG13594	2R	20740000	44	48	48	44	26	44	54	28	45	55	46	64	66	25	46	45	24	48	66	47	55	26	44	48	46	45	28	24	24	47	64	46	48	44	48	45	54	66	54	46	24	66	46	45	44
CG13598-PC_1	CG13598-PC	CG13598	3R	19730000	49	46	36	67	47	67	69	69	67	37	68	67	65	68	69	57	68	66	69	68	98	69	55	64	54	67	49	69	46	47	44	67	64	67	97	67	65	47	69	45	49	47	67	49	47
CG1360_1	CG1360	CG1360	2R	3720000	43	11	51	76	43	13	43	71	43	76	43	43	41	13	19	73	43	13	53	41	13	13	56	93	73	86	19	43	41	16	13	11	76	13	53	13	81	73	13	41	13	41	13	73	73
CG13601_1	CG13601	CG13601	3R	19790000	45	45	36	67	47	67	67	67	67	37	65	67	69	68	67	47	65	66	67	68	98	67	59	64	54	67	47	67	46	47	44	67	64	67	97	67	69	47	67	49	47	47	67	49	47
CG13604-PA_1	CG13604-PA	CG13604	3R	19820000	45	45	36	67	47	67	67	67	67	37	65	67	69	68	67	47	65	66	67	68	98	67	57	64	54	67	47	67	46	47	44	67	64	67	97	67	67	47	67	49	47	47	67	49	47
CG13604-PB_1	CG13604-PB	CG13604	3R	19830000	45	45	36	67	47	67	67	67	67	37	65	67	69	68	67	47	65	66	67	68	98	67	57	64	54	67	47	67	46	47	44	67	64	67	97	67	67	47	67	49	47	47	67	49	47
CG13604-PC_1	CG13604-PC	CG13604	3R	19830000	45	45	36	67	47	67	67	67	67	37	65	67	69	68	67	47	65	66	67	68	98	67	57	64	54	67	47	67	46	47	44	67	64	67	97	67	67	47	67	49	47	47	67	49	47
CG13604-PD_1	CG13604-PD	CG13604	3R	19820000	45	45	36	67	47	67	67	67	67	37	65	67	69	68	67	47	65	66	67	68	98	67	57	64	54	67	47	67	46	47	44	67	64	67	97	67	67	47	67	49	47	47	67	49	47
CG13604-PE_1	CG13604-PE	CG13604	3R	19820000	45	45	36	67	47	67	67	67	67	37	65	67	69	68	67	47	65	66	67	68	98	67	57	64	54	67	47	67	46	47	44	67	64	67	97	67	67	47	67	49	47	47	67	49	47
CG13606_1	CG13606	CG13606	3R	20050000	45	45	39	67	47	67	97	67	47	37	65	67	68	68	67	47	65	66	67	68	98	67	57	64	54	67	67	67	46	48	44	67	69	67	67	67	67	67	67	47	47	47	67	69	47
CG13607_1	CG13607	CG13607	3R	19740000	49	46	36	67	47	67	69	69	67	37	68	67	65	68	69	57	68	66	69	68	98	69	55	64	54	67	49	69	46	47	44	67	64	67	97	67	65	47	69	45	49	47	67	49	47
CG13609_1	CG13609	CG13609	3R	20110000	45	45	32	67	97	67	37	67	47	37	65	67	68	68	67	47	65	69	67	68	98	67	57	64	54	67	67	67	46	48	44	67	69	67	67	67	69	67	67	47	47	47	67	69	47
CG13610_1	CG13610	CG13610	3R	20160000	45	45	32	67	97	67	97	67	47	37	65	67	68	68	67	47	65	61	67	68	68	67	97	64	54	67	67	67	46	48	44	67	66	67	67	67	69	67	67	47	47	47	67	69	47
CG1362_1	CG1362	CG1362	2R	5950000	41	16	41	71	46	13	78	76	41	73	73	13	48	19	28	75	23	11	71	41	23	16	51	19	78	75	19	41	21	21	13	71	41	13	55	73	71	73	13	41	43	41	13	26	73
CG13622_1	CG13622	CG13622	3R	20300000	49	45	32	67	97	67	37	67	97	37	65	67	68	68	67	47	69	61	67	68	68	67	47	49	59	67	67	67	46	48	49	67	67	67	67	67	64	69	67	47	47	47	67	99	97
CG13625_1	CG13625	CG13625	3R	20390000	47	45	32	67	37	67	37	67	57	37	65	47	68	68	97	47	97	61	67	68	98	67	47	46	56	67	97	67	46	48	66	67	67	97	97	67	64	95	67	47	47	67	67	39	97
CG13626_1	CG13626	CG13626	3R	20460000	47	45	32	67	37	67	37	67	57	37	65	97	68	68	37	47	97	61	67	68	38	67	47	46	56	67	37	67	46	48	56	67	67	57	37	67	64	35	67	47	47	69	67	39	37
CG13628_1	CG13628	CG13628	3R	20510000	47	45	32	67	37	97	97	67	57	37	65	47	99	69	37	47	97	61	67	68	39	67	47	46	96	97	97	67	96	49	96	67	69	57	37	67	94	35	67	47	47	69	67	39	37
CG1363_1	CG1363	CG1363	2R	3570000	43	11	51	76	43	13	43	71	43	76	43	43	41	13	16	73	43	13	53	41	13	13	56	83	73	86	19	43	41	16	13	11	76	13	53	13	81	73	13	41	73	41	19	73	73
CG13631_1	CG13631	CG13631	3R	20600000	47	45	32	67	37	97	97	67	57	37	65	47	99	69	37	47	97	61	67	68	39	67	47	46	96	97	97	67	96	49	96	67	69	57	37	67	94	35	67	47	47	69	67	31	37
CG13633_1	CG13633	CG13633	3R	20560000	47	45	32	67	37	97	97	67	57	37	65	47	99	69	37	47	97	61	67	68	39	67	47	46	96	97	97	67	96	49	96	67	69	57	37	67	94	35	67	47	47	69	67	39	37
CG13636-PA_1	CG13636-PA	CG13636	3R	20650000	47	45	32	67	37	37	67	67	57	37	65	47	46	66	37	47	37	61	67	68	36	67	47	46	36	37	47	67	76	46	36	67	69	57	37	67	49	35	67	47	47	69	67	31	37
CG13636-PB_1	CG13636-PB	CG13636	3R	20630000	47	45	32	67	37	37	67	67	57	37	65	47	46	66	37	47	37	61	67	68	36	67	47	46	36	37	47	67	76	46	36	67	69	57	37	67	49	35	67	47	47	69	67	31	37
CG13636-PC_1	CG13636-PC	CG13636	3R	20630000	47	45	32	67	37	37	67	67	57	37	65	47	46	66	37	47	37	61	67	68	36	67	47	46	36	37	47	67	76	46	36	67	69	57	37	67	49	35	67	47	47	69	67	31	37
CG13645-PA_1	CG13645-PA	CG13645	3R	20760000	47	45	32	67	37	37	67	67	57	37	65	47	46	66	37	47	37	61	67	69	36	67	47	46	36	37	47	67	76	46	36	67	66	57	37	67	41	35	67	47	47	69	67	31	37
CG13645-PB_1	CG13645-PB	CG13645	3R	20810000	46	45	32	67	37	37	67	37	57	37	65	97	46	66	37	47	37	61	67	66	36	67	47	46	36	37	97	67	76	46	36	67	66	57	37	67	41	35	67	47	47	39	67	31	37
CG13645-PC_1	CG13645-PC	CG13645	3R	20760000	47	45	32	67	37	37	67	67	57	37	65	47	46	66	37	47	37	61	67	69	36	67	47	46	36	37	47	67	76	46	36	67	66	57	37	67	41	35	67	47	47	69	67	31	37
CG13648_1	CG13648	CG13648	3R	20770000	49	45	32	67	37	37	67	97	57	37	65	47	46	66	37	47	37	61	67	69	36	67	47	46	36	37	47	67	76	46	36	67	66	57	37	67	41	35	67	47	47	99	67	31	37
CG13650_1	CG13650	CG13650	3R	20930000	46	45	32	97	37	97	67	37	57	37	67	37	96	66	37	41	37	61	67	66	36	67	47	46	96	37	37	67	76	46	36	67	66	97	37	97	91	35	67	47	47	39	67	31	37
CG13667_1	CG13667	CG13667	3L	8390000	57	91	36	56	59	39	47	57	89	37	36	36	76	57	76	36	59	39	37	31	59	31	49	59	31	49	39	56	41	81	56	36	39	46	36	35	51	46	72	59	46	56	39	39	46
CG13676_1	CG13676	CG13676	3L	8160000	57	71	36	59	97	37	97	97	87	37	39	36	99	97	96	39	97	37	37	31	97	31	97	97	31	99	37	56	91	81	97	36	37	96	39	35	91	96	72	57	99	99	37	37	99
CG13685_1	CG13685	CG13685	3L	7670000	97	71	43	99	37	37	97	37	86	37	39	36	89	37	35	39	39	37	37	31	37	39	36	37	31	39	37	56	31	89	37	35	37	36	39	39	31	33	72	56	99	39	37	36	39
CG13687_1	CG13687	CG13687	2L	540000	43	46	82	36	48	43	83	82	37	63	68	46	83	67	33	88	32	48	32	88	88	38	38	38	48	68	83	88	46	36	68	68	66	63	88	38	38	37	63	88	66	88	87	68	86
CG13688_1	CG13688	CG13688	2L	70000	43	46	82	96	48	43	83	82	37	63	68	46	83	67	33	88	32	48	32	88	88	38	38	38	48	68	83	88	46	36	68	68	96	63	88	38	38	37	63	88	66	88	87	68	86
CG13693_1	CG13693	CG13693	2L	590000	43	96	82	36	48	43	83	82	37	63	68	46	83	67	33	88	32	48	32	88	88	38	38	38	98	68	83	88	96	36	68	68	66	63	88	38	38	37	63	88	66	88	87	68	86
CG13695_1	CG13695	CG13695	3L	18120000	32	79	47	35	35	45	44	42	72	45	35	37	72	42	77	92	42	32	42	72	45	45	36	45	47	72	42	37	42	42	46	32	79	42	32	76	42	77	72	42	35	42	76	79	42
CG13704_1	CG13704	CG13704	3L	4920000	35	16	26	67	39	36	34	35	35	39	37	56	25	36	56	56	46	36	39	36	17	36	26	39	21	26	36	55	31	65	46	35	37	25	57	37	31	35	36	56	57	36	37	56	57
CG13711_1	CG13711	CG13711	3L	4840000	35	16	96	67	39	36	34	35	35	37	37	96	55	36	56	56	46	36	37	36	17	36	26	39	21	26	36	55	31	65	46	35	37	25	57	37	31	35	36	56	57	36	37	56	57
CG13722_1	CG13722	CG13722	3L	4460000	55	15	95	67	39	36	34	55	56	37	37	36	39	38	56	56	56	56	27	56	17	56	26	59	21	56	56	55	51	35	58	59	57	25	57	57	51	35	36	56	57	56	57	96	57
CG13737_1	CG13737	CG13737	3L	13870000	48	18	36	46	27	58	45	46	36	46	36	37	36	26	39	11	26	96	46	17	49	37	44	19	99	37	26	17	37	36	24	46	99	42	36	21	46	37	46	16	26	48	38	17	46
CG13743_1	CG13743	CG13743	2R	4960000	41	11	41	76	43	13	43	71	41	73	43	73	48	19	18	23	23	11	71	41	13	13	96	43	73	86	19	41	21	16	13	71	43	13	53	73	81	73	13	41	73	41	13	23	43
CG13746_1	CG13746	CG13746	2R	4940000	41	11	41	76	43	13	43	71	41	73	43	73	48	19	18	23	23	11	71	41	13	13	96	43	73	86	19	41	21	16	13	71	43	13	53	73	81	73	13	41	73	41	13	23	43
CG13749_1	CG13749	CG13749	2R	4810000	41	11	41	76	43	13	43	71	41	73	43	73	49	19	18	43	93	11	51	41	13	13	46	43	73	86	19	41	41	16	13	71	43	13	53	73	81	73	13	41	73	41	13	43	43
CG13758_1	CG13758	CG13758	X	2470000	37	51	42	57	41	77	46	47	42	47	51	71	61	42	42	47	77	41	47	57	77	51	42	41	41	72	52	91	42	72	41	71	32	42	42	33	41	31	42	51	61	47	47	41	47
CG13760_1	CG13760	CG13760	X	2470000	37	51	42	57	41	77	46	47	42	47	51	71	61	42	42	47	77	41	47	57	77	51	42	41	41	72	52	91	42	72	41	71	32	42	42	33	41	31	42	51	61	47	47	41	47
CG13761_1	CG13761	CG13761	X	2440000	37	51	42	57	41	77	46	47	42	47	51	71	61	42	42	47	77	41	47	57	77	51	42	41	41	72	52	91	42	72	41	71	32	42	42	33	41	31	42	51	61	47	47	41	47
CG13766_1	CG13766	CG13766	2L	6590000	63	59	93	99	42	53	93	97	53	93	66	46	77	46	43	53	93	96	16	93	92	93	42	47	96	46	42	47	97	43	42	46	37	76	43	49	43	43	37	97	63	79	33	97	76
CG13778_1	CG13778	CG13778	2L	7070000	63	57	13	19	42	53	13	47	83	13	66	46	33	46	43	53	13	16	66	43	12	93	42	49	16	46	46	49	19	43	48	48	47	36	43	43	49	49	12	47	62	32	43	47	32
CG13784_1	CG13784	CG13784	2L	7170000	63	57	13	19	49	53	13	47	89	13	66	46	33	46	43	93	93	16	66	43	99	43	49	48	16	46	46	48	19	43	48	48	47	36	43	43	49	99	12	47	62	39	43	47	39
CG13788-PB_1	CG13788-PB	CG13788	2L	7460000	63	53	13	18	91	53	13	47	86	13	66	46	33	46	33	93	93	16	96	43	63	43	43	98	33	46	46	48	37	33	48	48	47	36	93	93	93	38	12	93	62	31	43	93	97
CG13794_1	CG13794	CG13794	2L	7770000	63	53	19	93	61	53	13	47	86	93	66	49	93	46	33	53	63	16	99	93	63	93	93	53	33	99	96	93	39	43	98	48	47	96	53	63	63	93	12	43	63	91	43	43	57
CG13795_1	CG13795	CG13795	2L	7790000	63	53	19	93	61	53	13	47	86	93	66	49	93	46	33	53	63	16	99	93	63	93	93	53	33	99	96	93	39	43	98	48	47	96	53	63	63	93	12	43	63	91	43	43	57
CG13796_1	CG13796	CG13796	2L	7710000	63	53	13	19	61	53	13	47	86	13	66	46	33	46	33	93	63	16	16	43	63	43	43	99	33	49	46	49	37	93	48	48	47	36	93	63	63	39	12	93	69	31	43	93	57
CG13814_1	CG13814	CG13814	3L	20210000	32	27	35	37	37	37	34	72	27	79	77	27	32	22	72	75	72	42	92	72	72	72	32	32	77	72	72	37	22	72	72	42	79	49	42	36	36	77	72	42	77	72	22	76	32
CG13822_1	CG13822	CG13822	3R	19500000	48	46	96	67	47	67	62	62	69	97	68	67	66	68	69	57	68	66	62	68	98	62	55	69	54	67	42	62	46	47	44	67	39	57	37	67	65	47	52	45	42	47	67	49	47
CG13849_1	CG13849	CG13849	3R	18270000	37	78	67	47	79	64	67	65	68	77	68	72	69	32	77	46	78	78	35	61	42	67	36	64	74	67	75	94	47	77	46	37	34	42	78	41	41	37	42	41	31	45	36	47	37
CG13850_1	CG13850	CG13850	3R	18220000	37	78	67	47	79	64	67	65	68	77	68	72	69	32	77	46	98	78	35	61	42	67	36	64	74	67	75	94	47	77	46	37	34	42	78	41	41	37	42	41	31	45	36	47	37
CG13852_1	CG13852	CG13852	3R	18270000	37	78	67	47	79	64	67	65	68	77	68	72	69	32	77	46	78	78	35	61	42	67	36	64	74	67	75	94	47	77	46	37	34	42	78	41	41	37	42	41	31	45	36	47	37
CG13856_1	CG13856	CG13856	2L	6090000	62	58	42	46	49	53	42	47	52	46	66	46	73	46	48	58	42	46	16	62	42	42	42	47	46	46	42	97	47	42	42	46	37	76	43	48	49	42	37	47	62	76	38	47	76
CG13856_2	CG13856	CG13856	3R	18230000	37	78	67	47	79	64	67	65	68	77	68	72	69	32	77	46	98	78	35	61	42	67	36	64	74	67	75	94	47	77	46	37	34	42	78	41	41	37	42	41	31	45	36	47	37
CG13857_1	CG13857	CG13857	3R	18060000	37	78	67	47	79	64	67	65	68	77	68	75	62	32	77	46	98	78	35	61	42	67	36	64	74	67	75	94	47	77	46	37	34	42	78	41	41	39	42	41	31	45	36	47	37
CG1386_1	CG1386	CG1386	X	11030000	53	76	33	77	79	72	63	77	33	53	73	53	73	53	33	43	32	73	79	79	53	79	73	33	33	51	63	71	79	59	57	59	52	79	43	74	75	73	79	73	73	73	71	43	94
CG13867_1	CG13867	CG13867	2R	16170000	48	78	68	48	58	57	63	48	67	48	46	52	68	69	65	43	48	68	68	61	68	62	58	58	47	68	68	68	29	48	68	68	57	47	42	68	58	48	68	59	69	59	58	45	48
CG13873_1	CG13873	CG13873	2R	15660000	49	79	69	48	58	57	23	48	97	48	46	52	68	68	65	43	44	68	48	61	69	62	58	58	49	48	58	48	28	48	68	48	57	47	42	69	59	48	69	59	48	58	59	45	48
CG13877_1	CG13877	CG13877	3L	3e+05	25	36	44	44	49	28	44	26	27	26	44	26	44	44	48	94	46	45	26	24	47	47	44	26	44	47	24	26	24	26	44	26	45	46	26	26	24	26	44	44	46	34	26	44	44
CG13892_1	CG13892	CG13892	3L	510000	25	36	44	44	49	28	44	26	27	26	44	26	44	45	48	94	46	45	26	24	47	48	44	26	44	47	24	26	24	26	44	26	45	46	29	26	24	26	44	44	46	34	26	44	44
CG13894_1	CG13894	CG13894	3L	770000	25	36	44	84	49	28	49	26	27	26	44	25	34	45	48	99	46	45	26	29	47	48	44	26	44	47	24	27	24	26	44	26	45	46	25	26	24	26	44	44	46	39	26	44	23
CG13897_1	CG13897	CG13897	3L	8e+05	25	36	44	84	49	28	46	26	27	26	44	25	34	45	48	96	46	45	26	26	47	48	44	26	44	47	24	27	24	26	44	26	45	46	25	26	24	26	44	44	46	36	26	44	23
CG13900_1	CG13900	CG13900	3L	860000	25	36	44	84	49	28	46	26	27	26	44	25	34	45	48	96	46	45	26	26	47	48	44	26	44	47	24	27	24	26	44	26	45	46	25	26	24	26	44	44	46	36	26	44	23
CG13917_1	CG13917	CG13917	3L	1610000	25	48	38	84	59	27	46	26	26	26	57	25	34	47	58	96	58	33	26	26	57	58	48	25	46	46	26	27	26	47	54	25	33	55	27	27	26	26	54	48	46	36	47	46	23
CG13919_1	CG13919	CG13919	3L	1630000	25	48	38	84	59	27	46	26	26	26	57	25	34	47	58	96	58	33	26	26	57	58	48	25	49	46	26	97	29	47	54	25	33	55	27	27	29	26	54	48	46	36	47	46	23
CG13928_1	CG13928	CG13928	3L	1620000	25	48	38	84	59	27	46	26	26	26	57	25	34	47	58	96	58	33	26	26	57	58	48	25	46	46	26	27	26	47	54	25	33	55	27	27	26	26	54	48	46	36	47	46	23
CG13935_1	CG13935	CG13935	3L	1810000	25	48	38	84	59	27	46	26	26	26	57	24	34	49	58	96	58	35	26	26	57	99	48	25	48	46	26	87	28	37	54	25	93	55	27	47	28	26	54	49	46	36	37	46	29
CG13937-PD_1	CG13937-PD	CG13937	3L	1860000	25	48	38	84	59	27	46	26	26	26	57	24	34	49	58	96	58	35	26	26	57	99	48	25	48	46	26	87	28	37	54	25	29	55	27	47	28	26	54	49	46	36	37	46	29
CG13937-PE_1	CG13937-PE	CG13937	3L	1860000	25	48	38	84	59	27	46	26	26	26	57	24	34	49	58	96	58	35	26	26	57	99	48	25	48	46	26	87	28	37	54	25	29	55	27	47	28	26	54	49	46	36	37	46	29
CG13937-PF_1	CG13937-PF	CG13937	3L	1870000	25	48	38	84	59	27	46	26	26	26	57	24	39	49	58	96	58	39	26	26	57	99	48	25	48	46	26	87	28	37	59	25	29	55	27	47	28	26	59	49	46	56	37	46	29
CG13937-PG_1	CG13937-PG	CG13937	3L	1870000	25	48	38	84	59	27	46	26	26	26	57	24	39	49	58	96	58	39	26	26	57	99	48	25	48	46	26	87	28	37	59	25	29	55	27	47	28	26	59	49	46	56	37	46	29
CG13937-PH_1	CG13937-PH	CG13937	3L	1870000	25	48	38	84	59	27	46	26	26	26	57	24	39	49	58	96	58	39	26	26	57	99	48	25	48	46	26	87	28	37	59	25	29	55	27	47	28	26	59	49	46	56	37	46	29
CG13937-PI_1	CG13937-PI	CG13937	3L	1860000	25	48	38	84	59	27	46	26	26	26	57	24	34	49	58	96	58	35	26	26	57	99	48	25	48	46	26	87	28	37	54	25	29	55	27	47	28	26	54	49	46	36	37	46	29
CG13965_1	CG13965	CG13965	2L	19770000	43	96	41	46	46	16	46	73	43	48	43	43	71	43	16	73	43	43	43	46	19	43	47	83	73	86	41	43	46	16	43	46	46	13	73	43	81	43	43	41	73	41	13	76	76
CG13969_1	CG13969	CG13969	2L	20140000	43	91	41	46	46	16	46	73	43	48	43	43	41	43	16	73	43	43	43	46	18	43	47	83	73	86	41	43	46	16	43	46	76	13	73	43	81	43	43	41	73	41	13	76	76
CG13970_1	CG13970	CG13970	2L	20340000	43	91	41	96	46	16	46	73	43	48	43	43	41	43	16	73	43	43	43	46	18	43	47	83	73	86	41	43	46	16	43	46	76	13	73	43	81	43	43	41	73	41	13	76	76
CG1399-PA_1	CG1399-PA	CG1399	2R	3570000	43	11	51	76	43	13	43	71	43	76	43	43	41	13	16	73	43	13	53	41	13	13	56	83	73	86	19	43	41	16	13	11	76	13	53	13	81	73	13	41	73	41	19	73	73
CG1399-PB_1	CG1399-PB	CG1399	2R	3570000	43	11	51	76	43	13	43	71	43	76	43	43	41	13	16	73	43	13	53	41	13	13	56	83	73	86	19	43	41	16	13	11	76	13	53	13	81	73	13	41	73	41	19	73	73
CG1399-PC_1	CG1399-PC	CG1399	2R	3570000	43	11	51	76	43	13	43	71	43	76	43	43	41	13	16	73	43	13	53	41	13	13	56	83	73	86	19	43	41	16	13	11	76	13	53	13	81	73	13	41	73	41	19	73	73
CG1399-PD_1	CG1399-PD	CG1399	2R	3600000	43	11	51	76	43	13	43	71	43	76	43	43	41	13	16	73	43	13	53	41	13	13	56	93	73	86	19	43	41	16	13	11	76	13	53	13	81	73	13	41	73	41	19	73	73
CG1399-PF_1	CG1399-PF	CG1399	2R	3570000	43	11	51	76	43	13	43	71	43	76	43	43	41	13	16	73	43	13	53	41	13	13	56	83	73	86	19	43	41	16	13	11	76	13	53	13	81	73	13	41	73	41	19	73	73
CG1399-PG_1	CG1399-PG	CG1399	2R	3580000	43	11	51	76	43	13	43	71	43	76	43	43	41	13	16	73	43	13	53	41	13	13	56	93	73	86	19	43	41	16	13	11	76	13	53	13	81	73	13	41	73	41	19	73	73
CG13990_1	CG13990	CG13990	2L	6320000	69	58	49	46	49	59	49	47	59	49	66	46	79	46	49	59	49	46	16	62	42	42	42	47	46	46	42	47	47	42	42	46	37	76	43	48	43	42	37	47	62	76	39	47	76
CG13994_1	CG13994	CG13994	2L	6090000	62	58	42	46	49	53	42	47	52	46	66	46	73	46	48	58	42	46	16	62	42	42	42	47	46	46	42	97	47	42	42	46	37	76	43	48	49	42	37	47	62	76	38	47	76
CG13995_1	CG13995	CG13995	2L	6050000	62	58	42	46	49	53	42	47	52	46	66	46	73	46	48	58	42	46	16	62	42	42	42	47	46	96	42	37	47	42	42	46	37	76	43	49	48	42	37	47	62	76	38	47	76
CG14005_1	CG14005	CG14005	2L	5810000	62	56	42	43	46	53	42	47	52	46	66	46	97	46	46	56	92	46	19	62	92	42	42	47	46	96	42	97	47	42	42	46	39	96	46	46	46	42	37	47	62	96	36	47	96
CG1401_1	CG1401	CG1401	3R	24900000	37	46	29	23	35	42	39	42	52	35	47	36	42	42	45	35	42	47	39	42	49	45	25	52	97	95	47	46	45	57	32	42	62	45	47	47	45	35	45	45	32	57	42	45	42
CG14015_1	CG14015	CG14015	2L	5540000	62	56	42	43	46	53	42	47	52	46	66	46	46	46	46	56	62	46	12	62	62	42	46	47	46	96	46	47	47	42	42	46	36	46	46	46	46	42	36	46	62	49	36	46	46
CG14022_1	CG14022	CG14022	2L	5310000	62	56	42	43	46	53	42	47	56	46	66	46	46	46	46	56	32	36	12	62	66	32	46	47	46	96	46	47	47	42	42	46	46	46	46	46	46	42	36	46	62	43	36	46	36
CG14023_1	CG14023	CG14023	2L	5330000	62	56	42	43	46	53	42	47	56	46	66	46	46	46	46	56	32	96	12	62	66	32	46	47	46	96	46	47	47	42	42	46	96	46	46	46	46	42	36	46	62	43	36	46	96
CG14024_1	CG14024	CG14024	2L	5280000	62	56	42	43	46	59	42	47	56	46	66	46	46	46	46	56	32	36	12	62	66	32	46	47	46	96	46	47	47	49	42	46	49	46	46	96	46	99	36	46	62	43	36	46	36
CG14025_1	CG14025	CG14025	2L	5240000	62	56	42	43	46	99	42	47	96	46	66	46	46	46	46	96	32	36	12	62	96	32	46	47	46	96	46	47	47	49	42	46	49	46	46	96	46	99	36	46	62	43	36	46	36
CG14026_1	CG14026	CG14026	2L	5240000	62	56	42	43	46	99	42	47	96	46	66	46	46	46	46	96	32	36	12	62	96	32	46	47	46	96	46	47	47	49	42	46	49	46	46	96	46	99	36	46	62	43	36	46	36
CG1403_1	CG1403	CG1403	X	21190000	61	35	23	21	41	21	44	29	29	36	31	36	99	21	23	21	94	93	21	23	61	66	61	23	34	21	63	96	23	21	31	41	41	25	63	61	33	43	34	76	23	21	21	61	23
CG14030_1	CG14030	CG14030	2L	5290000	62	56	42	43	46	53	42	47	56	46	66	46	46	46	46	56	32	36	12	62	66	32	46	47	46	96	46	47	47	42	42	46	49	46	46	96	46	92	36	46	62	43	36	46	36
CG14032_1	CG14032	CG14032	2L	5270000	62	56	42	43	46	99	42	47	96	46	66	46	46	46	46	96	32	36	12	62	96	32	46	47	46	96	46	47	47	49	42	46	49	46	46	96	46	99	36	46	62	43	36	46	36
CG14032_2	CG14032	CG14032	3R	25350000	96	66	49	69	32	42	45	42	49	95	67	34	49	63	65	36	62	49	32	42	69	45	65	49	27	52	44	46	45	47	32	32	42	49	97	44	45	99	45	45	42	44	32	42	42
CG14039-PA_1	CG14039-PA	CG14039	2L	5060000	62	86	42	43	46	46	42	47	46	46	46	46	49	46	46	46	32	36	12	62	86	32	46	47	46	96	46	47	47	46	42	46	48	46	46	66	46	66	39	49	42	43	36	49	36
CG14039-PB_1	CG14039-PB	CG14039	2L	5060000	62	86	42	43	46	46	42	47	46	46	46	46	49	46	46	46	32	36	12	62	86	32	46	47	46	96	46	47	47	46	42	46	48	46	46	66	46	66	39	49	42	43	36	49	36
CG14039-PE_1	CG14039-PE	CG14039	2L	5060000	62	86	42	43	46	46	42	47	46	46	46	46	49	46	46	46	32	36	12	62	86	32	46	47	46	96	46	47	47	46	42	46	48	46	46	66	46	66	39	49	42	43	36	49	36
CG14039-PF_1	CG14039-PF	CG14039	2L	5060000	62	86	42	43	46	46	42	47	46	46	46	46	49	46	46	46	32	36	12	62	86	32	46	47	46	96	46	47	47	46	42	46	48	46	46	66	46	66	39	49	42	43	36	49	36
CG14039-PG_1	CG14039-PG	CG14039	2L	5060000	62	86	42	43	46	46	42	47	46	46	46	46	49	46	46	46	32	36	12	62	86	32	46	47	46	96	46	47	47	46	42	46	48	46	46	66	46	66	39	49	42	43	36	49	36
CG14039-PI_1	CG14039-PI	CG14039	2L	5060000	62	86	42	43	46	46	42	47	46	46	46	46	49	46	46	46	32	36	12	62	86	32	46	47	46	96	46	47	47	46	42	46	48	46	46	66	46	66	39	49	42	43	36	49	36
CG14039-PJ_1	CG14039-PJ	CG14039	2L	5060000	62	86	42	43	46	46	42	47	46	46	46	46	49	46	46	46	32	36	12	62	86	32	46	47	46	96	46	47	47	46	42	46	48	46	46	66	46	66	39	49	42	43	36	49	36
CG14039-PK_1	CG14039-PK	CG14039	2L	5060000	62	86	42	43	46	46	42	47	46	46	46	46	49	46	46	46	32	36	12	62	86	32	46	47	46	96	46	47	47	46	42	46	48	46	46	66	46	66	39	49	42	43	36	49	36
CG14039-PL_1	CG14039-PL	CG14039	2L	5060000	62	86	42	43	46	46	42	47	46	46	46	46	49	46	46	46	32	36	12	62	86	32	46	47	46	96	46	47	47	46	42	46	48	46	46	66	46	66	39	49	42	43	36	49	36
CG14040_1	CG14040	CG14040	2L	5080000	62	96	42	43	46	46	42	47	46	46	96	46	49	46	46	46	32	36	12	62	86	32	46	47	46	96	46	47	47	46	42	46	48	46	46	66	46	66	39	49	92	43	36	49	36
CG14041-PA_1	CG14041-PA	CG14041	2L	5060000	62	86	42	43	46	46	42	47	46	46	46	46	49	46	46	46	32	36	12	62	86	32	46	47	46	96	46	47	47	46	42	46	48	46	46	66	46	66	39	49	42	43	36	49	36
CG14041-PB_1	CG14041-PB	CG14041	2L	5050000	62	86	42	43	46	46	42	47	46	46	46	46	49	46	46	46	32	36	12	62	86	32	46	47	46	96	46	47	47	46	42	46	48	46	46	66	46	66	39	49	42	43	36	49	36
CG14041-PC_1	CG14041-PC	CG14041	2L	5060000	62	86	42	43	46	46	42	47	46	46	46	46	49	46	46	46	32	36	12	62	86	32	46	47	46	96	46	47	47	46	42	46	48	46	46	66	46	66	39	49	42	43	36	49	36
CG14041-PD_1	CG14041-PD	CG14041	2L	5050000	62	86	42	43	46	46	42	47	46	46	46	46	49	46	46	46	32	36	12	62	86	32	46	47	46	96	46	47	47	46	42	46	48	46	46	66	46	66	39	49	42	43	36	49	36
CG14042_1	CG14042	CG14042	2L	5030000	62	86	42	43	46	46	42	47	46	46	46	46	49	46	46	46	32	36	12	62	86	32	46	47	46	96	46	47	47	46	42	46	48	46	46	66	46	66	39	49	42	43	36	49	36
CG14064_1	CG14064	CG14064	3R	24340000	36	46	27	29	35	42	32	42	94	37	46	36	44	42	47	36	42	47	36	44	49	65	25	92	47	26	46	46	45	57	32	42	42	46	47	46	45	35	47	45	49	56	42	45	42
CG1407-PB_1	CG1407-PB	CG1407	2R	5930000	41	16	41	71	46	13	78	76	41	73	73	93	48	19	28	75	23	11	71	41	23	16	51	19	78	75	19	41	21	21	13	71	41	13	55	73	71	73	13	41	43	41	13	26	73
CG1407-PD_1	CG1407-PD	CG1407	2R	5930000	41	16	41	71	46	13	78	76	41	73	73	93	48	19	28	75	23	11	71	41	23	16	51	19	78	75	19	41	21	21	13	71	41	13	55	73	71	73	13	41	43	41	13	26	73
CG14074_1	CG14074	CG14074	3L	18820000	32	75	47	35	35	45	44	72	79	45	75	77	72	72	72	45	72	32	42	72	75	45	32	75	77	72	72	37	42	42	72	42	79	42	42	76	72	77	72	42	75	72	76	72	42
CG14076_1	CG14076	CG14076	3L	1.9e+07	32	75	47	35	35	49	44	72	77	75	75	77	72	22	72	75	72	42	42	72	75	75	32	75	77	72	72	37	72	72	72	42	79	42	42	76	72	77	72	42	75	72	96	72	42
CG14080-PA_1	CG14080-PA	CG14080	3L	19060000	32	79	49	37	37	47	44	72	77	77	77	97	72	22	72	75	72	42	42	72	75	79	32	77	77	72	72	37	72	72	72	42	79	42	42	76	72	77	72	42	77	72	96	72	42
CG14080-PB_1	CG14080-PB	CG14080	3L	19060000	32	79	49	37	37	47	44	72	77	77	77	97	72	22	72	75	72	42	42	72	75	79	32	77	77	72	72	37	72	72	72	42	79	42	42	76	72	77	72	42	77	72	96	72	42
CG14080-PC_1	CG14080-PC	CG14080	3L	19060000	32	79	49	37	37	47	44	72	77	77	77	97	72	22	72	75	72	42	42	72	75	79	32	77	77	72	72	37	72	72	72	42	79	42	42	76	72	77	72	42	77	72	96	72	42
CG14080-PD_1	CG14080-PD	CG14080	3L	19060000	32	79	49	37	37	47	44	72	77	77	77	97	72	22	72	75	72	42	42	72	75	79	32	77	77	72	72	37	72	72	72	42	79	42	42	76	72	77	72	42	77	72	96	72	42
CG14084_1	CG14084	CG14084	3L	19620000	32	77	35	37	37	37	44	72	77	79	77	27	72	22	72	75	72	42	42	72	72	72	32	72	77	72	72	37	72	72	72	42	79	42	42	36	79	77	72	42	77	72	99	72	92
CG14127_1	CG14127	CG14127	3L	11880000	37	37	34	34	56	37	35	87	34	55	37	34	44	57	37	66	56	56	76	36	94	57	37	37	36	37	57	56	31	36	57	35	36	38	54	37	84	87	35	77	97	37	37	37	37
CG14135_1	CG14135	CG14135	3L	11700000	37	37	34	34	56	37	35	87	34	55	37	34	34	57	37	66	56	56	76	36	74	57	37	77	36	37	57	56	31	36	57	35	36	38	54	37	84	87	35	77	37	37	37	77	37
CG14141_1	CG14141	CG14141	3L	11180000	37	37	33	33	94	72	35	85	43	65	37	37	33	77	37	66	57	94	36	36	53	39	37	37	36	37	57	34	31	37	57	35	37	39	53	37	83	82	35	37	87	31	37	37	37
CG14153_1	CG14153	CG14153	3L	10650000	36	37	43	33	53	42	32	55	43	66	39	37	33	97	97	66	57	33	36	36	37	39	37	37	36	32	37	37	31	37	57	39	33	32	33	37	59	32	82	39	87	59	36	37	37
CG1417_1	CG1417	CG1417	X	21200000	61	35	23	21	41	21	44	29	29	36	31	36	99	21	23	21	94	93	21	23	61	66	61	23	34	21	63	96	23	21	31	41	41	25	63	61	33	43	34	76	23	21	21	61	23
CG1418_1	CG1418	CG1418	2R	5860000	41	16	41	71	46	13	78	76	41	73	73	73	48	19	28	75	23	11	71	41	23	16	51	19	78	75	19	41	21	21	13	71	41	13	55	73	71	73	13	41	43	41	13	26	73
CG14182_1	CG14182	CG14182	3L	19940000	32	97	35	37	37	37	34	72	97	79	77	27	72	22	72	75	72	42	42	72	72	72	32	32	77	72	72	37	72	72	72	42	79	42	42	36	36	77	72	42	77	72	92	79	32
CG14183_1	CG14183	CG14183	3L	20010000	32	97	35	37	37	37	34	72	97	79	77	27	72	22	72	75	72	42	92	72	72	72	32	32	77	72	72	37	72	72	72	42	79	42	42	36	36	77	72	42	77	72	92	79	32
CG14184_1	CG14184	CG14184	3L	20020000	32	97	35	37	37	37	34	72	97	79	77	27	72	22	72	75	72	42	92	72	72	72	32	32	77	72	72	37	72	72	72	42	79	42	42	36	36	77	72	42	77	72	92	79	32
CG14196_1	CG14196	CG14196	X	19130000	31	91	61	69	31	41	43	91	21	66	41	61	35	61	99	41	21	61	61	69	65	61	61	61	71	61	41	66	91	41	91	61	61	63	61	61	61	36	66	61	91	66	61	61	63
CG14199_1	CG14199	CG14199	X	19370000	31	19	69	64	31	69	43	69	91	69	69	69	35	61	91	91	61	69	61	61	65	69	61	69	91	61	99	66	39	49	99	61	61	63	49	61	69	39	96	61	49	66	91	49	61
CG14207-PA_1	CG14207-PA	CG14207	X	19680000	91	95	69	94	31	63	43	39	61	69	69	46	31	91	61	41	91	69	61	61	65	69	61	99	69	61	49	36	33	49	61	61	61	33	49	61	39	31	49	61	49	94	91	46	61
CG14207-PB_1	CG14207-PB	CG14207	X	19680000	91	95	69	94	31	63	43	39	61	69	69	46	31	91	61	41	91	69	61	61	65	69	61	99	69	61	49	36	33	49	61	61	61	33	49	61	39	31	49	61	49	94	91	46	61
CG14207-PC_1	CG14207-PC	CG14207	X	19520000	31	15	65	64	31	69	43	99	61	69	65	46	31	61	61	41	61	65	61	61	65	65	61	65	61	61	45	96	39	49	69	61	61	93	45	61	95	31	46	61	45	66	61	46	61
CG14209_1	CG14209	CG14209	X	19500000	31	19	65	64	31	69	43	69	61	69	65	96	39	61	61	41	61	65	61	61	65	65	61	65	61	61	45	66	39	49	69	61	61	63	45	61	65	31	46	61	45	66	61	46	61
CG14211_1	CG14211	CG14211	X	19530000	31	15	65	64	31	69	43	99	61	69	65	46	31	61	61	41	61	65	61	61	65	65	61	65	61	61	45	96	39	49	69	61	61	93	45	61	95	31	46	61	45	66	61	46	61
CG14213_1	CG14213	CG14213	X	19550000	31	15	65	64	31	63	43	39	61	62	65	46	31	61	61	41	61	65	61	61	65	65	61	65	61	61	45	36	33	43	63	61	61	33	45	61	35	31	46	61	45	69	61	46	61
CG14215_1	CG14215	CG14215	X	19580000	31	15	65	64	31	63	43	39	61	62	65	46	31	61	61	41	61	65	61	61	65	65	61	65	61	61	45	36	33	43	63	61	61	33	45	61	35	31	46	61	45	69	61	46	61
CG1422_1	CG1422	CG1422	X	7720000	64	54	43	56	46	49	61	57	93	91	91	44	21	47	69	47	49	67	43	54	67	99	47	69	59	64	54	23	51	69	44	67	91	67	29	23	53	97	59	47	29	59	66	93	64
CG14220_1	CG14220	CG14220	X	19520000	31	15	65	64	31	69	43	99	61	69	65	46	31	61	61	41	61	65	61	61	65	65	61	65	61	61	45	96	39	49	69	61	61	93	45	61	95	31	46	61	45	66	61	46	61
CG14221_1	CG14221	CG14221	X	19580000	31	15	65	64	31	63	43	39	61	62	65	46	31	61	61	41	61	65	61	61	65	65	61	65	61	61	45	36	33	43	63	61	61	33	45	61	35	31	46	61	45	69	61	46	61
CG14225_1	CG14225	CG14225	X	19560000	31	15	65	64	31	63	43	39	61	62	65	46	31	61	61	41	61	65	61	61	65	65	61	65	61	61	45	36	33	43	63	61	61	33	45	61	35	31	46	61	45	69	61	46	61
CG14228_1	CG14228	CG14228	X	19540000	31	15	65	64	31	63	43	99	61	69	65	46	31	61	61	41	61	65	61	61	65	65	61	65	61	61	45	96	33	43	63	61	61	93	45	61	95	31	46	61	45	66	61	46	61
CG14252_1	CG14252	CG14252	3R	22830000	42	41	37	57	37	42	32	49	57	37	77	65	47	77	47	31	47	47	31	54	99	57	77	52	52	27	62	56	47	57	92	37	45	47	34	57	45	35	57	37	42	32	37	35	57
CG14253_1	CG14253	CG14253	3R	22810000	42	41	37	57	37	42	32	49	57	37	77	65	47	77	47	31	47	47	31	54	99	57	77	52	52	27	62	56	47	57	92	37	45	47	34	57	45	35	57	37	42	32	37	35	57
CG1427_1	CG1427	CG1427	3R	1260000	92	77	35	32	32	36	34	72	77	79	36	97	36	92	72	73	92	42	42	79	79	72	32	32	77	36	72	37	96	32	72	42	79	46	42	76	36	72	37	32	72	92	32	32	36
CG14277_1	CG14277	CG14277	2L	8240000	63	53	96	43	71	43	13	43	86	43	66	48	43	46	33	53	63	13	43	53	63	53	53	53	33	56	56	53	33	43	58	48	43	46	43	91	63	53	12	63	63	41	43	63	57
CG14283_1	CG14283	CG14283	3R	14880000	71	38	72	37	32	34	32	34	34	77	47	74	37	44	74	47	74	44	35	34	34	37	61	39	34	35	35	94	72	38	41	35	74	74	94	34	37	31	44	71	31	49	34	38	38
CG14290_1	CG14290	CG14290	3R	14560000	71	38	62	37	34	94	32	39	34	77	47	71	34	44	34	47	34	44	35	34	34	37	61	31	44	95	35	94	74	38	41	35	74	64	34	34	36	71	44	61	41	92	34	48	38
CG14294_1	CG14294	CG14294	3R	14730000	71	38	62	37	32	34	32	34	34	77	47	71	37	44	34	47	34	44	35	34	34	37	61	31	34	35	35	94	72	38	41	35	79	64	34	34	37	31	44	61	31	42	34	38	38
CG14296_1	CG14296	CG14296	3R	14740000	71	38	92	37	32	34	32	34	34	77	47	71	37	44	34	47	34	44	35	34	34	37	61	31	34	35	35	94	72	38	41	35	79	94	34	34	37	31	44	91	31	42	34	38	38
CG14298_1	CG14298	CG14298	3R	14720000	71	38	62	37	32	34	32	34	34	77	47	71	39	44	34	47	34	44	35	34	34	37	61	31	94	35	35	94	72	38	41	35	79	64	34	34	39	91	44	61	31	42	34	98	38
CG14299_1	CG14299	CG14299	3R	14590000	71	38	62	37	34	94	32	39	34	77	47	71	34	44	34	47	34	44	35	34	34	37	61	31	44	95	35	94	74	38	41	35	74	64	34	34	36	71	44	61	41	92	34	48	38
CG14304_1	CG14304	CG14304	3R	14450000	71	38	62	97	34	74	98	33	34	77	47	91	34	44	34	47	34	44	35	84	34	37	91	91	44	75	35	94	74	38	41	39	74	64	34	34	36	71	44	61	41	72	34	48	99
CG14307-PC_1	CG14307-PC	CG14307	3R	14300000	71	38	62	97	34	79	98	33	39	77	44	91	34	44	34	47	34	49	35	84	34	37	71	91	44	75	35	94	74	38	41	39	74	69	34	39	36	71	49	61	41	94	34	48	99
CG14307-PD_1	CG14307-PD	CG14307	3R	14280000	71	38	62	97	34	79	98	33	39	77	44	91	34	44	34	47	34	49	35	84	34	37	71	91	44	75	35	94	74	38	41	39	74	69	34	39	36	71	49	61	41	94	34	48	99
CG14307-PE_1	CG14307-PE	CG14307	3R	14300000	71	38	62	97	34	79	98	33	39	77	44	91	34	44	34	47	34	49	35	84	34	37	71	91	44	75	35	94	74	38	41	39	74	69	34	39	36	71	49	61	41	94	34	48	99
CG14307-PI_1	CG14307-PI	CG14307	3R	14300000	71	38	62	97	34	79	98	33	39	77	44	91	34	44	34	47	34	49	35	84	34	37	71	91	44	75	35	94	74	38	41	39	74	69	34	39	36	71	49	61	41	94	34	48	99
CG14307-PJ_1	CG14307-PJ	CG14307	3R	14300000	71	38	62	97	34	79	98	33	39	77	44	91	34	44	34	47	34	49	35	84	34	37	71	91	44	75	35	94	74	38	41	39	74	69	34	39	36	71	49	61	41	94	34	48	99
CG14307-PL_1	CG14307-PL	CG14307	3R	14300000	71	38	62	97	34	79	98	33	39	77	44	91	34	44	34	47	34	49	35	84	34	37	71	91	44	75	35	94	74	38	41	39	74	69	34	39	36	71	49	61	41	94	34	48	99
CG14307-PM_1	CG14307-PM	CG14307	3R	14300000	71	38	62	97	34	79	98	33	39	77	44	91	34	44	34	47	34	49	35	84	34	37	71	91	44	75	35	94	74	38	41	39	74	69	34	39	36	71	49	61	41	94	34	48	99
CG14307-PN_1	CG14307-PN	CG14307	3R	14300000	71	38	62	97	34	79	98	33	39	77	44	91	34	44	34	47	34	49	35	84	34	37	71	91	44	75	35	94	74	38	41	39	74	69	34	39	36	71	49	61	41	94	34	48	99
CG14312_1	CG14312	CG14312	3R	14110000	71	38	62	77	71	77	78	23	33	77	34	41	24	24	34	27	34	23	31	84	34	37	71	71	28	71	34	94	74	38	21	33	74	63	24	33	39	71	23	61	31	44	34	18	73
CG14327_1	CG14327	CG14327	3R	13360000	76	26	22	27	74	79	78	24	23	73	24	24	74	74	54	53	54	23	42	84	34	56	41	76	48	23	54	94	21	27	26	33	74	23	24	23	34	23	23	21	76	44	54	17	73
CG1433_1	CG1433	CG1433	3R	1260000	92	77	35	32	32	36	34	72	77	79	36	97	36	92	72	73	92	42	42	79	79	72	32	32	77	36	72	37	96	32	72	42	79	46	42	76	36	72	37	32	72	92	32	32	36
CG14334_1	CG14334	CG14334	3R	12980000	76	26	26	27	24	78	78	24	23	73	24	24	94	74	54	53	54	23	97	84	34	97	41	96	48	27	94	94	21	27	26	33	74	23	24	23	34	23	23	21	36	49	54	17	73
CG1434_1	CG1434	CG1434	X	14240000	93	69	69	71	79	69	71	71	79	63	93	73	79	61	73	73	79	21	91	79	69	71	61	59	79	99	63	79	71	61	93	71	94	21	93	21	79	23	91	73	73	61	63	76	93
CG14352_1	CG14352	CG14352	2L	1570000	43	96	52	36	48	43	42	96	36	63	68	47	87	96	39	98	32	48	32	81	88	38	36	33	98	83	82	88	96	36	68	68	66	66	83	38	32	36	63	88	66	88	86	48	86
CG14353_1	CG14353	CG14353	3L	17870000	32	72	47	35	35	45	44	49	72	45	35	37	72	42	77	92	42	32	42	72	45	45	92	45	47	79	42	37	42	42	42	32	79	42	32	76	42	77	72	42	35	42	76	76	42
CG14358_1	CG14358	CG14358	3R	9920000	34	94	34	41	44	41	96	41	43	32	34	43	94	38	41	94	41	49	99	44	39	44	46	97	45	97	41	47	41	41	36	41	47	43	41	42	91	41	43	31	38	49	44	34	93
CG14369_1	CG14369	CG14369	3R	9380000	37	74	44	41	44	41	37	41	43	32	37	43	74	39	41	74	41	41	74	43	99	44	46	73	45	27	41	47	41	42	99	41	47	47	41	42	71	42	43	41	79	49	43	34	33
CG14375_1	CG14375	CG14375	3R	9210000	37	74	44	41	44	41	37	41	43	32	99	43	74	33	41	74	41	41	74	43	99	44	46	73	45	27	41	47	41	42	99	41	47	47	41	42	71	42	43	41	73	49	43	34	33
CG14379_1	CG14379	CG14379	3R	9550000	39	74	44	41	44	41	39	41	43	32	39	43	74	37	41	74	41	41	74	49	89	44	46	73	45	97	41	47	41	42	89	41	47	47	41	42	71	42	43	41	87	49	43	34	33
CG1438_1	CG1438	CG1438	3R	26640000	42	67	42	62	36	92	46	44	47	49	67	54	97	63	69	37	62	59	34	42	92	43	37	54	37	52	47	42	47	57	52	52	42	49	54	94	45	37	49	47	42	92	45	52	42
CG14383_1	CG14383	CG14383	3R	8870000	97	79	44	41	44	41	37	41	47	32	49	47	74	33	41	74	41	41	79	43	29	49	46	73	45	27	41	47	41	42	29	41	47	47	41	42	71	42	47	41	73	49	43	94	37
CG14390_1	CG14390	CG14390	3R	8660000	77	77	44	41	44	41	37	41	47	32	46	47	74	33	42	74	42	41	77	43	29	47	46	73	45	27	42	47	41	32	29	41	47	47	42	42	71	32	47	41	73	49	43	74	37
CG14394-PB_1	CG14394-PB	CG14394	3R	8430000	77	77	44	41	44	41	32	41	47	32	46	47	44	33	42	74	42	41	77	43	29	47	36	73	45	27	42	47	41	42	29	41	47	47	42	42	71	32	47	41	73	49	43	74	37
CG14394-PC_1	CG14394-PC	CG14394	3R	8530000	77	77	44	41	44	41	32	41	47	32	46	47	74	33	42	74	42	41	77	43	29	47	96	73	45	27	42	47	41	32	29	41	47	47	42	42	71	32	47	41	73	49	43	74	37
CG14394-PD_1	CG14394-PD	CG14394	3R	8530000	77	77	44	41	44	41	32	41	47	32	46	47	74	33	42	74	42	41	77	43	29	47	96	73	45	27	42	47	41	32	29	41	47	47	42	42	71	32	47	41	73	49	43	74	37
CG14394-PE_1	CG14394-PE	CG14394	3R	8520000	77	77	44	41	44	41	32	41	47	32	46	47	74	33	42	74	42	41	77	43	29	47	36	73	45	27	42	47	41	32	29	41	47	47	42	42	71	32	47	41	73	49	43	74	37
CG14394-PF_1	CG14394-PF	CG14394	3R	8510000	77	77	44	41	44	41	32	41	47	32	46	47	74	33	42	74	42	41	77	43	29	47	36	73	45	27	42	47	41	92	29	41	47	47	42	42	71	32	47	41	73	49	43	74	37
CG14394-PG_1	CG14394-PG	CG14394	3R	8440000	77	77	44	41	44	41	32	41	47	32	46	47	94	33	42	74	42	41	77	43	29	47	36	73	45	27	42	47	41	42	29	41	47	47	42	42	71	32	47	41	73	49	43	74	37
CG14396_1	CG14396	CG14396	2L	21270000	43	91	41	76	46	16	43	73	43	48	43	43	41	43	16	73	43	43	43	41	19	43	46	83	73	86	41	43	41	16	43	41	76	13	73	43	81	43	43	41	73	41	19	76	76
CG1440_1	CG1440	CG1440	X	8300000	67	54	43	97	47	47	61	51	53	59	64	44	41	47	63	47	44	67	49	54	67	51	47	64	76	64	54	23	23	66	47	67	51	57	23	73	23	67	57	41	73	57	67	43	64
CG14400_1	CG14400	CG14400	2L	20870000	43	91	41	76	46	16	43	73	43	48	43	43	41	43	16	73	43	43	43	41	19	43	46	83	73	86	41	43	41	16	43	41	76	13	73	43	81	43	43	41	73	41	13	76	76
CG14407_1	CG14407	CG14407	X	14670000	73	63	61	71	71	61	71	71	71	63	43	23	75	61	73	73	71	21	61	66	63	71	61	56	73	41	63	73	71	61	33	71	64	61	43	61	73	23	71	73	73	61	63	71	73
CG14408-PA_1	CG14408-PA	CG14408	X	14820000	73	63	61	71	71	69	71	71	79	63	43	23	75	61	73	73	71	21	61	69	63	71	61	26	73	49	63	76	71	21	33	71	64	69	43	61	73	23	71	73	73	61	63	71	73
CG14408-PC_1	CG14408-PC	CG14408	X	14810000	73	63	61	71	71	61	71	71	71	63	43	23	75	61	73	73	71	21	61	66	63	71	61	26	73	41	63	76	71	21	33	71	64	61	43	61	73	23	71	73	73	61	63	71	73
CG14408-PD_1	CG14408-PD	CG14408	X	14700000	73	63	61	71	71	61	71	71	71	63	43	23	75	61	73	73	71	21	61	66	63	71	61	56	73	41	63	73	71	61	33	71	64	61	43	61	73	23	71	73	73	61	63	71	73
CG14408-PE_1	CG14408-PE	CG14408	X	14820000	73	63	61	71	71	69	71	71	79	63	43	23	75	61	73	73	71	21	61	69	63	71	61	26	73	49	63	76	71	21	33	71	64	69	43	61	73	23	71	73	73	61	63	71	73
CG1441_1	CG1441	CG1441	2R	5850000	41	16	41	71	46	13	78	76	41	73	73	73	48	19	28	75	23	11	71	41	23	16	51	19	79	75	19	41	21	21	13	71	41	13	55	73	71	73	13	41	43	41	13	26	73
CG14411_1	CG14411	CG14411	X	14800000	73	63	61	71	71	61	71	71	71	63	43	23	75	61	73	73	71	21	61	66	63	71	61	96	73	41	63	79	71	91	33	71	64	61	43	61	73	23	71	73	73	61	63	71	73
CG14413_1	CG14413	CG14413	X	14470000	93	63	61	71	71	61	71	71	71	63	93	73	79	61	73	73	71	21	61	96	63	71	61	56	73	91	63	73	71	61	33	71	64	61	93	61	73	23	91	73	73	61	63	76	73
CG14414-PA_1	CG14414-PA	CG14414	X	14490000	73	63	61	71	71	61	71	71	71	63	93	73	79	61	73	73	71	21	61	66	63	71	61	56	73	91	63	73	71	61	33	71	64	61	93	61	73	23	91	73	73	61	63	76	73
CG14414-PC_1	CG14414-PC	CG14414	X	14490000	73	63	61	71	71	61	71	71	71	63	93	73	79	61	73	73	71	21	61	66	63	71	61	56	73	91	63	73	71	61	33	71	64	61	93	61	73	23	91	73	73	61	63	76	73
CG14414-PD_1	CG14414-PD	CG14414	X	14480000	73	63	61	71	71	61	71	71	71	63	93	73	79	61	73	73	71	21	61	96	63	71	61	56	73	91	63	73	71	61	33	71	64	61	93	61	73	23	91	73	73	61	63	76	73
CG14419_1	CG14419	CG14419	X	2630000	49	51	42	57	41	77	46	47	42	47	51	71	61	42	42	47	77	41	47	57	77	51	42	41	41	72	52	51	42	72	91	71	42	42	42	43	41	41	42	51	61	47	47	41	47
CG14421_1	CG14421	CG14421	X	3050000	43	53	43	53	43	77	47	47	43	47	53	71	61	41	43	47	77	43	47	57	77	51	43	41	43	71	51	51	43	73	43	71	43	43	43	49	43	41	43	53	61	47	47	41	47
CG14434_1	CG14434	CG14434	X	6710000	69	54	67	96	49	62	69	57	53	64	59	24	27	41	67	57	23	57	73	24	62	67	27	56	46	67	57	27	49	67	47	64	47	67	27	73	49	57	53	47	77	57	56	57	69
CG14437_1	CG14437	CG14437	X	6670000	69	54	67	99	42	62	69	57	53	64	59	24	27	41	67	57	23	57	73	24	62	67	27	56	46	67	57	27	49	67	47	64	47	67	27	73	42	67	53	47	71	57	59	57	69
CG14438_1	CG14438	CG14438	X	6650000	69	54	67	99	42	62	69	57	53	64	59	24	27	41	67	57	23	57	73	24	62	67	27	56	46	67	57	27	49	67	47	64	47	67	27	73	42	67	53	47	71	57	59	57	69
CG14439_1	CG14439	CG14439	X	6670000	69	54	67	99	42	62	69	57	53	64	59	24	27	41	67	57	23	57	73	24	62	67	27	56	46	67	57	27	49	67	47	64	47	67	27	73	42	67	53	47	71	57	59	57	69
CG1444_1	CG1444	CG1444	X	7810000	64	54	43	56	46	47	61	57	23	51	61	44	21	47	67	47	47	67	93	54	67	67	47	67	57	64	54	23	51	67	44	67	51	67	27	23	53	67	57	47	27	57	66	43	64
CG14440_1	CG14440	CG14440	X	6600000	69	54	67	99	42	62	69	57	59	64	59	24	27	41	27	57	23	57	73	24	62	67	27	56	46	67	57	27	49	67	47	64	47	67	27	79	42	67	53	47	71	57	59	57	29
CG14441_1	CG14441	CG14441	X	6690000	69	54	67	99	49	62	69	57	53	64	59	24	27	41	67	57	23	57	73	24	62	67	27	56	46	67	57	27	49	67	47	64	47	67	27	73	49	97	53	47	79	57	59	57	69
CG14443_1	CG14443	CG14443	X	6550000	93	54	67	97	42	92	99	57	59	64	59	24	27	41	27	57	23	57	73	24	92	97	27	56	46	97	57	27	47	97	47	94	47	97	27	79	42	67	53	47	71	57	57	57	23
CG14446_1	CG14446	CG14446	X	6130000	93	49	57	97	46	93	97	47	45	62	47	99	37	43	37	99	33	57	73	31	93	45	37	55	45	97	47	37	47	97	47	97	47	97	37	75	46	57	43	39	47	49	49	56	33
CG14447_1	CG14447	CG14447	X	5860000	43	47	57	97	46	43	47	47	41	62	47	47	37	43	37	57	33	97	93	31	43	41	37	91	41	47	47	37	47	47	47	47	47	49	37	91	46	57	43	36	47	41	47	96	33
CG14457_1	CG14457	CG14457	3L	22850000	32	97	35	32	32	36	34	72	97	79	32	27	36	22	72	73	22	42	42	76	79	72	32	32	77	39	72	37	29	32	72	42	79	46	42	36	36	72	37	32	72	22	22	39	32
CG14459_1	CG14459	CG14459	3L	22390000	32	27	35	32	32	36	34	72	27	79	32	27	36	22	72	73	22	42	42	76	79	72	32	32	77	32	72	37	22	32	72	42	79	46	42	36	36	72	37	32	72	22	22	36	32
CG14463_1	CG14463	CG14463	3R	3410000	72	77	35	32	32	36	34	72	77	79	36	27	36	22	72	91	22	42	42	72	79	72	32	32	77	36	72	37	26	32	72	32	79	76	42	76	36	72	37	32	72	22	32	72	36
CG14464_1	CG14464	CG14464	2R	1350000	43	91	41	76	46	16	43	73	43	48	43	43	41	43	16	73	43	43	43	41	13	43	46	83	73	86	49	43	41	16	43	41	76	13	73	43	81	43	43	41	73	41	16	76	76
CG14476_1	CG14476	CG14476	X	21620000	21	35	21	21	21	21	49	29	26	36	31	36	76	21	23	91	99	93	21	23	29	66	21	23	39	21	23	76	23	21	31	91	41	25	23	61	33	23	99	79	23	21	21	21	23
CG14478_1	CG14478	CG14478	2R	13340000	74	54	75	16	41	77	14	77	74	71	73	74	78	28	73	73	73	78	74	53	76	76	77	66	71	73	77	16	46	73	78	71	75	73	76	76	73	43	74	76	78	11	74	76	23
CG14480_1	CG14480	CG14480	2R	13440000	75	55	75	16	41	77	75	77	74	71	73	74	78	28	73	73	73	78	74	53	76	76	77	66	71	73	77	16	46	73	78	71	75	73	76	76	73	43	75	76	78	71	74	76	23
CG14509-PB_1	CG14509-PB	CG14509	3R	24990000	39	46	26	29	35	42	35	42	52	35	47	36	42	42	45	35	42	47	32	42	49	45	25	52	97	55	49	46	45	57	32	92	62	45	47	49	45	35	45	45	32	59	92	45	42
CG14509-PC_1	CG14509-PC	CG14509	3R	2.5e+07	39	46	26	29	35	42	35	42	52	35	47	36	42	42	45	35	42	47	32	42	49	45	25	52	97	55	49	46	45	57	32	92	62	45	47	49	45	35	45	45	32	59	92	45	42
CG14509-PD_1	CG14509-PD	CG14509	3R	24990000	39	46	26	29	35	42	35	42	52	35	47	36	42	42	45	35	42	47	32	42	49	45	25	52	97	55	49	46	45	57	32	92	62	45	47	49	45	35	45	45	32	59	92	45	42
CG14511_1	CG14511	CG14511	3R	2.5e+07	39	46	26	29	35	42	35	42	52	35	47	36	42	42	45	35	42	47	32	42	49	45	25	52	97	55	49	46	45	57	32	92	62	45	47	49	45	35	45	45	32	59	92	45	42
CG14513_1	CG14513	CG14513	3R	24940000	37	46	26	23	35	42	35	42	52	35	47	36	42	42	45	35	42	47	32	42	49	45	25	52	97	55	47	46	45	57	32	42	62	45	47	47	45	35	45	45	32	57	42	45	42
CG14516_1	CG14516	CG14516	3R	24990000	39	46	26	29	35	42	35	42	52	35	47	36	42	42	45	35	42	47	32	42	49	45	25	52	97	55	49	46	45	57	32	92	62	45	47	49	45	35	45	45	32	59	92	45	42
CG14517_1	CG14517	CG14517	3R	24960000	39	46	26	29	35	42	35	42	52	35	47	36	42	42	45	35	42	47	32	42	49	45	25	52	97	55	49	46	45	57	32	92	62	45	47	49	45	35	45	45	32	59	92	45	42
CG14521_1	CG14521	CG14521	3R	24760000	35	46	27	23	35	42	32	42	92	35	47	36	42	42	45	35	42	47	35	42	49	95	25	52	97	95	45	46	45	57	32	42	42	45	47	45	45	35	45	45	96	55	42	45	42
CG14527_1	CG14527	CG14527	3R	24610000	35	46	27	23	35	42	32	42	42	39	47	36	42	42	49	35	42	47	36	42	49	65	25	52	47	25	45	46	45	57	32	42	42	46	47	45	45	35	49	45	46	55	42	45	42
CG1453_1	CG1453	CG1453	X	1.1e+07	53	96	33	77	77	72	63	77	33	53	73	53	73	53	33	43	32	73	79	77	53	77	73	33	33	51	63	71	79	57	57	59	52	77	43	74	75	73	77	73	73	93	71	43	94
CG14531_1	CG14531	CG14531	3R	24620000	35	46	27	23	35	42	32	42	42	35	47	36	42	42	45	35	42	47	36	42	49	65	25	52	47	25	45	46	45	57	32	42	42	46	47	45	45	35	45	45	46	55	42	45	42
CG14534_1	CG14534	CG14534	2L	7870000	63	53	19	43	91	53	13	49	86	43	66	49	43	46	33	53	63	19	99	53	63	53	53	53	33	56	56	53	39	43	58	48	49	46	53	63	63	53	12	43	63	41	43	43	57
CG14535_1	CG14535	CG14535	2L	7840000	63	53	19	43	61	53	13	49	86	43	66	49	43	46	33	53	63	16	99	53	63	53	53	53	33	56	56	53	39	43	58	48	49	46	53	63	63	53	12	43	63	41	43	43	57
CG14537_1	CG14537	CG14537	2L	7840000	63	53	19	43	61	53	13	49	86	43	66	49	43	46	33	53	63	16	99	53	63	53	53	53	33	56	56	53	39	43	58	48	49	46	53	63	63	53	12	43	63	41	43	43	57
CG14542_1	CG14542	CG14542	3R	21870000	66	41	37	57	39	46	67	47	57	37	67	65	67	57	47	31	47	47	37	52	36	57	57	56	39	37	67	54	77	57	36	37	45	67	39	57	61	34	57	57	67	37	37	31	37
CG14544_1	CG14544	CG14544	3R	21900000	66	41	37	57	39	46	67	47	57	37	67	65	67	57	47	31	47	47	37	52	36	59	57	56	39	37	67	54	77	57	36	37	45	67	39	57	61	34	57	57	67	37	37	31	37
CG1455_1	CG1455	CG1455	3R	27500000	42	67	42	67	35	42	46	44	47	47	47	46	47	66	55	37	62	55	34	42	42	46	37	54	57	52	47	42	47	57	52	52	42	49	54	47	47	57	47	47	42	42	47	52	42
CG14562_1	CG14562	CG14562	3L	21210000	32	27	35	32	32	39	34	72	27	79	37	27	36	22	72	73	22	42	42	76	79	72	32	32	77	32	72	37	22	32	72	42	79	46	42	36	36	79	37	42	72	22	22	36	32
CG14567_1	CG14567	CG14567	3L	21460000	32	27	35	32	32	36	34	72	27	79	37	27	36	22	72	73	22	42	42	76	79	72	32	32	77	32	72	37	22	32	72	42	79	46	42	36	36	72	37	42	72	22	22	36	32
CG14577_1	CG14577	CG14577	3R	250000	32	77	35	32	32	36	34	72	77	79	39	97	36	92	72	73	92	42	42	76	79	72	32	32	77	36	72	37	96	32	72	42	79	46	42	76	36	72	37	32	72	92	32	32	36
CG1458_1	CG1458	CG1458	3R	25070000	39	46	26	27	35	42	35	42	52	35	47	36	42	42	45	35	42	47	32	42	49	45	25	52	97	55	44	46	45	57	32	32	62	45	47	44	45	35	45	45	32	54	32	45	42
CG14591_1	CG14591	CG14591	2R	2800000	43	91	41	76	43	13	43	71	43	46	43	43	41	43	16	73	43	43	53	41	13	43	46	83	73	86	49	43	41	16	43	41	76	13	93	43	81	73	43	41	73	41	16	73	73
CG14608_1	CG14608	CG14608	3R	3600000	72	77	35	32	32	36	34	72	77	79	36	27	36	22	72	31	22	42	42	72	79	72	32	32	77	36	72	37	26	32	72	32	79	76	42	76	36	72	37	32	72	22	32	72	36
CG14614_1	CG14614	CG14614	X	22360000	21	39	21	29	21	21	46	23	26	36	31	36	76	21	23	99	99	93	21	23	25	66	21	23	39	21	23	76	23	21	31	41	41	29	23	61	39	23	79	71	23	91	21	21	23
CG14616-PG_1	CG14616-PG	CG14616	X	21920000	21	35	21	21	21	21	46	23	26	36	31	36	76	21	23	91	99	93	21	23	25	66	21	23	39	21	23	76	23	21	31	91	41	25	23	61	33	23	79	71	23	21	21	21	23
CG14616-PH_1	CG14616-PH	CG14616	X	21970000	21	35	21	29	21	21	46	23	26	36	31	36	76	21	23	99	99	93	21	23	25	66	21	23	39	21	23	76	23	21	31	91	41	25	23	61	39	23	79	71	23	21	21	21	23
CG14616-PI_1	CG14616-PI	CG14616	X	21920000	21	35	21	21	21	21	46	23	26	36	31	36	76	21	23	91	99	93	21	23	25	66	21	23	39	21	23	76	23	21	31	91	41	25	23	61	33	23	79	71	23	21	21	21	23
CG14616-PJ_1	CG14616-PJ	CG14616	X	21880000	21	35	21	21	21	21	46	23	26	36	31	36	76	21	23	91	99	93	21	23	25	66	21	23	39	21	23	76	23	21	31	91	41	25	23	61	33	23	79	71	23	21	21	21	23
CG14616-PK_1	CG14616-PK	CG14616	X	21960000	21	35	21	29	21	21	46	23	26	36	31	36	76	21	23	99	99	93	21	23	25	66	21	23	39	21	23	76	23	21	31	91	41	25	23	61	33	23	79	71	23	21	21	21	23
CG14617_1	CG14617	CG14617	X	21960000	21	35	21	29	21	21	46	23	26	36	31	36	76	21	23	99	99	93	21	23	25	66	21	23	39	21	23	76	23	21	31	91	41	25	23	61	33	23	79	71	23	21	21	21	23
CG14619-PA_1	CG14619-PA	CG14619	X	22310000	21	39	21	29	21	21	46	23	26	36	31	36	76	21	23	99	99	93	21	23	25	66	21	23	39	21	23	76	23	21	31	41	41	29	23	61	39	23	79	71	23	91	21	21	23
CG14619-PB_1	CG14619-PB	CG14619	X	22230000	21	39	21	29	21	21	46	23	26	36	31	36	76	21	23	99	99	93	21	23	25	66	21	23	39	21	23	76	23	21	31	41	41	29	23	61	39	23	79	71	23	91	21	21	23
CG14619-PC_1	CG14619-PC	CG14619	X	22010000	21	39	21	29	21	21	46	23	26	36	31	36	76	21	23	99	99	93	21	23	25	66	21	23	39	21	23	76	23	21	31	91	41	29	23	61	39	23	79	71	23	91	21	21	23
CG14619-PD_1	CG14619-PD	CG14619	X	22310000	21	39	21	29	21	21	46	23	26	36	31	36	76	21	23	99	99	93	21	23	25	66	21	23	39	21	23	76	23	21	31	41	41	29	23	61	39	23	79	71	23	91	21	21	23
CG14619-PE_1	CG14619-PE	CG14619	X	22310000	21	39	21	29	21	21	46	23	26	36	31	36	76	21	23	99	99	93	21	23	25	66	21	23	39	21	23	76	23	21	31	41	41	29	23	61	39	23	79	71	23	91	21	21	23
CG14619-PF_1	CG14619-PF	CG14619	X	22010000	21	39	21	29	21	21	46	23	26	36	31	36	76	21	23	99	99	93	21	23	25	66	21	23	39	21	23	76	23	21	31	91	41	29	23	61	39	23	79	71	23	91	21	21	23
CG14619-PG_1	CG14619-PG	CG14619	X	22010000	21	39	21	29	21	21	46	23	26	36	31	36	76	21	23	99	99	93	21	23	25	66	21	23	39	21	23	76	23	21	31	91	41	29	23	61	39	23	79	71	23	91	21	21	23
CG14620_1	CG14620	CG14620	X	21870000	21	35	21	21	21	21	46	23	26	36	31	36	76	21	23	91	99	93	21	23	25	66	21	23	39	21	23	76	23	21	31	91	41	25	23	61	33	23	79	71	23	21	21	21	23
CG14621_1	CG14621	CG14621	X	21920000	21	35	21	21	21	21	46	23	26	36	31	36	76	21	23	91	99	93	21	23	25	66	21	23	39	21	23	76	23	21	31	91	41	25	23	61	33	23	79	71	23	21	21	21	23
CG14629_1	CG14629	CG14629	X	910000	37	51	41	57	41	77	46	47	41	47	51	51	61	41	41	41	77	41	47	57	77	51	42	41	41	71	51	41	41	71	41	51	31	41	41	36	41	31	47	51	61	47	47	41	47
CG1463_1	CG1463	CG1463	X	12530000	13	33	96	77	37	77	76	76	36	76	73	73	73	77	73	73	31	76	75	91	33	71	36	53	37	31	76	76	77	31	36	71	39	73	43	73	31	76	71	53	93	73	71	33	51
CG14637_1	CG14637	CG14637	3R	460000	32	77	35	32	32	36	34	72	77	79	36	97	36	92	72	73	92	42	42	76	79	72	32	32	77	36	72	37	96	32	72	42	79	46	42	76	36	72	37	32	72	92	32	32	36
CG14643_1	CG14643	CG14643	3R	90000	32	77	35	32	32	36	34	72	77	79	39	97	36	92	72	73	92	42	42	76	79	72	32	32	77	36	72	37	96	32	72	42	79	46	42	76	36	72	37	32	72	92	32	32	36
CG14655_1	CG14655	CG14655	3R	1230000	92	77	35	32	32	36	34	72	77	79	36	97	36	92	72	73	92	42	42	79	79	72	32	32	77	36	72	37	96	32	72	42	79	46	42	76	36	72	37	32	72	92	32	32	36
CG14661_1	CG14661	CG14661	3R	170000	32	77	35	32	32	36	34	72	77	79	39	97	36	92	72	73	92	42	42	76	79	72	32	32	77	36	72	37	96	32	72	42	79	46	42	76	36	72	37	32	72	92	32	32	36
CG14669_1	CG14669	CG14669	3R	2480000	42	77	35	32	32	36	34	72	77	79	36	27	36	22	72	71	22	42	42	72	79	72	32	32	77	36	72	37	26	32	72	32	79	76	42	76	36	72	37	32	72	22	32	32	36
CG1467_1	CG1467	CG1467	X	20320000	96	95	63	11	31	23	46	99	63	61	21	46	63	11	69	41	96	63	61	63	61	19	61	13	96	61	93	46	63	41	61	41	61	35	93	61	33	31	99	45	93	11	11	91	61
CG14670_1	CG14670	CG14670	3R	2350000	42	77	35	32	32	36	34	72	77	79	36	27	36	92	72	71	22	42	42	72	79	72	32	32	77	36	72	37	96	32	72	32	79	76	42	76	36	72	37	32	72	22	32	32	36
CG14680_1	CG14680	CG14680	3R	6260000	73	47	46	33	44	46	36	42	47	46	36	27	34	32	43	46	23	46	42	71	79	47	46	33	47	76	42	46	36	42	79	32	76	44	43	34	36	43	46	42	73	22	41	76	36
CG14683_1	CG14683	CG14683	3R	6490000	73	47	49	33	44	49	39	92	47	46	36	97	34	32	43	49	93	46	49	71	79	47	36	33	97	76	42	46	36	42	79	32	76	94	93	34	39	99	46	42	73	92	41	79	36
CG14684_1	CG14684	CG14684	3R	6550000	93	47	44	33	44	42	32	32	47	46	36	47	34	36	43	44	43	46	47	79	79	47	36	33	37	76	42	46	36	42	79	32	76	34	33	34	32	32	46	42	73	42	49	94	36
CG14685-PD_1	CG14685-PD	CG14685	3R	6550000	93	47	44	33	44	42	32	32	47	46	36	47	34	36	43	44	43	46	47	79	79	47	36	33	37	76	42	46	36	42	79	32	76	34	33	34	32	32	46	42	73	42	49	94	36
CG14685-PE_1	CG14685-PE	CG14685	3R	6600000	93	47	44	33	44	42	32	32	47	46	36	47	34	36	43	44	43	46	47	73	79	47	36	33	37	76	42	46	36	42	79	32	76	34	33	34	32	32	46	42	73	42	43	94	36
CG14685-PF_1	CG14685-PF	CG14685	3R	6600000	93	47	44	33	44	42	32	32	47	46	36	47	34	36	43	44	43	46	47	73	79	47	36	33	37	76	42	46	36	42	79	32	76	34	33	34	32	32	46	42	73	42	43	94	36
CG14685-PG_1	CG14685-PG	CG14685	3R	6600000	93	47	44	33	44	42	32	32	47	46	36	47	34	36	43	44	43	46	47	73	79	47	36	33	37	76	42	46	36	42	79	32	76	34	33	34	32	32	46	42	73	42	43	94	36
CG1469_1	CG1469	CG1469	3R	26200000	46	67	42	62	39	62	46	44	44	47	67	34	99	63	67	37	62	54	39	42	62	47	37	54	97	52	49	42	47	57	52	32	42	49	94	64	95	99	47	47	42	62	45	52	46
CG14691-PA_1	CG14691-PA	CG14691	3R	6550000	93	47	44	33	44	42	32	32	47	46	36	47	34	36	43	44	43	46	47	79	79	47	36	33	37	76	42	46	36	42	79	32	76	34	33	34	32	32	46	42	73	42	49	94	36
CG14691-PB_1	CG14691-PB	CG14691	3R	6550000	93	47	44	33	44	42	32	32	47	46	36	47	34	36	43	44	43	46	47	79	79	47	36	33	37	76	42	46	36	42	79	32	76	34	33	34	32	32	46	42	73	42	49	94	36
CG14694_1	CG14694	CG14694	3R	6640000	43	47	44	33	44	42	32	32	47	46	36	47	94	36	43	44	43	46	47	93	79	47	36	33	37	76	42	46	36	42	79	32	96	34	33	34	32	32	46	42	73	42	43	44	36
CG14696_1	CG14696	CG14696	3R	6670000	43	47	44	33	44	42	32	32	47	46	36	47	94	36	43	44	43	46	47	93	79	47	36	33	37	76	42	46	36	42	79	32	96	34	33	34	32	32	46	42	73	42	43	44	36
CG1470_1	CG1470	CG1470	3R	27010000	42	67	42	67	36	42	46	44	47	47	47	46	97	66	56	37	62	55	34	42	42	46	37	54	57	52	47	42	47	57	52	52	42	49	54	47	47	57	47	47	42	42	47	52	42
CG14704-PA_1	CG14704-PA	CG14704	3R	7170000	49	37	44	96	44	42	39	32	47	46	36	47	44	33	49	44	49	42	37	43	79	47	36	33	37	76	42	46	36	42	79	92	46	34	39	34	32	32	46	42	73	49	43	44	36
CG14704-PB_1	CG14704-PB	CG14704	3R	7170000	49	37	44	96	44	42	39	32	47	46	36	47	44	33	49	44	49	42	37	43	79	47	36	33	37	76	42	46	36	42	79	92	46	34	39	34	32	32	46	42	73	49	43	44	36
CG14704-PD_1	CG14704-PD	CG14704	3R	7170000	49	37	44	96	44	42	39	32	47	46	36	47	44	33	49	44	49	42	37	43	79	47	36	33	37	76	42	46	36	42	79	92	46	34	39	34	32	32	46	42	73	49	43	44	36
CG14704-PE_1	CG14704-PE	CG14704	3R	7170000	49	37	44	96	44	42	39	32	47	46	36	47	44	33	49	44	49	42	37	43	79	47	36	33	37	76	42	46	36	42	79	92	46	34	39	34	32	32	46	42	73	49	43	44	36
CG14704-PF_1	CG14704-PF	CG14704	3R	7170000	49	37	44	96	44	42	39	32	47	46	36	47	44	33	49	44	49	42	37	43	79	47	36	33	37	76	42	46	36	42	79	92	46	34	39	34	32	32	46	42	73	49	43	44	36
CG14709_1	CG14709	CG14709	3R	7240000	49	37	44	96	44	49	37	32	47	46	36	47	44	33	49	44	49	42	37	43	79	47	36	33	37	76	42	46	36	42	79	92	46	34	39	39	32	32	46	42	73	49	43	44	36
CG14710_1	CG14710	CG14710	3R	7460000	42	37	44	46	44	49	37	32	47	46	36	47	44	33	42	44	42	49	37	43	29	47	36	33	37	26	49	47	36	42	29	49	47	32	32	32	39	32	46	42	73	49	43	44	36
CG14712_1	CG14712	CG14712	3R	7530000	42	77	44	46	44	46	39	72	47	49	76	47	44	33	42	44	42	46	77	43	29	47	36	73	77	26	46	47	36	42	29	46	47	99	72	72	76	32	46	42	73	49	43	44	36
CG14721_1	CG14721	CG14721	3R	7560000	42	77	44	46	44	46	39	72	47	49	76	47	44	33	42	94	42	46	77	43	29	47	36	73	77	26	46	47	36	42	29	46	47	99	72	72	76	32	46	42	73	49	43	44	36
CG14741_1	CG14741	CG14741	3R	7980000	97	77	44	49	44	49	32	92	49	49	96	49	44	33	42	74	42	49	77	43	29	47	36	73	97	26	49	47	49	42	29	39	47	97	92	92	79	32	46	42	73	49	43	94	36
CG14749_1	CG14749	CG14749	2R	4470000	41	11	91	76	43	13	43	71	41	73	43	43	41	19	18	43	93	11	51	41	13	13	96	43	73	86	19	41	41	16	13	91	43	13	53	93	81	73	13	41	13	41	13	43	43
CG14750_1	CG14750	CG14750	2R	4300000	41	11	91	76	43	13	43	71	43	73	43	43	41	13	18	43	93	13	53	41	13	13	96	43	73	86	19	41	41	16	13	11	43	13	53	13	81	73	13	41	13	41	13	43	93
CG14757_1	CG14757	CG14757	2R	4150000	41	11	51	76	43	13	43	71	43	73	43	43	41	13	18	43	43	13	53	41	13	13	56	43	73	86	19	41	41	16	13	11	43	13	53	13	81	73	13	41	13	41	13	43	73
CG14764_1	CG14764	CG14764	2R	3820000	43	11	51	76	43	13	43	71	43	76	43	43	41	13	18	73	43	13	53	41	13	13	56	93	73	86	19	43	41	16	13	11	76	13	53	13	81	73	13	41	13	41	13	73	73
CG14767_1	CG14767	CG14767	2R	4650000	41	11	41	76	43	13	43	71	41	73	43	73	41	19	18	43	93	11	51	41	13	13	46	43	73	86	19	41	41	16	13	71	43	13	53	73	81	73	13	41	73	41	13	43	43
CG14777_1	CG14777	CG14777	X	1500000	37	51	41	57	41	77	46	47	41	47	51	51	61	41	41	41	77	41	47	57	77	51	42	41	41	71	51	41	41	71	41	51	31	41	41	36	41	31	47	51	61	47	47	41	47
CG14778_1	CG14778	CG14778	X	2080000	37	51	41	57	41	77	46	47	41	47	51	51	61	41	41	41	77	41	47	57	77	51	42	41	41	71	51	41	41	71	41	51	31	41	41	36	41	31	47	51	61	47	47	41	47
CG14782_1	CG14782	CG14782	X	250000	37	51	41	57	41	77	46	47	41	47	51	51	61	41	41	41	77	41	47	57	77	51	42	41	41	71	51	41	41	71	41	51	31	41	41	36	41	91	47	51	61	47	47	41	47
CG14786_1	CG14786	CG14786	X	2200000	37	51	41	57	41	77	46	47	41	47	51	51	61	41	41	41	77	41	47	57	77	51	42	41	41	71	51	41	41	71	41	51	31	41	41	36	41	31	49	51	61	47	47	41	47
CG14791-PB_1	CG14791-PB	CG14791	X	1560000	37	51	41	57	41	77	46	47	41	47	51	51	61	41	41	41	77	41	47	57	77	51	42	41	41	71	51	41	41	71	41	51	31	41	41	36	41	31	47	51	61	47	47	41	47
CG14802-PC_1	CG14802-PC	CG14802	X	2030000	37	51	41	57	41	77	46	47	41	47	51	51	61	41	41	41	77	41	47	57	77	51	42	41	41	71	51	41	41	71	41	51	31	41	41	36	41	31	47	51	61	47	47	41	47
CG14805_1	CG14805	CG14805	X	2820000	43	51	49	57	41	77	47	47	49	47	51	71	61	49	49	47	77	41	47	57	77	51	43	41	41	73	59	51	43	73	91	71	49	43	43	49	41	41	43	51	61	47	47	41	47
CG14808_1	CG14808	CG14808	X	210000	37	51	41	57	41	77	46	47	41	47	51	51	61	41	41	41	77	41	47	57	77	51	42	41	41	71	51	41	41	71	41	51	31	41	41	36	41	91	47	51	61	47	47	41	47
CG14810_1	CG14810	CG14810	X	1440000	37	51	41	57	41	77	46	47	41	47	51	51	61	41	41	41	77	41	47	57	77	51	42	41	41	71	51	41	41	71	41	51	31	41	41	36	41	31	47	51	61	47	47	41	47
CG14821_1	CG14821	CG14821	3L	6950000	37	73	46	97	39	37	34	36	54	74	37	57	76	37	55	37	31	33	74	31	37	36	24	37	31	26	37	59	26	87	33	35	97	29	57	37	31	21	77	34	57	37	37	57	24
CG14823_1	CG14823	CG14823	3L	7070000	37	79	43	97	37	37	37	36	99	77	36	57	76	37	95	37	31	37	79	31	37	36	29	37	31	26	97	59	26	87	39	35	97	29	56	37	31	23	72	39	57	37	37	99	27
CG1483_1	CG1483	CG1483	3R	27470000	42	67	42	67	35	42	46	44	47	47	47	46	47	66	55	37	62	55	34	42	42	46	37	54	57	52	47	42	47	57	52	52	42	49	54	47	47	57	47	47	42	42	47	52	42
CG14837_1	CG14837	CG14837	3L	7540000	39	71	43	99	37	37	57	37	86	37	39	36	89	37	35	39	39	37	37	31	37	39	36	37	31	39	37	56	36	89	37	35	37	36	39	39	31	33	72	56	59	39	37	36	39
CG1484_1	CG1484	CG1484	X	21220000	61	35	23	21	41	21	44	29	26	36	31	36	76	21	23	91	94	93	21	23	61	66	61	23	34	21	63	76	23	21	31	41	41	25	63	61	33	43	34	76	23	21	21	61	23
CG14851_1	CG14851	CG14851	3R	10240000	74	45	34	41	44	41	46	41	43	73	34	43	64	38	44	44	44	43	41	41	34	45	41	67	45	47	44	47	41	41	36	41	47	33	44	43	41	41	43	31	38	49	41	74	43
CG14852_1	CG14852	CG14852	3R	10370000	74	45	34	41	44	49	46	41	43	73	39	43	64	38	49	94	49	43	41	49	34	45	41	67	43	47	49	47	41	41	36	41	47	33	49	43	41	41	43	31	38	49	49	44	43
CG14853_1	CG14853	CG14853	3R	10450000	74	45	34	41	44	49	46	41	43	73	39	43	64	38	46	94	46	43	49	49	34	45	41	67	43	47	46	47	41	41	36	49	47	33	46	43	41	41	43	31	38	49	44	44	43
CG14855_1	CG14855	CG14855	2L	3460000	62	54	52	46	46	66	96	46	76	46	46	67	87	47	36	49	72	66	36	62	86	76	36	47	59	47	86	49	56	34	49	36	86	32	36	49	36	76	36	76	47	86	56	76	36
CG14855_2	CG14855	CG14855	3R	10660000	74	45	94	41	44	49	46	49	43	73	95	43	44	38	46	54	96	43	43	43	34	45	41	47	42	47	46	45	41	45	36	43	45	93	46	43	41	49	43	91	38	49	44	47	43
CG14868_1	CG14868	CG14868	3R	11150000	74	25	94	91	24	21	24	24	23	73	29	23	94	38	24	54	54	43	43	33	34	45	21	97	29	27	44	25	21	29	36	23	25	93	24	23	41	23	23	91	38	49	54	47	23
CG14871_1	CG14871	CG14871	3R	11330000	74	25	94	29	24	29	24	24	23	73	27	23	54	39	24	59	54	23	43	83	34	49	21	57	28	27	94	25	21	27	96	23	25	23	24	23	49	23	23	21	39	49	54	47	23
CG14879-PA_1	CG14879-PA	CG14879	3R	12210000	76	24	26	29	24	78	39	24	23	73	24	23	56	74	54	53	54	23	67	84	34	37	21	56	28	27	34	25	21	27	26	23	35	23	24	23	34	23	23	21	36	49	54	17	33
CG14879-PC_1	CG14879-PC	CG14879	3R	12210000	76	24	26	29	24	78	39	24	23	73	24	23	56	74	54	53	54	23	67	84	34	37	21	56	28	27	34	25	21	27	26	23	35	23	24	23	34	23	23	21	36	49	54	17	33
CG1488-PA_1	CG1488-PA	CG1488	X	11930000	19	39	73	77	99	77	79	73	39	79	73	73	73	17	73	73	39	79	95	71	43	11	39	93	37	31	79	77	73	41	99	72	47	73	43	73	33	19	71	99	73	73	71	33	51
CG1488-PB_1	CG1488-PB	CG1488	X	11930000	19	39	73	77	99	77	79	73	39	79	73	73	73	17	73	73	39	79	95	71	43	11	39	93	37	31	79	77	73	41	99	72	47	73	43	73	33	19	71	99	73	73	71	33	51
CG14880_1	CG14880	CG14880	2L	3530000	62	54	92	46	46	66	66	46	76	46	46	67	87	47	36	49	72	66	36	62	86	76	36	47	53	97	86	47	56	34	46	36	86	32	36	93	36	76	36	76	47	86	56	76	36
CG14880_2	CG14880	CG14880	3R	12070000	76	24	26	29	24	78	29	24	23	73	29	23	56	74	94	53	54	23	69	84	34	37	21	56	28	27	34	25	21	27	26	23	25	23	24	23	34	23	23	21	36	49	54	17	23
CG14881_1	CG14881	CG14881	3R	12100000	76	24	26	29	24	78	29	24	23	73	29	23	56	74	54	53	54	23	69	84	34	37	21	56	28	27	34	25	21	27	26	23	25	23	24	23	34	23	23	21	36	49	54	17	23
CG14883_1	CG14883	CG14883	3R	12250000	76	24	26	29	24	78	39	24	23	73	24	23	56	74	54	53	54	23	67	84	34	37	21	56	28	27	34	25	21	27	26	23	35	23	24	23	34	23	23	21	36	49	54	17	33
CG14885_1	CG14885	CG14885	3R	12300000	76	24	26	29	24	78	39	24	23	73	24	23	59	74	54	53	54	23	67	84	34	37	21	56	28	27	34	25	21	27	26	93	35	23	24	23	34	23	23	21	36	49	54	17	33
CG14886_1	CG14886	CG14886	3R	12250000	76	24	26	29	24	78	39	24	23	73	24	23	56	74	54	53	54	23	67	84	34	37	21	56	28	27	34	25	21	27	26	23	35	23	24	23	34	23	23	21	36	49	54	17	33
CG14887_1	CG14887	CG14887	3R	12300000	76	24	26	29	24	78	39	24	23	73	24	23	59	74	54	53	54	23	67	84	34	37	21	56	28	27	34	25	21	27	26	93	35	23	24	23	34	23	23	21	36	49	54	17	33
CG14895_1	CG14895	CG14895	3R	12270000	76	24	26	29	24	78	39	24	23	73	24	23	56	74	54	53	54	23	67	84	34	37	21	56	28	27	34	25	21	27	26	93	35	23	24	23	34	23	23	21	36	49	54	17	33
CG14898_1	CG14898	CG14898	3R	12240000	76	24	26	29	24	78	39	24	23	73	24	23	56	74	54	53	54	23	67	84	34	37	21	56	28	27	34	25	21	27	26	23	35	23	24	23	34	23	23	21	36	49	54	17	33
CG1490_1	CG1490	CG1490	X	11900000	17	39	73	77	94	77	79	73	39	79	73	73	73	17	73	73	32	79	95	71	93	11	39	93	37	31	79	77	73	91	99	72	97	73	43	79	33	19	71	99	73	73	71	93	59
CG14903_1	CG14903	CG14903	3R	12120000	76	24	26	29	24	78	99	24	23	73	29	23	56	74	54	53	54	23	69	84	34	37	21	56	28	27	34	25	21	27	26	23	95	23	24	23	34	23	23	21	36	49	54	17	93
CG14904_1	CG14904	CG14904	3R	12840000	76	26	26	27	24	78	98	24	23	73	24	25	54	74	54	53	54	23	67	84	34	97	41	56	48	27	94	25	21	27	26	33	95	23	24	23	34	23	23	21	36	49	54	17	93
CG14907_1	CG14907	CG14907	3R	12500000	76	24	26	27	24	78	39	24	23	73	24	23	59	74	54	53	54	23	67	84	34	37	21	56	28	27	34	25	21	27	26	93	35	23	24	23	34	23	23	21	36	49	54	17	33
CG14913_1	CG14913	CG14913	2L	11010000	43	91	46	83	46	43	43	53	86	47	56	53	46	46	83	56	53	93	46	46	51	46	83	43	46	57	41	43	51	43	73	81	83	93	43	47	42	43	46	41	57	41	43	51	53
CG14916_1	CG14916	CG14916	2L	11090000	43	91	46	83	46	43	43	53	86	47	56	53	46	46	83	56	53	93	46	46	51	46	83	43	46	57	41	43	59	43	73	81	83	43	43	47	42	43	46	41	57	41	43	51	53
CG14919_1	CG14919	CG14919	2L	11110000	43	91	46	83	46	43	43	53	96	47	56	53	46	46	83	56	53	93	46	46	51	46	93	43	46	57	41	43	59	43	73	81	83	43	43	47	42	43	46	41	57	41	43	51	53
CG14934_1	CG14934	CG14934	2L	11900000	41	91	46	83	46	43	43	93	96	47	46	51	46	36	83	46	53	43	46	46	41	46	93	43	42	47	91	43	96	43	93	86	83	43	46	47	42	43	46	41	57	41	43	91	53
CG14939_1	CG14939	CG14939	2L	11810000	41	91	46	83	46	43	43	53	96	47	46	51	46	96	83	46	53	43	46	46	41	46	93	43	42	47	41	43	56	43	93	86	83	43	46	47	42	43	46	41	57	41	43	51	53
CG14946_1	CG14946	CG14946	2L	12080000	41	91	46	83	46	43	43	43	56	47	46	51	46	36	83	46	53	43	46	46	41	46	53	43	42	47	91	43	46	43	53	86	83	43	46	47	42	43	46	41	57	41	43	41	53
CG14948_1	CG14948	CG14948	X	15900000	73	41	46	71	41	75	71	71	76	26	21	79	13	76	61	73	71	71	29	29	74	71	66	21	74	76	46	71	91	91	36	71	73	21	73	21	73	49	79	74	73	75	73	71	63
CG14959_1	CG14959	CG14959	3L	3220000	55	45	35	54	49	26	44	99	46	41	57	34	58	98	56	96	97	36	21	48	37	93	93	59	46	47	56	37	56	36	98	55	57	45	57	97	56	96	58	43	46	56	57	43	37
CG14962_1	CG14962	CG14962	3L	3010000	55	45	35	54	49	26	44	56	46	41	57	39	38	38	54	96	57	36	21	48	37	53	43	59	46	46	56	37	56	36	58	55	57	25	57	47	56	66	58	43	46	56	57	43	37
CG14966_1	CG14966	CG14966	3L	3200000	55	45	35	54	49	26	44	99	46	41	57	34	58	98	59	96	97	36	21	48	37	93	93	59	46	49	56	37	56	36	98	55	57	45	57	97	56	66	58	43	46	56	57	43	37
CG14971_1	CG14971	CG14971	3L	3420000	55	45	35	54	49	26	44	59	46	41	57	39	98	28	56	96	49	96	21	48	37	43	23	59	46	47	56	37	56	96	48	55	57	45	57	47	56	45	56	43	46	56	57	49	37
CG14975_1	CG14975	CG14975	3L	3820000	55	35	35	54	49	36	94	59	56	41	57	36	38	38	56	96	49	33	21	48	37	53	23	59	46	57	56	27	56	36	48	55	57	55	57	47	56	55	56	23	56	56	57	47	37
CG14977_1	CG14977	CG14977	3L	3860000	55	35	35	59	49	96	34	59	56	41	57	36	38	38	56	96	46	33	21	98	37	53	23	59	46	57	56	27	56	95	48	55	57	55	57	97	56	55	56	23	56	56	57	47	97
CG14981_1	CG14981	CG14981	3L	3900000	55	35	35	59	49	96	34	59	56	49	57	36	38	38	56	96	46	33	29	98	37	53	23	59	46	57	56	27	56	95	48	55	57	95	57	97	56	55	56	93	56	56	57	47	97
CG14985_1	CG14985	CG14985	3L	4010000	55	35	35	57	49	96	34	59	56	49	57	36	38	38	56	96	46	99	99	59	37	59	29	59	96	59	56	95	56	95	48	55	57	25	57	57	56	95	56	59	56	56	57	47	57
CG14989_1	CG14989	CG14989	3L	4130000	55	35	35	57	49	36	34	59	56	46	57	36	38	38	56	96	46	46	96	56	37	56	26	59	26	55	56	55	56	35	48	57	57	25	57	57	56	45	56	56	57	56	57	47	57
CG14995-PA_1	CG14995-PA	CG14995	3L	4110000	55	35	35	57	49	36	34	59	56	49	57	36	38	38	56	96	46	46	99	56	37	56	26	59	26	59	56	55	56	35	48	57	57	25	57	57	56	45	56	56	59	56	57	47	57
CG14995-PC_1	CG14995-PC	CG14995	3L	4130000	55	35	35	57	49	36	34	59	56	46	57	36	38	38	56	96	46	46	96	56	37	56	26	59	26	55	56	55	56	35	48	57	57	25	57	57	56	45	56	56	57	56	57	47	57
CG14995-PD_1	CG14995-PD	CG14995	3L	4120000	55	35	35	57	49	36	34	59	56	46	57	36	38	38	56	96	46	46	96	56	37	56	26	59	26	59	56	55	56	35	48	57	57	25	57	57	56	45	56	56	57	56	57	47	57
CG14995-PF_1	CG14995-PF	CG14995	3L	4110000	55	35	35	57	49	36	34	59	56	49	57	36	38	38	56	96	46	46	99	56	37	56	26	59	26	59	56	55	56	35	48	57	57	25	57	57	56	45	56	56	59	56	57	47	57
CG14995-PG_1	CG14995-PG	CG14995	3L	4110000	55	35	35	57	49	36	34	59	56	49	57	36	38	38	56	96	46	46	99	56	37	56	26	59	26	59	56	55	56	35	48	57	57	25	57	57	56	45	56	56	59	56	57	47	57
CG14995-PH_1	CG14995-PH	CG14995	3L	4120000	55	35	35	57	49	36	34	59	56	46	57	36	38	38	56	96	46	46	96	56	37	56	26	59	26	59	56	55	56	35	48	57	57	25	57	57	56	45	56	56	57	56	57	47	57
CG14995-PI_1	CG14995-PI	CG14995	3L	4110000	55	35	35	57	49	36	34	59	56	49	57	36	38	38	56	96	46	46	99	56	37	56	26	59	26	59	56	55	56	35	48	57	57	25	57	57	56	45	56	56	59	56	57	47	57
CG14996_1	CG14996	CG14996	3L	4050000	55	35	35	57	49	36	34	59	56	49	57	36	38	38	56	96	46	99	99	59	37	59	29	59	96	59	56	95	56	35	48	55	57	25	57	57	56	95	56	59	56	56	57	47	57
CG14997_1	CG14997	CG14997	3L	4240000	55	35	35	37	39	36	34	55	56	37	37	36	38	38	56	96	36	46	27	56	37	56	26	59	21	55	56	55	51	35	38	57	57	25	57	57	51	35	36	56	57	56	57	47	57
CG14998_1	CG14998	CG14998	3L	4130000	55	35	35	57	49	36	34	59	56	46	57	36	38	38	56	96	46	46	96	56	37	56	26	59	26	55	56	55	56	35	48	57	57	25	57	57	56	45	56	56	57	56	57	47	57
CG14999_1	CG14999	CG14999	3L	4130000	55	35	35	57	49	36	34	59	56	46	57	36	38	38	56	96	46	46	96	56	37	56	26	59	26	55	56	55	56	35	48	57	57	25	57	57	56	45	56	56	57	56	57	47	57
CG1500_1	CG1500	CG1500	X	12040000	19	39	73	77	99	77	79	73	39	79	73	73	73	97	73	73	31	79	95	71	93	91	39	93	37	31	79	77	73	91	99	79	97	73	43	73	39	99	71	99	73	73	71	33	51
CG15010_1	CG15010	CG15010	3L	4240000	55	35	35	37	39	36	34	55	56	37	37	36	38	38	56	96	36	46	27	56	37	56	26	59	21	55	56	55	51	35	38	57	57	25	57	57	51	35	36	56	57	56	57	47	57
CG15011_1	CG15011	CG15011	3L	4270000	55	35	35	37	39	36	34	55	56	37	37	36	38	38	56	96	36	46	27	56	37	56	26	59	21	59	56	55	51	35	38	57	57	25	57	57	51	35	36	56	57	56	57	47	57
CG15012_1	CG15012	CG15012	3L	4290000	55	35	35	37	39	36	34	55	56	37	37	36	38	38	56	96	36	46	27	56	37	56	26	59	21	59	56	55	51	35	38	57	57	25	57	57	51	35	36	56	57	56	57	47	57
CG15014_1	CG15014	CG15014	3L	4320000	55	35	35	37	39	36	34	55	56	37	37	36	38	38	56	56	56	46	27	56	37	56	26	59	21	56	56	55	51	35	58	57	57	25	57	57	51	35	36	56	57	56	57	47	57
CG15015-PA_1	CG15015-PA	CG15015	3L	4320000	55	35	35	37	39	36	34	55	56	37	37	36	38	38	56	56	56	46	27	56	37	56	26	59	21	56	56	55	51	35	58	57	57	25	57	57	51	35	36	56	57	56	57	47	57
CG15015-PB_1	CG15015-PB	CG15015	3L	4320000	55	35	35	37	39	36	34	55	56	37	37	36	38	38	56	56	56	46	27	56	37	56	26	59	21	56	56	55	51	35	58	57	57	25	57	57	51	35	36	56	57	56	57	47	57
CG15015-PC_1	CG15015-PC	CG15015	3L	4340000	55	35	35	37	39	36	34	55	56	37	37	36	38	38	56	56	56	46	27	56	37	56	26	59	21	56	56	55	51	35	58	59	57	25	57	57	51	35	36	56	57	56	57	47	57
CG15015-PD_1	CG15015-PD	CG15015	3L	4340000	55	35	35	37	39	36	34	55	56	37	37	36	38	38	56	56	56	46	27	56	37	56	26	59	21	56	56	55	51	35	58	59	57	25	57	57	51	35	36	56	57	56	57	47	57
CG15015-PE_1	CG15015-PE	CG15015	3L	4340000	55	35	35	37	39	36	34	55	56	37	37	36	38	38	56	56	56	46	27	56	37	56	26	59	21	56	56	55	51	35	58	59	57	25	57	57	51	35	36	56	57	56	57	47	57
CG15015-PF_1	CG15015-PF	CG15015	3L	4340000	55	35	35	37	39	36	34	55	56	37	37	36	38	38	56	56	56	46	27	56	37	56	26	59	21	56	56	55	51	35	58	59	57	25	57	57	51	35	36	56	57	56	57	47	57
CG15015-PG_1	CG15015-PG	CG15015	3L	4340000	55	35	35	37	39	36	34	55	56	37	37	36	38	38	56	56	56	46	27	56	37	56	26	59	21	56	56	55	51	35	58	59	57	25	57	57	51	35	36	56	57	56	57	47	57
CG15015-PH_1	CG15015-PH	CG15015	3L	4340000	55	35	35	37	39	36	34	55	56	37	37	36	38	38	56	56	56	46	27	56	37	56	26	59	21	56	56	55	51	35	58	59	57	25	57	57	51	35	36	56	57	56	57	47	57
CG15015-PI_1	CG15015-PI	CG15015	3L	4340000	55	35	35	37	39	36	34	55	56	37	37	36	38	38	56	56	56	46	27	56	37	56	26	59	21	56	56	55	51	35	58	59	57	25	57	57	51	35	36	56	57	56	57	47	57
CG15015-PJ_1	CG15015-PJ	CG15015	3L	4340000	55	35	35	37	39	36	34	55	56	37	37	36	38	38	56	56	56	46	27	56	37	56	26	59	21	56	56	55	51	35	58	59	57	25	57	57	51	35	36	56	57	56	57	47	57
CG15015-PK_1	CG15015-PK	CG15015	3L	4340000	55	35	35	37	39	36	34	55	56	37	37	36	38	38	56	56	56	46	27	56	37	56	26	59	21	56	56	55	51	35	58	59	57	25	57	57	51	35	36	56	57	56	57	47	57
CG15016_1	CG15016	CG15016	3L	4360000	55	35	35	37	39	36	34	55	56	37	37	36	38	38	56	56	56	96	27	56	37	56	26	59	21	56	56	55	51	35	58	59	57	25	57	57	51	35	36	56	57	56	57	49	57
CG15023_1	CG15023	CG15023	3L	4370000	55	35	95	37	39	36	34	55	56	37	37	36	38	38	56	56	56	96	27	56	37	56	26	59	21	56	56	55	51	35	58	59	57	25	57	57	51	35	36	56	57	56	57	49	57
CG15025_1	CG15025	CG15025	3R	15360000	71	38	42	77	34	31	32	92	34	77	87	74	97	44	74	37	74	34	35	34	34	37	61	37	74	35	35	94	74	38	41	35	74	44	94	44	37	31	34	41	31	48	34	38	38
CG15027_1	CG15027	CG15027	X	14970000	73	63	61	71	71	66	71	71	76	63	43	23	75	61	73	73	71	21	61	69	63	71	61	26	73	46	63	76	71	21	33	71	64	63	43	61	73	23	71	73	73	61	63	71	73
CG15065_1	CG15065	CG15065	2R	14270000	71	51	51	72	28	77	23	97	99	68	66	55	78	28	73	71	93	78	74	57	76	76	97	28	96	58	59	98	22	93	78	78	53	73	72	96	97	73	91	56	78	78	99	76	28
CG15068_1	CG15068	CG15068	2R	14240000	71	51	99	72	28	77	29	97	99	68	66	95	78	28	73	71	93	78	74	57	76	76	97	28	96	98	59	98	22	93	78	78	53	73	72	96	97	73	91	56	78	78	99	76	28
CG15077_1	CG15077	CG15077	2R	14680000	61	61	51	71	28	67	23	47	47	68	66	52	68	98	63	62	43	68	42	69	66	66	49	28	46	58	51	48	22	61	48	48	97	47	62	46	57	68	41	56	68	58	57	66	98
CG15081-PA_1	CG15081-PA	CG15081	2R	14760000	61	61	91	71	28	67	23	49	47	68	96	52	68	68	69	69	49	68	49	63	66	66	43	29	46	98	51	48	22	61	48	48	57	47	62	46	57	68	41	56	48	58	57	66	68
CG15081-PB_1	CG15081-PB	CG15081	2R	14760000	61	61	91	71	28	67	23	49	47	68	96	52	68	68	69	69	49	68	49	63	66	66	43	29	46	98	51	48	22	61	48	48	57	47	62	46	57	68	41	56	48	58	57	66	68
CG15081-PC_1	CG15081-PC	CG15081	2R	14760000	61	61	91	71	28	67	23	49	47	68	96	52	68	68	69	69	49	68	49	63	66	66	43	29	46	98	51	48	22	61	48	48	57	47	62	46	57	68	41	56	48	58	57	66	68
CG15081-PD_1	CG15081-PD	CG15081	2R	14760000	61	61	91	71	28	67	23	49	47	68	96	52	68	68	69	69	49	68	49	63	66	66	43	29	46	98	51	48	22	61	48	48	57	47	62	46	57	68	41	56	48	58	57	66	68
CG15081-PE_1	CG15081-PE	CG15081	2R	14660000	61	61	51	79	28	67	23	47	47	68	66	52	68	98	63	62	43	68	42	67	66	66	47	28	46	58	51	48	22	69	48	48	97	47	62	46	97	68	41	56	68	58	57	66	98
CG15081-PF_1	CG15081-PF	CG15081	2R	14760000	61	61	91	71	28	67	23	49	47	68	96	52	68	68	69	69	49	68	49	63	66	66	43	29	46	98	51	48	22	61	48	48	57	47	62	46	57	68	41	56	48	58	57	66	68
CG15083_1	CG15083	CG15083	2R	14730000	61	61	91	71	28	67	23	49	47	68	96	52	68	68	69	69	49	68	49	63	66	66	43	29	46	58	51	48	22	61	48	48	57	47	62	46	57	68	41	56	48	58	57	66	68
CG15084_1	CG15084	CG15084	2R	14740000	61	61	91	71	28	67	23	49	47	68	96	52	68	68	69	69	49	68	49	63	66	66	43	29	46	58	51	48	22	61	48	48	57	47	62	46	57	68	41	56	48	58	57	66	68
CG15085_1	CG15085	CG15085	2R	14590000	61	61	51	77	28	67	23	47	47	68	66	52	68	98	63	62	43	68	49	67	66	66	47	28	46	58	51	48	22	93	48	48	57	47	62	46	97	68	41	56	68	98	57	66	98
CG15093_1	CG15093	CG15093	2R	14660000	61	61	51	79	28	67	23	47	47	68	66	52	68	98	63	62	43	68	42	67	66	66	47	28	46	58	51	48	22	69	48	48	97	47	62	46	97	68	41	56	68	58	57	66	98
CG15096_1	CG15096	CG15096	2R	14710000	61	61	91	71	28	67	23	47	47	68	66	52	68	68	63	62	43	68	42	63	66	66	43	28	46	58	51	48	22	61	48	48	57	47	62	46	57	68	41	56	68	58	57	66	68
CG15097_1	CG15097	CG15097	2R	14720000	61	61	71	71	28	67	23	47	47	68	96	52	68	68	63	62	43	68	42	63	66	66	43	28	46	58	51	48	22	61	48	48	57	47	62	46	57	68	41	56	98	58	57	66	68
CG15098_1	CG15098	CG15098	2R	14730000	61	61	91	71	28	67	23	49	47	68	96	52	68	68	69	69	49	68	49	63	66	66	43	29	46	58	51	48	22	61	48	48	57	47	62	46	57	68	41	56	48	58	57	66	68
CG15101_1	CG15101	CG15101	2R	14720000	61	61	71	71	28	67	23	47	47	68	96	52	68	68	63	62	43	68	42	63	66	66	43	28	46	58	51	48	22	61	48	48	57	47	62	46	57	68	41	56	98	58	57	66	68
CG15102_1	CG15102	CG15102	2R	14760000	61	61	91	71	28	67	23	49	47	68	96	52	68	68	69	69	49	68	49	63	66	66	43	29	46	98	51	48	22	61	48	48	57	47	62	46	57	68	41	56	48	58	57	66	68
CG15104_1	CG15104	CG15104	2R	14900000	61	61	61	79	98	67	23	49	47	68	46	52	68	68	69	63	49	68	49	61	66	66	49	28	46	48	59	48	22	69	48	48	57	47	62	46	57	48	41	56	48	58	57	69	48
CG15105_1	CG15105	CG15105	2R	14770000	61	61	91	71	28	67	23	49	47	68	96	52	68	68	69	69	49	68	49	63	66	66	43	29	46	98	51	48	22	61	48	48	57	47	62	46	57	68	41	56	48	58	57	66	68
CG15110_1	CG15110	CG15110	2R	15030000	61	61	61	99	58	67	23	49	47	68	46	52	68	68	65	63	49	68	49	61	66	66	49	28	46	48	58	48	22	69	48	48	57	47	62	46	57	48	41	56	48	58	57	69	48
CG15111-PA_1	CG15111-PA	CG15111	2R	15040000	61	61	61	99	58	67	23	49	47	68	46	52	68	68	65	63	49	68	49	61	66	66	49	28	46	48	58	48	22	69	48	48	57	47	62	46	57	48	41	56	48	58	57	69	48
CG15111-PB_1	CG15111-PB	CG15111	2R	15040000	61	61	61	99	58	67	23	49	47	68	46	52	68	68	65	63	49	68	49	61	66	66	49	28	46	48	58	48	22	69	48	48	57	47	62	46	57	48	41	56	48	58	57	69	48
CG15112_1	CG15112	CG15112	2R	15030000	61	61	61	99	58	67	23	49	47	68	46	52	68	68	65	63	49	68	49	61	66	66	49	28	46	48	58	48	22	69	48	48	57	47	62	46	57	48	41	56	48	58	57	69	48
CG15113_1	CG15113	CG15113	2R	14910000	61	61	61	79	98	67	23	49	47	68	46	52	68	68	69	63	49	68	49	61	66	66	49	28	46	48	59	48	22	69	48	48	57	47	62	46	57	48	41	56	48	58	57	69	48
CG15138-PA_1	CG15138-PA	CG15138	2L	17320000	43	91	51	41	46	56	46	79	46	46	41	41	71	41	56	77	51	41	51	46	76	56	49	81	41	86	41	41	46	71	43	46	56	53	71	46	81	43	41	51	92	41	51	79	96
CG15138-PB_1	CG15138-PB	CG15138	2L	17290000	43	91	51	41	46	56	46	79	46	46	41	41	71	41	56	77	51	41	51	46	76	56	49	81	41	86	41	41	46	71	43	46	56	53	71	46	81	43	41	51	92	41	51	79	96
CG15141_1	CG15141	CG15141	2L	17450000	43	91	51	41	46	56	46	73	46	46	41	41	71	41	56	77	51	41	51	46	76	56	47	81	41	86	41	41	46	71	43	46	56	53	71	46	81	43	41	51	42	41	51	79	46
CG1515_1	CG1515	CG1515	X	7820000	64	54	43	56	49	47	61	59	23	51	61	44	21	47	69	47	47	67	93	54	67	69	47	67	57	64	54	23	51	67	44	67	51	67	29	23	53	67	57	49	27	57	69	43	64
CG15160_1	CG15160	CG15160	2L	18580000	43	96	41	41	46	16	46	73	41	46	42	41	71	41	16	71	41	41	41	46	76	46	47	81	71	86	41	41	46	76	43	46	46	13	71	46	81	43	43	41	42	49	11	76	46
CG15162_1	CG15162	CG15162	2L	18850000	43	96	41	46	46	16	46	73	41	46	42	41	71	49	16	71	41	41	41	46	76	46	47	81	71	86	41	41	46	76	43	46	46	13	71	46	81	43	43	41	71	43	11	76	76
CG15173_1	CG15173	CG15173	2L	19150000	43	96	41	46	46	16	46	73	41	46	42	43	71	49	16	73	43	41	41	46	76	46	47	83	73	86	41	43	46	76	43	46	46	13	73	46	81	43	43	41	73	43	13	76	76
CG1518-PA_1	CG1518-PA	CG1518	X	20860000	66	35	93	21	31	21	44	99	24	36	91	46	54	21	23	21	94	63	21	23	61	66	61	23	34	21	63	56	23	21	91	41	41	95	63	61	33	33	34	76	93	21	21	61	23
CG1518-PB_1	CG1518-PB	CG1518	X	20900000	66	35	93	21	31	21	44	99	24	36	91	46	54	21	23	21	94	63	21	23	61	66	61	23	34	21	63	56	23	21	91	41	41	95	63	61	33	33	34	76	93	21	21	61	23
CG15186_1	CG15186	CG15186	3R	2330000	42	77	35	32	32	36	34	72	77	79	36	97	36	92	72	71	92	42	42	72	79	72	32	32	77	36	72	37	96	32	72	32	79	76	42	76	36	72	37	32	72	92	32	32	36
CG1519_1	CG1519	CG1519	2R	5870000	41	16	41	71	46	13	78	76	41	73	73	73	48	19	28	75	23	11	71	41	23	16	51	19	78	75	19	41	21	21	13	71	41	13	55	73	71	73	13	41	43	41	13	26	73
CG15198_1	CG15198	CG15198	X	11190000	93	76	33	77	79	72	97	77	37	93	73	93	73	93	93	93	32	73	79	79	99	76	73	33	33	91	93	71	76	96	97	99	92	76	43	77	75	73	76	93	73	79	71	43	59
CG1520_1	CG1520	CG1520	3R	24670000	35	46	27	23	35	42	32	42	42	35	47	36	42	42	45	35	42	47	39	42	49	65	25	52	47	25	45	46	45	57	32	42	42	49	47	45	45	35	45	45	46	55	42	45	42
CG15202_1	CG15202	CG15202	X	11050000	53	76	33	77	79	72	63	77	33	53	73	53	73	53	33	43	32	73	79	79	53	76	73	33	33	51	63	71	76	59	57	59	52	76	43	74	75	73	76	73	73	73	71	43	94
CG15203_1	CG15203	CG15203	X	10990000	53	96	33	97	77	72	63	77	33	53	93	53	93	53	33	43	32	93	79	97	53	77	73	33	33	51	63	71	79	57	57	59	52	77	93	94	75	73	77	73	93	93	91	43	94
CG15210_1	CG15210	CG15210	X	10630000	53	56	59	37	59	57	53	52	33	53	33	53	33	53	53	43	59	33	97	37	53	77	73	33	53	51	57	71	54	57	57	51	52	57	53	54	55	73	57	73	97	33	31	43	34
CG15213_1	CG15213	CG15213	3L	5110000	37	16	26	67	39	36	34	35	35	34	37	56	35	36	56	55	96	36	34	36	17	36	26	39	21	26	36	55	31	65	95	35	37	27	97	37	31	35	36	56	57	36	37	56	57
CG15218_1	CG15218	CG15218	2R	1e+06	43	91	41	76	46	16	43	73	43	48	43	43	41	43	16	73	43	43	43	41	13	43	46	83	73	86	49	43	41	16	43	41	76	13	73	43	81	43	43	41	73	41	16	76	76
CG15220_1	CG15220	CG15220	X	11530000	19	96	33	77	74	79	77	77	37	19	73	73	73	13	73	73	32	79	92	76	11	96	99	33	33	31	79	76	79	16	17	72	19	79	43	73	39	99	76	93	73	79	71	43	54
CG15236_1	CG15236	CG15236	2R	2800000	43	91	41	76	43	13	43	71	43	46	43	43	41	43	16	73	43	43	53	41	13	43	46	83	73	86	49	43	41	16	43	41	76	13	93	43	81	73	43	41	73	41	16	73	73
CG15237_1	CG15237	CG15237	2R	2620000	43	91	41	76	43	13	43	71	43	46	43	43	41	43	16	73	43	43	53	41	13	43	46	83	73	86	49	43	41	16	43	41	76	13	73	43	81	73	43	41	73	41	16	73	73
CG15247_1	CG15247	CG15247	X	9820000	93	93	56	97	59	99	59	92	93	53	37	57	99	53	24	47	93	59	99	59	54	77	79	97	71	54	53	79	51	57	57	51	54	57	53	57	59	79	27	97	53	33	99	49	27
CG15267_1	CG15267	CG15267	2L	15240000	43	91	56	86	43	13	49	43	46	46	16	43	42	49	57	46	53	51	51	46	41	56	43	83	91	86	41	43	56	46	43	86	57	49	41	46	87	13	91	16	59	11	13	11	53
CG1527_1	CG1527	CG1527	X	7810000	64	54	43	56	46	47	61	57	23	51	61	44	21	47	67	47	47	67	93	54	67	67	47	67	57	64	54	23	51	67	44	67	51	67	27	23	53	67	57	47	27	57	66	43	64
CG15270-PA_1	CG15270-PA	CG15270	2L	15080000	43	91	56	86	49	13	43	43	46	49	16	43	42	49	57	46	53	51	59	96	41	56	43	93	91	96	41	43	56	46	43	86	59	48	49	46	97	13	51	16	53	11	13	11	59
CG15270-PB_1	CG15270-PB	CG15270	2L	15120000	43	91	56	86	43	13	43	43	46	46	16	43	42	49	57	46	53	51	51	46	41	56	43	83	91	86	41	43	56	46	43	86	57	48	41	46	87	13	51	16	53	11	13	11	53
CG15270-PC_1	CG15270-PC	CG15270	2L	15120000	43	91	56	86	43	13	43	43	46	46	16	43	42	49	57	46	53	51	51	46	41	56	43	83	91	86	41	43	56	46	43	86	57	48	41	46	87	13	51	16	53	11	13	11	53
CG15270-PD_1	CG15270-PD	CG15270	2L	15120000	43	91	56	86	43	13	43	43	46	46	16	43	42	49	57	46	53	51	51	46	41	56	43	83	91	86	41	43	56	46	43	86	57	48	41	46	87	13	51	16	53	11	13	11	53
CG15274_1	CG15274	CG15274	2L	15050000	43	91	56	86	49	13	43	43	46	49	16	43	42	49	57	46	53	51	59	96	41	96	43	93	91	96	41	43	56	46	43	86	59	48	49	46	97	13	51	16	53	11	13	11	59
CG15279_1	CG15279	CG15279	2L	14830000	43	91	56	86	42	13	43	99	46	43	16	43	92	49	57	96	56	51	56	16	41	96	43	43	91	46	41	43	56	46	43	86	59	48	96	46	49	13	51	16	53	91	13	11	52
CG15308_1	CG15308	CG15308	X	10100000	53	53	56	37	53	53	57	52	33	53	37	57	37	57	97	47	93	33	37	57	57	77	71	37	97	54	53	71	51	59	57	51	52	57	53	57	51	73	27	77	57	33	33	47	37
CG15309_1	CG15309	CG15309	X	10090000	53	53	56	37	59	53	57	52	33	53	37	57	37	59	77	47	73	33	37	57	57	77	71	37	77	54	53	71	51	59	57	51	52	57	53	57	51	79	27	77	57	33	39	47	37
CG15312_1	CG15312	CG15312	X	9980000	53	53	56	37	52	33	57	92	33	53	37	57	37	53	74	47	73	53	37	57	54	77	71	37	77	54	53	71	51	59	57	51	52	57	53	57	51	79	27	77	53	33	32	47	37
CG15319_1	CG15319	CG15319	X	9550000	93	23	56	47	57	46	51	59	93	53	49	57	41	53	29	47	53	59	46	56	54	77	79	47	79	59	53	79	91	57	59	51	54	53	53	57	99	73	77	47	53	43	97	43	27
CG15332_1	CG15332	CG15332	X	7820000	64	54	43	56	49	47	61	59	23	51	61	44	21	47	69	47	47	67	93	54	67	69	47	67	57	64	54	23	51	67	44	67	51	67	29	23	53	67	57	49	27	57	69	43	64
CG15343_1	CG15343	CG15343	X	8170000	69	54	43	97	47	47	61	51	53	59	69	44	41	47	63	47	49	67	43	53	67	91	47	64	79	64	54	23	99	69	44	67	51	97	23	73	93	67	57	41	79	57	67	43	64
CG15347_1	CG15347	CG15347	X	8370000	67	54	43	97	47	47	61	51	59	59	69	44	41	47	63	47	49	67	49	54	67	51	47	64	56	64	59	29	23	66	44	67	51	57	23	73	23	67	57	41	73	57	67	43	69
CG15351_1	CG15351	CG15351	X	8340000	67	54	43	97	47	47	61	51	59	59	69	44	41	47	63	47	49	67	49	54	67	51	47	64	96	64	59	29	23	66	49	67	51	57	23	73	23	67	57	41	73	57	67	43	69
CG15353_1	CG15353	CG15353	2L	2050000	69	58	52	36	46	69	46	46	36	69	66	47	87	66	36	46	32	46	32	91	86	36	36	39	56	83	86	66	56	36	66	66	66	61	86	36	36	36	63	36	66	86	96	36	86
CG15356_1	CG15356	CG15356	2L	1990000	63	58	52	36	46	63	46	46	36	63	66	47	87	66	36	46	32	46	32	81	86	36	36	33	56	83	86	66	56	36	66	66	66	61	86	36	36	36	63	36	66	86	86	36	86
CG15361_1	CG15361	CG15361	2L	1980000	63	58	52	36	46	63	46	46	36	63	66	47	87	66	36	46	32	46	32	81	86	36	36	33	56	83	86	96	56	36	66	66	66	61	86	36	36	36	63	36	66	86	86	36	86
CG15366_1	CG15366	CG15366	X	8980000	57	23	53	27	57	43	51	59	53	51	41	57	41	57	51	41	51	53	43	53	54	27	47	47	59	59	51	77	29	54	53	51	53	57	23	53	23	27	97	45	53	47	57	43	51
CG15368_1	CG15368	CG15368	X	9120000	53	23	53	97	57	43	51	59	53	51	41	57	41	57	51	41	91	53	43	53	54	27	43	47	33	59	53	73	21	54	53	51	54	53	23	53	23	23	57	45	53	43	57	43	51
CG15370_1	CG15370	CG15370	X	9100000	53	23	53	97	57	43	51	59	53	51	41	57	41	57	51	41	51	53	43	53	54	27	43	47	33	59	53	73	21	54	53	51	53	53	23	53	23	23	57	45	53	43	57	43	51
CG15382_1	CG15382	CG15382	2L	2100000	69	58	52	36	46	69	46	46	36	69	66	47	87	66	36	46	32	46	32	91	86	36	36	39	56	83	86	66	56	36	66	66	66	61	86	36	36	36	69	36	66	86	96	36	86
CG1539-PA_1	CG1539-PA	CG1539	3R	26410000	46	67	42	62	39	62	46	44	44	47	67	34	99	63	67	37	62	54	34	42	62	49	37	54	37	52	47	42	47	57	52	32	42	49	54	64	45	37	47	47	42	62	45	52	46
CG1539-PB_1	CG1539-PB	CG1539	3R	26400000	46	67	42	62	39	62	46	44	44	47	67	34	99	63	67	37	62	54	34	42	62	49	37	54	37	52	47	42	47	57	52	32	42	49	54	64	45	37	47	47	42	62	45	52	46
CG1539-PC_1	CG1539-PC	CG1539	3R	26400000	46	67	42	62	39	62	46	44	44	47	67	34	99	63	67	37	62	54	34	42	62	49	37	54	37	52	47	42	47	57	52	32	42	49	54	64	45	37	47	47	42	62	45	52	46
CG1539-PD_1	CG1539-PD	CG1539	3R	26410000	46	67	42	62	39	62	46	44	44	47	67	34	99	63	67	37	62	54	34	42	62	49	37	54	37	52	47	42	47	57	52	32	42	49	54	64	45	37	47	47	42	62	45	52	46
CG1539-PE_1	CG1539-PE	CG1539	3R	26410000	46	67	42	62	39	62	46	44	44	47	67	34	99	63	67	37	62	54	34	42	62	49	37	54	37	52	47	42	47	57	52	32	42	49	54	64	45	37	47	47	42	62	45	52	46
CG1539-PF_1	CG1539-PF	CG1539	3R	26410000	46	67	42	62	39	62	46	44	44	47	67	34	99	63	67	37	62	54	34	42	62	49	37	54	37	52	47	42	47	57	52	32	42	49	54	64	45	37	47	47	42	62	45	52	46
CG1539-PG_1	CG1539-PG	CG1539	3R	26330000	46	67	42	62	37	62	46	44	44	47	67	34	99	63	67	37	62	54	34	42	62	47	37	54	37	52	47	42	47	57	52	32	42	49	54	64	45	37	47	47	42	62	45	52	46
CG1539-PH_1	CG1539-PH	CG1539	3R	26410000	46	67	42	62	39	62	46	44	44	47	67	34	99	63	67	37	62	54	34	42	62	49	37	54	37	52	47	42	47	57	52	32	42	49	54	64	45	37	47	47	42	62	45	52	46
CG1539-PI_1	CG1539-PI	CG1539	3R	26410000	46	67	42	62	39	62	46	44	44	47	67	34	99	63	67	37	62	54	34	42	62	49	37	54	37	52	47	42	47	57	52	32	42	49	54	64	45	37	47	47	42	62	45	52	46
CG1539-PJ_1	CG1539-PJ	CG1539	3R	26400000	46	67	42	62	39	62	46	44	44	47	67	34	99	63	67	37	62	54	34	42	62	49	37	54	37	52	47	42	47	57	52	32	42	49	54	64	45	37	47	47	42	62	45	52	46
CG1539-PK_1	CG1539-PK	CG1539	3R	26380000	46	67	42	62	39	62	46	44	44	47	67	34	99	63	67	37	62	54	34	42	62	49	37	54	37	52	47	42	47	57	52	32	42	49	54	64	45	37	47	47	42	62	45	52	46
CG1539-PL_1	CG1539-PL	CG1539	3R	26410000	46	67	42	62	39	62	46	44	44	47	67	34	99	63	67	37	62	54	34	42	62	49	37	54	37	52	47	42	47	57	52	32	42	49	54	64	45	37	47	47	42	62	45	52	46
CG1539-PM_1	CG1539-PM	CG1539	3R	26380000	46	67	42	62	39	62	46	44	44	47	67	34	99	63	67	37	62	54	34	42	62	49	37	54	37	52	47	42	47	57	52	32	42	49	54	64	45	37	47	47	42	62	45	52	46
CG1539-PN_1	CG1539-PN	CG1539	3R	26330000	46	67	42	62	37	62	46	44	44	47	67	34	99	63	67	37	62	54	34	42	62	47	37	54	37	52	47	42	47	57	52	32	42	49	54	64	45	37	47	47	42	62	45	52	46
CG1539-PO_1	CG1539-PO	CG1539	3R	26380000	46	67	42	62	39	62	46	44	44	47	67	34	99	63	67	37	62	54	34	42	62	49	37	54	37	52	47	42	47	57	52	32	42	49	54	64	45	37	47	47	42	62	45	52	46
CG1539-PP_1	CG1539-PP	CG1539	3R	26380000	46	67	42	62	39	62	46	44	44	47	67	34	99	63	67	37	62	54	34	42	62	49	37	54	37	52	47	42	47	57	52	32	42	49	54	64	45	37	47	47	42	62	45	52	46
CG1539-PQ_1	CG1539-PQ	CG1539	3R	26380000	46	67	42	62	39	62	46	44	44	47	67	34	99	63	67	37	62	54	34	42	62	49	37	54	37	52	47	42	47	57	52	32	42	49	54	64	45	37	47	47	42	62	45	52	46
CG15390_1	CG15390	CG15390	2L	2410000	42	56	52	96	46	43	46	46	36	69	66	47	87	66	36	46	32	46	32	61	86	36	36	63	56	83	86	66	56	36	66	96	66	61	86	96	36	36	67	36	66	86	56	36	86
CG15400_1	CG15400	CG15400	2L	2860000	52	56	52	46	46	56	46	46	36	46	46	57	87	46	36	46	32	56	36	66	86	36	96	47	56	47	86	46	56	36	46	36	46	86	96	46	36	36	87	36	47	86	56	36	86
CG15403_1	CG15403	CG15403	2L	3050000	52	56	52	46	46	56	46	46	36	46	46	57	87	46	36	46	32	56	36	66	86	36	36	47	56	47	86	46	56	36	96	36	46	86	66	46	36	36	86	36	47	86	56	36	86
CG15404_1	CG15404	CG15404	2L	3190000	52	56	52	46	46	56	46	46	36	46	46	57	87	46	36	46	32	56	36	66	86	36	36	47	56	47	86	46	56	36	46	36	46	86	66	46	36	36	86	36	47	86	56	36	86
CG15414_1	CG15414	CG15414	2L	3460000	62	54	52	46	46	66	96	46	76	46	46	67	87	47	36	49	72	66	36	62	86	76	36	47	59	47	86	49	56	34	49	36	86	32	36	49	36	76	36	76	47	86	56	76	36
CG15418_1	CG15418	CG15418	2L	3610000	62	54	92	46	46	66	66	46	76	46	46	67	87	47	36	49	72	66	99	69	86	76	96	47	53	97	86	47	56	39	46	36	86	32	36	93	36	76	36	76	49	86	56	76	36
CG15427-PC_1	CG15427-PC	CG15427	2L	4340000	62	46	32	43	46	46	92	49	46	46	46	43	47	96	96	46	72	66	92	62	86	72	86	47	49	97	86	47	46	36	49	36	48	36	96	43	96	46	37	47	49	46	46	47	33
CG15427-PD_1	CG15427-PD	CG15427	2L	4330000	62	46	32	43	46	46	92	49	46	46	46	93	47	99	96	46	72	66	92	62	86	72	86	47	49	97	86	47	46	36	49	36	98	36	36	43	36	46	37	47	49	46	46	47	33
CG15427-PE_1	CG15427-PE	CG15427	2L	4340000	62	46	32	43	46	46	92	49	46	46	46	43	47	96	96	46	72	66	92	62	86	72	86	47	49	97	86	47	46	36	49	36	48	36	96	43	96	46	37	47	49	46	46	47	33
CG15427-PF_1	CG15427-PF	CG15427	2L	4340000	62	46	32	43	46	46	92	49	46	46	46	43	47	96	96	46	72	66	92	62	86	72	86	47	49	97	86	47	46	36	49	36	48	36	96	43	96	46	37	47	49	46	46	47	33
CG15427-PG_1	CG15427-PG	CG15427	2L	4330000	62	46	32	43	46	46	92	49	46	46	46	93	47	99	96	46	72	66	92	62	86	72	86	47	49	97	86	47	46	36	49	36	98	36	36	43	36	46	37	47	49	46	46	47	33
CG15427-PH_1	CG15427-PH	CG15427	2L	4330000	62	46	32	43	46	46	92	49	46	46	46	93	47	99	96	46	72	66	92	62	86	72	86	47	49	97	86	47	46	36	49	36	98	36	36	43	36	46	37	47	49	46	46	47	33
CG15427-PI_1	CG15427-PI	CG15427	2L	4340000	62	46	32	43	46	46	92	49	46	46	46	43	47	96	96	46	72	66	92	62	86	72	86	47	49	97	86	47	46	36	49	36	48	36	96	43	96	46	37	47	49	46	46	47	33
CG15432_1	CG15432	CG15432	2L	4470000	62	46	32	43	46	46	52	42	46	49	46	49	47	96	96	46	72	96	92	62	86	72	96	47	49	99	96	47	46	36	42	36	48	96	96	43	46	49	37	47	42	46	46	47	33
CG15433_1	CG15433	CG15433	2L	4450000	62	46	32	43	46	46	52	42	46	49	46	49	47	96	96	46	72	96	92	62	86	72	96	47	49	99	96	47	46	36	42	36	48	96	96	43	46	49	37	47	42	46	46	47	33
CG15437_1	CG15437	CG15437	2L	4480000	62	46	32	43	46	46	52	42	46	49	46	49	47	96	96	46	72	96	92	62	86	72	46	47	49	99	46	47	46	36	42	36	48	96	46	43	46	49	37	47	42	46	46	47	33
CG15438_1	CG15438	CG15438	2L	4450000	62	46	32	43	46	46	52	42	46	49	46	49	47	96	96	46	72	96	92	62	86	72	96	47	49	99	96	47	46	36	42	36	48	96	96	43	46	49	37	47	42	46	46	47	33
CG15439_1	CG15439	CG15439	2L	4500000	62	46	32	43	46	46	52	42	46	49	46	49	47	96	46	46	72	76	42	62	86	72	46	47	49	99	46	47	46	36	42	36	48	96	46	43	46	49	37	47	42	46	46	47	33
CG1544_1	CG1544	CG1544	3R	27020000	42	67	42	67	39	42	46	44	47	47	47	46	97	66	59	37	62	55	34	42	42	46	37	54	57	52	47	42	47	57	52	52	42	49	54	47	47	57	47	47	42	42	47	52	42
CG15440_1	CG15440	CG15440	2L	4520000	62	46	32	43	46	46	52	42	46	49	46	46	47	46	46	46	72	76	42	62	86	72	46	47	49	99	46	47	46	36	42	36	48	76	46	43	46	49	37	47	42	46	46	47	33
CG15441-PA_1	CG15441-PA	CG15441	2L	4410000	62	46	32	43	46	46	52	42	46	46	46	43	47	96	96	46	72	96	92	62	86	72	86	47	49	97	86	47	46	36	42	36	48	96	96	43	46	46	37	47	42	46	46	47	33
CG15441-PB_1	CG15441-PB	CG15441	2L	4480000	62	46	32	43	46	46	52	42	46	49	46	49	47	96	96	46	72	96	92	62	86	72	46	47	49	99	46	47	46	36	42	36	48	96	46	43	46	49	37	47	42	46	46	47	33
CG15449_1	CG15449	CG15449	X	20850000	66	35	93	21	31	21	44	99	24	36	91	46	54	21	23	21	94	63	21	23	61	66	61	23	34	21	63	56	23	21	91	41	41	95	63	61	33	33	34	76	93	21	21	61	23
CG15461_1	CG15461	CG15461	X	20360000	66	35	93	11	31	29	46	39	63	91	21	46	93	11	63	41	96	63	61	63	61	15	61	13	36	61	63	46	63	41	61	41	61	35	63	61	33	39	34	45	93	11	11	61	69
CG15473_1	CG15473	CG15473	X	4550000	43	37	37	33	37	41	43	99	96	56	31	47	53	77	31	91	36	33	74	36	49	33	93	44	47	43	33	37	46	43	43	46	43	41	31	77	46	34	93	36	53	94	34	43	43
CG15475_1	CG15475	CG15475	2L	20510000	43	91	41	96	46	16	46	73	43	48	43	43	41	43	16	73	43	43	43	41	18	43	47	83	73	86	41	43	41	16	43	41	76	13	73	43	81	43	43	41	73	41	13	76	76
CG15478_1	CG15478	CG15478	X	7530000	64	54	93	96	46	49	61	57	53	69	51	94	21	47	69	47	93	67	43	54	67	59	47	69	59	64	54	23	51	63	44	67	49	67	29	23	59	57	59	47	29	59	66	53	64
CG1548_1	CG1548	CG1548	2R	3830000	43	11	51	76	43	13	43	71	43	79	43	43	41	13	18	73	43	13	53	41	13	13	56	93	73	86	19	43	41	16	13	11	79	13	53	13	81	73	13	41	13	41	13	73	73
CG15482_1	CG15482	CG15482	2L	13240000	43	91	56	96	43	43	73	46	46	47	46	43	46	41	53	46	56	53	56	46	41	36	44	43	43	47	51	43	46	46	43	96	53	41	46	47	43	43	56	41	53	41	43	41	53
CG1550_1	CG1550	CG1550	2R	3750000	43	11	51	76	43	13	43	71	43	76	43	43	41	13	18	73	43	13	53	41	13	13	56	93	73	86	19	43	41	16	13	11	76	13	53	13	81	73	13	41	13	41	13	73	73
CG15515_1	CG15515	CG15515	3R	25760000	46	66	42	62	32	62	45	45	45	45	69	34	45	63	65	36	62	44	32	42	62	45	65	44	29	52	42	46	45	47	32	32	42	49	37	64	45	59	45	45	42	62	39	42	46
CG1552_1	CG1552	CG1552	X	10950000	53	96	39	97	77	79	63	77	33	53	93	53	93	53	33	43	32	93	77	97	53	77	73	33	33	51	63	71	74	57	57	59	52	77	93	94	75	73	77	73	93	33	91	43	94
CG15520_1	CG15520	CG15520	3R	25770000	46	66	42	62	32	62	45	49	49	45	69	34	49	63	65	36	62	44	32	42	62	45	65	44	29	52	42	46	45	47	32	32	42	49	37	64	45	59	45	45	42	62	39	42	46
CG15522_1	CG15522	CG15522	3R	25700000	46	66	42	62	32	92	45	45	45	45	67	34	45	63	65	36	62	44	32	42	62	45	65	44	27	52	42	46	45	47	32	32	42	49	37	94	45	52	45	45	42	62	39	42	46
CG15523_1	CG15523	CG15523	3R	25770000	46	66	42	62	32	62	45	49	49	45	69	34	49	63	65	36	62	44	32	42	62	45	65	44	29	52	42	46	45	47	32	32	42	49	37	64	45	59	45	45	42	62	39	42	46
CG15524_1	CG15524	CG15524	3R	25690000	46	66	42	62	32	92	45	45	45	45	67	34	45	63	65	36	62	44	32	42	62	45	65	44	27	52	42	46	45	47	32	32	42	49	37	94	45	92	45	45	42	62	39	42	46
CG15532_1	CG15532	CG15532	3R	26230000	46	67	42	62	39	62	46	44	44	47	67	34	99	63	67	37	62	54	39	42	62	47	37	54	97	52	49	42	47	57	52	32	42	49	94	64	95	99	47	47	42	62	45	52	46
CG15537_1	CG15537	CG15537	3R	26260000	46	67	42	62	39	62	46	44	44	47	67	34	99	63	67	37	62	54	34	42	62	47	37	54	37	52	49	42	47	57	52	32	42	49	54	64	45	39	47	47	42	62	45	52	46
CG1554_1	CG1554	CG1554	X	11470000	13	96	33	77	79	72	77	77	37	13	73	73	73	13	73	73	32	73	92	76	11	96	93	33	33	31	73	79	79	16	17	72	19	79	43	73	39	93	76	53	73	79	71	43	59
CG15544_1	CG15544	CG15544	3R	26650000	42	67	42	62	36	92	46	44	47	46	67	54	97	63	66	37	62	55	34	42	92	43	37	54	37	52	47	42	47	57	52	52	42	49	54	94	45	37	46	47	42	92	45	52	42
CG15545_1	CG15545	CG15545	3R	26750000	42	67	42	62	36	42	46	44	47	46	67	59	97	63	96	37	62	55	34	42	42	43	37	54	37	52	47	42	47	57	52	52	42	49	54	49	49	37	46	47	42	42	47	52	42
CG15553_1	CG15553	CG15553	3R	26960000	42	67	42	69	36	42	46	44	47	49	47	96	97	66	56	37	62	55	34	42	42	46	37	54	97	52	47	42	47	57	52	52	42	49	54	47	47	97	49	47	42	42	47	52	42
CG15554_1	CG15554	CG15554	3R	26980000	42	67	42	69	36	42	46	44	47	49	47	96	97	66	56	37	62	55	34	42	42	46	37	54	97	52	47	42	47	57	52	52	42	49	54	47	47	97	49	47	42	42	47	52	42
CG15556_1	CG15556	CG15556	3R	26940000	42	67	42	69	36	42	46	44	47	49	47	96	97	66	56	37	62	55	34	42	42	46	37	54	97	52	47	42	47	57	52	52	42	49	54	47	47	97	49	47	42	42	47	52	42
CG15563_1	CG15563	CG15563	3R	26790000	42	67	42	62	36	42	46	44	47	46	67	59	97	63	96	37	62	55	34	42	42	43	37	54	37	52	47	42	47	57	52	52	42	49	54	49	49	37	46	47	42	42	47	52	42
CG1558_1	CG1558	CG1558	X	11490000	13	96	33	77	79	72	77	77	37	13	73	73	73	13	73	73	32	73	92	76	19	96	93	33	33	31	73	79	79	16	17	72	19	79	43	73	39	93	76	53	73	79	71	43	59
CG15582_1	CG15582	CG15582	3R	2180000	42	77	35	32	32	36	34	72	77	79	36	97	36	92	72	71	92	42	42	72	79	72	32	32	77	36	72	37	96	32	72	32	79	76	42	76	36	72	37	32	72	92	32	32	36
CG15589_1	CG15589	CG15589	3R	2130000	42	77	35	32	32	36	34	72	77	79	36	97	36	92	72	71	92	42	42	72	79	72	32	32	77	36	72	37	96	32	72	32	79	76	42	76	36	72	37	32	72	92	32	32	36
CG1559_1	CG1559	CG1559	X	11810000	17	36	93	77	74	77	77	79	37	77	73	73	73	17	73	73	32	77	39	71	13	11	37	33	37	31	77	77	73	11	17	72	17	73	43	79	33	17	71	49	73	73	71	93	54
CG15602_1	CG15602	CG15602	X	15750000	73	41	46	71	71	99	71	71	76	36	21	73	13	79	71	73	71	71	23	23	79	71	66	29	79	76	46	71	21	91	36	71	79	21	73	21	73	73	79	79	73	79	73	71	73
CG15605_1	CG15605	CG15605	2R	13130000	74	54	75	19	41	77	14	77	78	71	73	74	78	28	73	79	73	78	74	53	76	76	77	66	71	73	77	16	46	73	78	71	75	73	76	76	73	49	79	76	78	11	79	76	23
CG15609-PB_1	CG15609-PB	CG15609	2R	12950000	74	94	75	13	41	77	14	77	78	71	93	74	78	28	73	74	73	78	74	53	76	76	71	66	71	73	71	16	46	73	78	71	75	73	76	76	73	48	71	76	78	14	75	76	29
CG15609-PF_1	CG15609-PF	CG15609	2R	12950000	74	94	75	13	41	77	14	77	78	71	93	74	78	28	73	74	73	78	74	53	76	76	71	66	71	73	71	16	46	73	78	71	75	73	76	76	73	48	71	76	78	14	75	76	29
CG15609-PG_1	CG15609-PG	CG15609	2R	12950000	74	94	75	13	41	77	14	77	78	71	93	74	78	28	73	74	73	78	74	53	76	76	71	66	71	73	71	16	46	73	78	71	75	73	76	76	73	48	71	76	78	14	75	76	29
CG15609-PH_1	CG15609-PH	CG15609	2R	12950000	74	94	75	13	41	77	14	77	78	71	93	74	78	28	73	74	73	78	74	53	76	76	71	66	71	73	71	16	46	73	78	71	75	73	76	76	73	48	71	76	78	14	75	76	29
CG1561_1	CG1561	CG1561	X	11520000	19	96	33	77	74	79	77	77	37	19	73	73	73	13	73	73	32	79	92	76	19	96	99	33	33	31	79	76	79	16	17	72	19	79	43	73	39	99	76	93	73	79	71	43	54
CG15611-PA_1	CG15611-PA	CG15611	2R	12990000	74	94	75	13	41	77	14	77	78	71	93	74	78	28	73	79	73	78	74	53	76	76	77	66	71	73	77	16	46	73	78	71	75	73	76	76	73	49	71	76	78	19	79	76	23
CG15611-PB_1	CG15611-PB	CG15611	2R	12910000	74	94	75	13	41	77	14	77	78	71	99	74	78	28	73	74	73	78	74	99	76	76	71	66	71	73	79	16	46	73	78	71	75	73	76	76	73	48	71	76	78	14	75	76	29
CG15628_1	CG15628	CG15628	2L	4820000	62	96	42	49	46	46	42	47	46	46	46	46	47	46	46	46	32	36	42	62	86	32	46	47	46	96	46	47	49	46	42	46	48	96	46	63	46	46	37	47	42	43	46	47	36
CG15645-PA_1	CG15645-PA	CG15645	X	15470000	73	61	61	71	71	66	71	71	76	33	73	73	73	71	71	73	71	71	21	73	73	71	33	26	73	76	63	71	21	71	33	71	71	29	73	21	73	23	71	73	73	71	73	71	73
CG15658_1	CG15658	CG15658	2R	17110000	66	68	66	25	63	53	63	68	78	62	68	62	68	66	66	63	58	62	66	62	72	62	63	62	68	68	68	62	66	28	58	68	53	28	63	22	66	58	56	23	66	55	56	68	58
CG15666_1	CG15666	CG15666	2R	17220000	66	68	66	25	63	53	63	68	96	62	68	62	68	66	66	63	58	66	66	62	92	62	63	66	98	68	68	66	66	28	58	68	53	28	63	22	66	58	56	23	66	55	56	68	58
CG15669-PA_1	CG15669-PA	CG15669	2R	17400000	66	68	99	25	93	59	63	68	66	69	98	92	68	69	66	69	58	64	66	62	62	62	63	64	99	68	98	64	69	28	58	68	59	69	63	22	26	59	56	63	69	55	56	68	58
CG15669-PB_1	CG15669-PB	CG15669	2R	17400000	66	68	99	25	93	59	63	68	66	69	98	92	68	69	66	69	58	64	66	62	62	62	63	64	99	68	98	64	69	28	58	68	59	69	63	22	26	59	56	63	69	55	56	68	58
CG15669-PC_1	CG15669-PC	CG15669	2R	17410000	66	68	99	25	93	59	63	68	66	69	98	92	68	69	66	69	58	64	66	62	62	62	63	64	99	68	98	64	69	28	58	68	59	69	63	22	26	59	56	63	69	55	56	68	58
CG15669-PD_1	CG15669-PD	CG15669	2R	17390000	66	68	99	25	93	59	63	68	66	69	98	92	68	69	66	69	58	64	66	62	62	62	63	64	99	68	98	64	69	28	58	68	59	69	63	22	26	59	56	63	69	55	56	68	58
CG15669-PE_1	CG15669-PE	CG15669	2R	17400000	66	68	99	25	93	59	63	68	66	69	98	92	68	69	66	69	58	64	66	62	62	62	63	64	99	68	98	64	69	28	58	68	59	69	63	22	26	59	56	63	69	55	56	68	58
CG15669-PF_1	CG15669-PF	CG15669	2R	17400000	66	68	99	25	93	59	63	68	66	69	98	92	68	69	66	69	58	64	66	62	62	62	63	64	99	68	98	64	69	28	58	68	59	69	63	22	26	59	56	63	69	55	56	68	58
CG15669-PI_1	CG15669-PI	CG15669	2R	17390000	66	68	99	25	93	59	63	68	66	69	98	92	68	69	66	69	58	64	66	62	62	62	63	64	99	68	98	64	69	28	58	68	59	69	63	22	26	59	56	63	69	55	56	68	58
CG15669-PJ_1	CG15669-PJ	CG15669	2R	17390000	66	68	99	25	93	59	63	68	66	69	98	92	68	69	66	69	58	64	66	62	62	62	63	64	99	68	98	64	69	28	58	68	59	69	63	22	26	59	56	63	69	55	56	68	58
CG15669-PK_1	CG15669-PK	CG15669	2R	17390000	66	68	99	25	93	59	63	68	66	69	98	92	68	69	66	69	58	64	66	62	62	62	63	64	99	68	98	64	69	28	58	68	59	69	63	22	26	59	56	63	69	55	56	68	58
CG1567_1	CG1567	CG1567	X	10890000	53	96	99	97	97	99	93	97	33	53	93	53	93	53	33	43	32	93	97	97	53	77	73	33	33	51	93	71	94	57	57	59	52	97	93	94	95	73	97	73	93	33	91	43	34
CG15673_1	CG15673	CG15673	2R	17490000	66	68	99	25	93	59	63	68	66	69	98	92	68	69	66	69	58	64	66	62	62	62	63	64	99	68	98	64	69	28	58	68	56	69	63	22	26	59	59	63	69	55	56	68	58
CG15695_1	CG15695	CG15695	3R	16730000	31	75	52	47	71	69	61	55	99	77	67	79	67	39	79	57	79	77	35	31	99	37	31	57	74	65	75	94	79	78	41	35	34	47	59	44	74	94	31	91	41	45	39	55	35
CG15696_1	CG15696	CG15696	3R	16650000	91	75	52	47	71	64	61	55	79	77	67	79	67	39	79	57	79	77	35	31	99	37	31	57	74	65	75	94	79	78	41	35	34	47	59	44	74	94	31	71	41	45	39	55	35
CG15704_1	CG15704	CG15704	2R	12180000	74	74	75	13	71	71	11	71	76	79	61	74	73	26	75	79	73	76	79	75	79	76	79	66	73	73	73	66	76	91	73	79	79	73	76	76	73	73	79	76	75	14	75	76	79
CG15715_1	CG15715	CG15715	3L	15850000	44	72	46	37	27	47	44	47	32	47	37	37	72	92	37	91	74	92	42	72	75	47	92	97	47	37	92	77	47	42	72	46	79	42	34	46	42	27	72	44	37	92	76	77	42
CG1572_1	CG1572	CG1572	X	11540000	19	96	33	77	74	79	77	77	37	19	73	73	73	13	73	73	32	79	92	76	11	96	99	33	33	31	79	76	79	16	17	72	19	79	43	73	39	99	76	93	73	79	71	43	54
CG15727_1	CG15727	CG15727	X	12500000	13	33	76	77	37	77	76	76	36	76	73	73	73	77	73	73	31	76	75	71	33	71	36	53	37	31	76	76	77	31	36	71	37	73	43	73	31	76	71	53	93	73	71	33	51
CG15738_1	CG15738	CG15738	X	11790000	17	36	93	77	74	77	77	79	37	77	73	73	73	17	73	73	32	77	39	79	13	19	37	33	37	31	77	77	73	19	17	72	17	73	43	79	33	17	79	49	73	73	71	43	54
CG15739_1	CG15739	CG15739	X	11760000	17	36	93	77	74	77	77	79	37	77	73	73	73	13	73	73	32	77	39	76	19	16	37	33	39	31	77	79	73	16	17	72	17	73	43	79	33	17	76	49	73	79	71	43	54
CG15741_1	CG15741	CG15741	X	11590000	19	96	33	77	74	77	77	77	37	99	73	73	73	13	73	73	32	79	99	76	11	16	99	33	33	31	79	76	73	16	17	72	19	73	43	73	33	19	76	93	73	79	71	43	54
CG15744_1	CG15744	CG15744	X	13160000	16	73	76	77	77	73	61	73	63	73	73	73	73	71	73	73	61	53	93	61	63	71	63	53	79	71	73	71	73	71	93	71	67	73	73	71	71	73	71	56	79	73	79	63	56
CG15745-PA_1	CG15745-PA	CG15745	X	13200000	16	73	76	77	77	73	91	73	63	73	73	73	76	71	73	73	91	93	93	91	63	71	63	53	71	71	73	71	73	71	93	71	67	73	73	71	71	73	71	56	79	73	76	93	56
CG15745-PB_1	CG15745-PB	CG15745	X	13200000	16	73	76	77	77	73	91	73	63	73	73	73	76	71	73	73	91	93	93	91	63	71	63	53	71	71	73	71	73	71	93	71	67	73	73	71	71	73	71	56	79	73	76	93	56
CG15747_1	CG15747	CG15747	X	13200000	16	73	76	77	77	73	91	73	63	73	73	73	76	71	73	73	91	93	93	91	63	71	63	53	71	71	73	71	73	71	93	71	67	73	73	71	71	73	71	56	79	73	76	93	56
CG1575_1	CG1575	CG1575	X	7990000	64	54	43	53	43	47	61	51	23	51	61	44	21	47	69	47	47	67	93	54	67	61	47	67	59	64	54	23	51	67	44	67	51	67	29	73	53	67	57	41	77	57	63	43	64
CG15760_1	CG15760	CG15760	X	13560000	13	91	71	71	67	93	61	71	63	63	91	71	91	61	71	73	71	71	71	71	63	71	63	51	71	91	73	71	71	61	13	71	67	71	93	71	71	73	71	59	71	61	63	76	91
CG15765_1	CG15765	CG15765	X	5740000	43	47	97	97	43	43	47	43	41	62	47	47	37	43	37	91	33	37	73	31	43	41	37	31	41	47	47	39	47	47	47	47	47	43	37	71	43	97	43	33	97	43	41	33	93
CG1577_1	CG1577	CG1577	2R	3560000	43	91	51	76	43	13	43	71	43	76	43	43	41	13	16	73	43	13	53	41	13	13	56	83	73	86	19	43	41	16	13	11	76	13	53	13	81	73	13	41	73	41	19	73	73
CG15772_1	CG15772	CG15772	X	5630000	43	47	47	97	43	43	47	43	41	62	47	47	37	43	37	31	33	37	73	31	43	41	37	31	41	43	43	95	47	47	43	47	47	43	37	71	43	47	43	33	37	43	41	33	43
CG1578_1	CG1578	CG1578	X	11760000	17	36	93	77	74	77	77	79	37	77	73	73	73	13	73	73	32	77	39	76	19	16	37	33	39	31	77	79	73	16	17	72	17	73	43	79	33	17	76	49	73	79	71	43	54
CG15792_1	CG15792	CG15792	2R	20380000	44	48	48	44	26	44	54	28	45	55	46	64	66	25	96	45	54	48	66	47	55	26	44	48	46	45	28	54	29	47	64	46	48	44	48	45	54	66	54	46	24	66	46	49	44
CG15793_1	CG15793	CG15793	X	9130000	53	23	53	97	57	43	51	59	53	51	41	57	41	57	51	41	91	53	43	53	54	27	43	47	33	59	53	73	21	54	53	51	54	53	23	53	23	23	57	45	53	43	57	43	51
CG15797_1	CG15797	CG15797	X	9050000	59	23	53	27	57	43	51	59	53	51	41	57	41	57	51	41	51	53	43	53	54	27	49	47	59	59	59	79	21	54	53	51	53	59	23	53	23	29	57	45	53	49	57	43	51
CG15800_1	CG15800	CG15800	2R	19640000	48	48	28	48	26	48	58	21	41	55	46	48	66	21	54	45	48	48	66	47	55	26	48	48	46	44	28	48	27	27	68	46	44	48	48	45	54	65	54	46	24	68	46	48	44
CG15803_1	CG15803	CG15803	3R	14160000	71	38	62	77	79	77	78	23	33	77	94	41	94	94	34	97	34	93	31	84	34	37	71	71	99	71	34	94	74	38	91	33	74	63	24	33	39	71	93	61	91	44	34	98	73
CG15811_1	CG15811	CG15811	3L	4140000	55	35	35	57	99	36	34	59	56	96	57	36	38	38	56	96	96	46	96	56	37	56	26	59	29	55	56	55	59	35	98	57	57	25	57	57	59	95	56	56	57	56	57	47	57
CG15814_1	CG15814	CG15814	X	17760000	61	49	61	63	91	63	23	93	21	61	21	91	69	61	61	66	26	61	91	22	61	29	61	69	63	61	41	26	69	41	61	61	61	23	69	61	69	93	26	61	59	61	66	65	69
CG15817_1	CG15817	CG15817	3R	25050000	39	46	26	27	35	42	35	42	52	35	47	36	42	42	45	35	42	47	32	42	49	45	25	52	97	55	44	46	45	57	32	32	62	45	47	44	45	35	45	45	32	54	32	45	42
CG1582_1	CG1582	CG1582	X	10790000	53	56	59	37	57	57	53	59	33	53	33	53	33	53	33	43	99	33	57	37	53	77	73	33	93	51	53	71	54	57	57	51	52	57	53	54	55	73	57	73	39	33	31	43	34
CG15822_1	CG15822	CG15822	3L	2150000	25	48	38	94	59	26	48	26	26	26	57	24	38	49	56	36	56	36	26	28	37	53	43	29	48	49	26	87	28	47	58	25	25	35	27	47	28	26	58	43	46	56	47	46	23
CG15825_1	CG15825	CG15825	2L	19110000	43	96	41	46	46	16	46	73	41	46	42	43	71	49	16	73	43	41	41	46	76	46	47	83	73	86	41	43	46	76	43	46	46	13	73	46	81	43	43	41	73	43	13	76	76
CG15828_1	CG15828	CG15828	2L	9640000	63	51	66	53	73	43	51	43	86	53	46	33	93	36	93	53	63	13	93	56	31	53	53	53	56	96	56	93	53	43	51	51	53	93	93	73	63	53	91	99	63	93	43	63	53
CG1584_1	CG1584	CG1584	2R	5860000	41	16	41	71	46	13	78	76	41	73	73	73	48	19	28	75	23	11	71	41	23	16	51	19	78	75	19	41	21	21	13	71	41	13	55	73	71	73	13	41	43	41	13	26	73
CG15855_1	CG15855	CG15855	3L	3930000	55	35	35	59	49	96	34	59	56	49	57	36	38	38	56	96	46	33	29	98	37	53	23	59	46	57	56	27	56	95	48	55	57	95	57	97	56	55	56	93	56	56	57	47	97
CG15860_1	CG15860	CG15860	2R	21110000	44	48	48	44	26	44	54	28	45	55	46	64	66	25	46	45	24	98	66	47	55	26	44	48	46	45	28	24	24	47	64	46	48	94	48	45	54	66	54	46	24	66	46	45	44
CG15862-PD_1	CG15862-PD	CG15862	2R	5990000	41	16	41	71	46	13	73	76	41	73	73	13	48	19	28	75	23	11	71	41	23	16	51	19	78	75	19	41	21	21	13	71	41	13	55	73	71	73	13	41	43	91	13	26	73
CG15863_1	CG15863	CG15863	2R	5870000	41	16	41	71	46	13	78	76	41	73	73	73	48	19	28	75	23	11	71	41	23	16	51	19	78	75	19	41	21	21	13	71	41	13	55	73	71	73	13	41	43	41	13	26	73
CG15864_1	CG15864	CG15864	3R	4460000	72	47	35	32	32	36	34	72	47	49	36	27	32	22	72	31	22	46	42	71	79	42	32	32	77	36	32	37	26	32	72	32	77	76	42	76	36	72	37	32	72	22	31	42	36
CG15881-PA_1	CG15881-PA	CG15881	3L	19850000	32	97	35	37	37	37	34	72	97	79	77	27	72	22	72	75	72	42	42	72	72	72	32	32	77	72	72	37	72	72	72	42	79	42	42	36	36	77	72	42	77	72	92	72	32
CG15881-PB_1	CG15881-PB	CG15881	3L	19870000	32	97	35	37	37	37	34	72	97	79	77	27	72	22	72	75	72	42	42	72	72	72	32	32	77	72	72	37	72	72	72	42	79	42	42	36	36	77	72	42	77	72	92	79	32
CG15890_1	CG15890	CG15890	X	14660000	73	63	61	71	71	61	71	71	71	63	43	23	75	61	73	73	71	21	61	66	63	71	61	56	73	41	63	73	71	61	33	71	64	61	43	61	73	23	71	73	73	61	63	71	73
CG15891_1	CG15891	CG15891	X	6160000	93	44	57	97	49	93	97	47	45	69	47	94	37	43	37	99	33	57	73	31	93	45	37	55	45	97	47	37	47	97	47	97	47	97	37	75	49	57	43	37	97	49	49	59	33
CG15899_1	CG15899	CG15899	X	6160000	93	44	57	97	49	93	97	47	45	69	47	94	37	43	37	99	33	57	73	31	93	45	37	55	45	97	47	37	47	97	47	97	47	97	37	75	49	57	43	37	97	49	49	59	33
CG15909_1	CG15909	CG15909	2R	2720000	43	91	41	76	43	13	43	71	43	46	43	43	41	43	16	73	43	43	53	41	13	43	46	83	73	86	49	43	41	16	43	41	76	13	93	43	81	73	43	41	73	41	16	73	73
CG1591_1	CG1591	CG1591	X	13110000	19	73	96	77	77	73	61	73	33	73	73	73	73	71	73	73	61	53	93	61	33	71	33	53	79	71	73	71	73	71	33	71	37	73	73	79	71	73	71	59	79	73	79	63	56
CG15914_1	CG15914	CG15914	X	15760000	73	41	46	71	71	99	71	71	76	36	21	73	13	76	71	73	71	71	23	23	79	71	66	21	79	76	46	71	21	91	36	71	79	21	73	21	73	73	79	79	73	79	73	71	73
CG15922_1	CG15922	CG15922	3R	16390000	71	75	42	47	71	31	31	45	74	77	77	74	77	37	74	57	74	79	35	31	97	37	31	57	74	35	75	94	71	78	41	35	34	49	44	44	77	31	34	41	41	45	34	55	35
CG15929_1	CG15929	CG15929	X	5640000	43	47	47	97	43	43	47	43	41	62	47	47	37	43	37	31	33	37	73	31	43	41	37	31	41	43	43	95	47	47	43	47	47	43	37	71	43	47	43	33	37	43	41	33	43
CG1594_1	CG1594	CG1594	X	11200000	93	76	33	77	79	72	97	77	37	93	73	93	73	93	93	93	32	73	79	79	99	76	73	33	33	91	93	71	76	96	97	99	92	76	43	77	75	73	76	93	73	79	71	43	59
CG1597_1	CG1597	CG1597	X	11240000	13	76	33	77	79	72	77	77	37	13	73	73	73	13	73	73	32	73	72	79	11	76	73	33	33	31	73	71	76	16	17	72	19	76	43	79	75	73	76	53	73	79	71	43	51
CG1599_1	CG1599	CG1599	2R	5630000	41	11	41	71	43	13	79	71	41	73	73	73	48	19	28	75	23	11	71	41	23	11	51	19	72	75	19	41	21	21	13	71	41	13	55	73	71	73	13	41	93	41	13	23	73
CG1600-PA_1	CG1600-PA	CG1600	2R	3470000	43	91	51	76	43	13	43	71	43	76	43	43	41	13	16	73	43	13	53	41	13	13	56	83	73	86	19	43	41	16	13	11	76	13	53	13	81	73	13	41	73	41	16	73	73
CG1600-PB_1	CG1600-PB	CG1600	2R	3470000	43	91	51	76	43	13	43	71	43	76	43	43	41	13	16	73	43	13	53	41	13	13	56	83	73	86	19	43	41	16	13	11	76	13	53	13	81	73	13	41	73	41	16	73	73
CG1600-PC_1	CG1600-PC	CG1600	2R	3450000	43	91	51	76	43	13	43	71	43	76	43	43	41	13	16	73	43	13	53	41	13	13	56	83	73	86	19	43	41	16	13	11	76	13	53	13	81	73	13	41	73	41	16	73	73
CG1600-PD_1	CG1600-PD	CG1600	2R	3470000	43	91	51	76	43	13	43	71	43	76	43	43	41	13	16	73	43	13	53	41	13	13	56	83	73	86	19	43	41	16	13	11	76	13	53	13	81	73	13	41	73	41	16	73	73
CG1603_1	CG1603	CG1603	2R	3570000	43	11	51	76	43	13	43	71	43	76	43	43	41	13	16	73	43	13	53	41	13	13	56	83	73	86	19	43	41	16	13	11	76	13	53	13	81	73	13	41	73	41	19	73	73
CG1605_1	CG1605	CG1605	2R	3460000	43	91	51	76	43	13	43	71	43	76	43	43	41	13	16	73	43	13	53	41	13	13	56	83	73	86	19	43	41	16	13	11	76	13	53	13	81	73	13	41	73	41	16	73	73
CG1607_1	CG1607	CG1607	3R	27340000	42	67	42	67	35	42	46	44	47	47	47	46	47	66	55	37	62	55	34	42	42	46	37	54	57	52	47	42	47	57	52	52	42	49	54	47	47	57	47	47	42	42	47	52	42
CG1609_1	CG1609	CG1609	3R	27190000	42	67	42	67	35	42	46	44	47	47	47	46	47	66	55	37	62	55	34	42	42	46	37	54	57	52	47	42	47	57	52	52	42	49	54	47	47	57	47	47	42	42	47	52	42
CG1615_1	CG1615	CG1615	X	10750000	53	56	59	37	57	57	53	52	33	53	33	53	33	53	33	43	99	33	57	37	53	77	73	33	93	51	53	71	54	57	57	51	52	57	53	54	55	73	57	73	37	33	31	43	34
CG1618_1	CG1618	CG1618	X	13160000	16	73	76	77	77	73	61	73	63	73	73	73	73	71	73	73	61	53	93	61	63	71	63	53	79	71	73	71	73	71	93	71	67	73	73	71	71	73	71	56	79	73	79	63	56
CG1620_1	CG1620	CG1620	2R	3350000	43	91	91	76	43	13	43	71	43	76	43	43	41	13	16	73	43	13	53	41	13	13	96	83	73	86	19	43	41	16	13	11	76	13	53	13	81	73	13	41	73	41	16	73	73
CG1621_1	CG1621	CG1621	2R	2900000	43	91	41	76	43	13	43	71	43	46	43	43	41	43	16	73	43	43	53	41	13	43	46	83	73	86	49	43	41	16	93	41	76	13	53	43	81	73	43	41	73	41	16	73	73
CG1623_1	CG1623	CG1623	2R	5530000	41	11	41	71	43	13	73	71	41	73	73	73	48	19	28	75	23	11	71	41	23	11	51	19	72	75	19	41	21	21	13	71	43	13	55	73	71	73	13	41	73	41	13	23	93
CG1634-PA_1	CG1634-PA	CG1634	X	8410000	67	54	43	27	47	47	61	51	53	53	63	44	41	47	63	49	43	67	43	54	69	59	47	64	56	61	53	77	23	66	44	67	51	57	23	73	23	67	57	49	73	97	67	43	63
CG1634-PB_1	CG1634-PB	CG1634	X	8490000	67	54	43	27	47	47	61	51	53	53	63	44	41	47	69	41	43	69	43	54	66	59	47	64	56	61	53	77	23	66	64	67	51	57	27	73	23	67	57	45	73	47	67	43	63
CG1634-PC_1	CG1634-PC	CG1634	X	8410000	67	54	43	27	47	47	61	51	53	53	63	44	41	47	63	49	43	67	43	54	69	59	47	64	56	61	53	77	23	66	44	67	51	57	23	73	23	67	57	49	73	97	67	43	63
CG1634-PD_1	CG1634-PD	CG1634	X	8410000	67	54	43	27	47	47	61	51	53	53	63	44	41	47	63	49	43	67	43	54	69	59	47	64	56	61	53	77	23	66	44	67	51	57	23	73	23	67	57	49	73	97	67	43	63
CG1634-PE_1	CG1634-PE	CG1634	X	8490000	67	54	43	27	47	47	61	51	53	53	63	44	41	47	69	41	43	69	43	54	66	59	47	64	56	61	53	77	23	66	64	67	51	57	27	73	23	67	57	45	73	47	67	43	63
CG1634-PF_1	CG1634-PF	CG1634	X	8410000	67	54	43	27	47	47	61	51	53	53	63	44	41	47	63	49	43	67	43	54	69	59	47	64	56	61	53	77	23	66	44	67	51	57	23	73	23	67	57	49	73	97	67	43	63
CG1634-PG_1	CG1634-PG	CG1634	X	8400000	67	54	43	27	47	47	61	51	53	53	63	44	41	47	63	47	43	67	43	54	69	59	47	64	56	61	53	77	23	66	44	67	51	57	23	73	23	67	57	41	73	97	67	43	63
CG1634-PH_1	CG1634-PH	CG1634	X	8410000	67	54	43	27	47	47	61	51	53	53	63	44	41	47	63	49	43	67	43	54	69	59	47	64	56	61	53	77	23	66	44	67	51	57	23	73	23	67	57	49	73	97	67	43	63
CG1634-PI_1	CG1634-PI	CG1634	X	8490000	67	54	43	27	47	47	61	51	53	53	63	44	41	47	69	41	43	69	43	54	66	59	47	64	56	61	53	77	23	66	64	67	51	57	27	73	23	67	57	45	73	47	67	43	63
CG1635_1	CG1635	CG1635	3R	27380000	42	67	42	67	35	42	46	44	47	47	47	46	47	66	55	37	62	55	34	42	42	46	37	54	57	52	47	42	47	57	52	52	42	49	54	47	47	57	47	47	42	42	47	52	42
CG1637-PA_1	CG1637-PA	CG1637	X	10760000	53	56	59	37	57	57	53	52	33	53	33	53	33	53	33	43	99	33	57	37	53	77	73	33	93	51	53	71	54	57	57	51	52	57	53	54	55	73	57	73	37	33	31	43	34
CG1637-PB_1	CG1637-PB	CG1637	X	10760000	53	56	59	37	57	57	53	52	33	53	33	53	33	53	33	43	99	33	57	37	53	77	73	33	93	51	53	71	54	57	57	51	52	57	53	54	55	73	57	73	37	33	31	43	34
CG1639_1	CG1639	CG1639	X	11220000	93	76	33	77	79	72	97	77	37	93	73	93	73	93	93	93	32	73	79	79	99	76	73	33	33	91	93	71	76	96	97	99	92	76	43	77	75	73	76	93	73	79	71	43	59
CG1643_1	CG1643	CG1643	X	7290000	64	54	99	96	46	43	61	57	53	69	51	94	29	47	69	47	93	67	43	54	67	57	49	69	59	64	54	29	51	63	44	67	49	67	29	23	51	57	53	47	29	52	66	53	64
CG1644_1	CG1644	CG1644	X	21410000	21	35	21	21	21	21	49	29	26	36	31	36	76	21	23	21	99	93	21	23	29	66	21	23	39	21	23	76	23	21	31	91	41	25	23	61	33	23	99	79	23	21	21	21	23
CG1646-PA_1	CG1646-PA	CG1646	3R	24690000	35	46	27	23	35	42	32	42	42	35	47	36	42	42	45	35	42	47	39	42	49	65	25	52	47	25	45	46	45	57	32	42	42	49	47	45	45	35	45	45	46	55	42	45	42
CG1646-PB_1	CG1646-PB	CG1646	3R	24690000	35	46	27	23	35	42	32	42	42	35	47	36	42	42	45	35	42	47	39	42	49	65	25	52	47	25	45	46	45	57	32	42	42	49	47	45	45	35	45	45	46	55	42	45	42
CG1646-PC_1	CG1646-PC	CG1646	3R	24690000	35	46	27	23	35	42	32	42	42	35	47	36	42	42	45	35	42	47	39	42	49	65	25	52	47	25	45	46	45	57	32	42	42	49	47	45	45	35	45	45	46	55	42	45	42
CG1646-PE_1	CG1646-PE	CG1646	3R	24690000	35	46	27	23	35	42	32	42	42	35	47	36	42	42	45	35	42	47	39	42	49	65	25	52	47	25	45	46	45	57	32	42	42	49	47	45	45	35	45	45	46	55	42	45	42
CG1646-PH_1	CG1646-PH	CG1646	3R	24700000	35	46	27	23	35	42	32	42	42	35	47	36	42	42	45	35	42	47	39	42	49	65	25	52	47	25	45	46	45	57	32	42	42	49	47	45	45	35	45	45	46	55	42	45	42
CG1647_1	CG1647	CG1647	3R	24620000	35	46	27	23	35	42	32	42	42	35	47	36	42	42	45	35	42	47	36	42	49	65	25	52	47	25	45	46	45	57	32	42	42	46	47	45	45	35	45	45	46	55	42	45	42
CG1662_1	CG1662	CG1662	X	13240000	19	99	79	79	97	73	91	79	63	93	99	79	79	91	79	73	91	99	99	91	63	71	63	59	71	91	73	71	79	91	93	71	67	79	93	71	71	73	71	56	79	99	99	99	59
CG1665_1	CG1665	CG1665	2R	5690000	41	19	41	71	43	13	78	79	41	73	73	73	48	19	28	75	23	11	71	41	23	19	51	19	72	75	19	41	21	21	13	71	41	13	55	73	71	73	13	41	43	41	13	23	73
CG1666_1	CG1666	CG1666	3R	24190000	36	46	27	26	35	42	32	42	54	37	46	36	44	42	47	36	42	47	36	44	49	65	25	62	47	26	46	46	45	57	32	42	42	46	47	46	45	35	47	45	46	56	42	45	42
CG1667_1	CG1667	CG1667	2R	5770000	41	16	41	71	49	13	78	76	41	73	73	73	48	19	28	75	23	11	71	41	23	16	51	19	79	75	19	41	21	21	13	71	41	13	55	73	71	73	13	41	43	41	13	29	73
CG1669_1	CG1669	CG1669	2R	3340000	43	91	91	76	43	13	43	71	43	76	43	43	41	13	16	73	43	13	53	41	13	13	96	83	73	86	19	43	41	16	13	11	76	13	53	13	81	73	13	41	73	41	16	73	73
CG1670_1	CG1670	CG1670	X	20320000	96	95	63	11	31	23	46	99	63	61	21	46	63	11	69	41	96	63	61	63	61	19	61	13	96	61	93	46	63	41	61	41	61	35	93	61	33	31	99	45	93	11	11	91	61
CG16705_1	CG16705	CG16705	3R	19520000	48	46	96	67	47	67	62	62	69	97	68	67	66	68	92	57	68	66	62	68	98	62	55	69	54	67	42	62	46	47	44	67	34	57	37	67	65	47	92	45	42	47	67	49	47
CG16707_1	CG16707	CG16707	3L	9630000	36	86	36	36	53	52	82	56	56	36	36	56	36	56	66	31	56	33	56	31	36	39	36	36	31	32	46	56	51	36	56	36	33	32	36	36	51	82	82	36	86	36	36	36	56
CG16708_1	CG16708	CG16708	3R	3380000	72	77	35	32	32	36	34	72	77	79	36	27	36	22	72	91	22	42	42	72	79	72	32	32	77	36	72	37	26	32	72	32	79	76	42	76	36	72	37	32	72	22	32	72	36
CG1671_1	CG1671	CG1671	2R	5740000	41	16	41	71	43	13	78	76	41	73	73	73	48	19	28	75	23	11	71	41	23	16	51	19	72	75	19	41	21	21	13	71	41	13	55	73	71	73	13	41	43	41	13	23	73
CG16720_1	CG16720	CG16720	2R	1.5e+07	61	61	61	79	58	67	23	49	47	68	46	52	68	68	65	63	49	68	49	61	66	66	49	28	46	48	59	48	22	69	48	48	57	47	62	46	57	48	41	56	48	58	57	69	48
CG16723_1	CG16723	CG16723	3R	19460000	49	46	96	67	47	67	62	62	69	97	68	67	66	68	69	57	68	66	62	68	98	62	55	69	54	67	42	62	46	47	44	67	39	57	37	67	65	47	52	45	42	47	67	49	47
CG16725_1	CG16725	CG16725	3L	16530000	24	72	47	37	27	47	44	47	42	47	37	37	72	42	77	91	74	92	42	72	75	37	41	47	47	77	42	77	47	42	71	32	77	42	34	46	42	27	72	44	37	42	76	77	42
CG16734_1	CG16734	CG16734	3R	5150000	79	47	36	39	32	36	34	72	47	49	36	27	32	32	79	36	29	46	42	71	79	42	92	32	77	96	32	39	36	32	72	32	79	79	99	79	36	79	36	32	79	22	31	49	36
CG16738_1	CG16738	CG16738	2L	3770000	62	64	32	46	46	66	66	46	76	46	46	67	97	47	36	46	72	66	99	66	86	76	96	47	63	97	86	47	66	36	46	36	86	32	36	73	36	76	36	76	46	96	56	76	36
CG16740_1	CG16740	CG16740	3R	14650000	71	38	62	37	39	34	32	34	34	77	47	71	34	44	34	47	34	44	35	34	34	37	61	31	44	35	35	94	79	38	41	35	74	64	34	34	39	91	44	61	91	42	34	48	38
CG16747-PA_1	CG16747-PA	CG16747	2R	9280000	73	98	28	71	53	23	23	76	73	28	91	58	73	73	78	75	23	23	43	43	53	55	43	93	75	78	79	73	71	51	73	73	23	23	73	95	53	73	98	71	71	91	28	71	43
CG16747-PB_1	CG16747-PB	CG16747	2R	9280000	73	98	28	71	53	23	23	76	73	28	91	58	73	73	78	75	23	23	43	43	53	55	43	93	75	78	79	73	71	51	73	73	23	23	73	95	53	73	98	71	71	91	28	71	43
CG16756_1	CG16756	CG16756	X	5240000	47	45	47	39	97	43	41	49	47	62	41	45	39	93	33	39	33	39	79	37	43	49	99	37	49	43	43	39	47	41	43	49	49	43	33	77	49	47	43	39	37	49	41	39	47
CG16758-PB_1	CG16758-PB	CG16758	3L	2530000	55	45	35	54	99	26	44	56	56	41	57	34	38	48	54	96	59	36	21	48	37	53	49	59	46	49	56	37	56	47	58	59	57	95	57	47	56	46	58	43	46	56	97	43	47
CG16758-PD_1	CG16758-PD	CG16758	3L	2530000	55	45	35	54	99	26	44	56	56	41	57	34	38	48	54	96	59	36	21	48	37	53	49	59	46	49	56	37	56	47	58	59	57	95	57	47	56	46	58	43	46	56	97	43	47
CG16758-PE_1	CG16758-PE	CG16758	3L	2540000	55	45	35	54	99	26	44	56	56	41	57	34	38	48	54	96	59	36	21	48	37	53	49	59	46	49	56	37	56	47	58	56	57	25	57	47	56	46	58	43	46	56	97	43	47
CG16758-PF_1	CG16758-PF	CG16758	3L	2530000	55	45	35	54	99	26	44	56	56	41	57	34	38	48	54	96	59	36	21	48	37	53	49	59	46	49	56	37	56	47	58	59	57	95	57	47	56	46	58	43	46	56	97	43	47
CG16758-PG_1	CG16758-PG	CG16758	3L	2530000	55	45	35	54	99	26	44	56	56	41	57	34	38	48	54	96	59	36	21	48	37	53	49	59	46	49	56	37	56	47	58	59	57	95	57	47	56	46	58	43	46	56	97	43	47
CG16758-PH_1	CG16758-PH	CG16758	3L	2530000	55	45	35	54	99	26	44	56	56	41	57	34	38	48	54	96	59	36	21	48	37	53	49	59	46	49	56	37	56	47	58	59	57	95	57	47	56	46	58	43	46	56	97	43	47
CG16771_1	CG16771	CG16771	2L	19430000	43	96	41	46	46	16	46	73	41	48	49	43	71	49	16	73	43	41	41	46	16	46	47	83	73	86	41	43	46	16	43	46	46	13	73	46	81	43	43	41	73	41	13	76	76
CG16772_1	CG16772	CG16772	2L	20110000	43	91	41	46	46	16	46	73	43	48	43	43	41	43	16	73	43	43	43	46	18	43	47	83	73	86	41	43	46	16	43	46	76	13	73	43	81	43	43	41	73	41	13	76	76
CG16786_1	CG16786	CG16786	2R	19990000	44	48	28	44	26	44	54	25	45	55	46	64	66	25	54	45	54	49	66	47	55	26	44	48	46	49	28	54	26	27	64	46	48	44	48	45	54	66	54	46	24	66	46	44	44
CG16787_1	CG16787	CG16787	2R	19850000	44	48	28	44	26	44	54	25	45	55	46	64	66	25	54	45	44	49	66	47	55	26	44	48	46	44	28	44	27	27	64	46	48	44	48	45	54	66	54	46	24	64	46	44	44
CG16788_1	CG16788	CG16788	3R	5390000	73	47	46	33	42	36	35	72	47	49	36	27	32	32	73	36	23	46	42	71	79	42	42	39	77	76	32	46	36	42	79	32	76	74	73	34	36	73	46	42	73	22	41	49	36
CG16789_1	CG16789	CG16789	3R	5350000	73	47	46	33	42	36	35	72	47	49	36	27	32	32	73	36	23	46	42	71	79	42	42	39	77	76	32	46	36	42	79	32	76	74	73	34	36	73	46	42	73	22	41	49	36
CG16790_1	CG16790	CG16790	3R	5420000	73	47	46	33	42	96	35	72	47	49	36	27	32	32	73	96	23	46	42	71	79	42	42	39	77	76	92	46	36	42	79	32	76	74	73	34	36	93	46	42	73	22	41	49	36
CG16791_1	CG16791	CG16791	3R	17200000	37	76	62	47	77	68	67	65	61	77	67	71	67	32	77	67	71	77	35	31	92	37	36	67	74	65	75	94	77	78	46	37	34	77	61	44	74	54	37	61	41	45	36	67	37
CG16792_1	CG16792	CG16792	2R	8130000	53	58	51	21	53	58	43	71	43	23	51	19	73	73	28	75	23	53	53	59	53	15	53	25	98	53	49	23	51	58	48	79	48	23	55	59	13	58	13	53	71	59	58	43	53
CG16807_1	CG16807	CG16807	3L	16380000	44	72	47	37	27	47	44	47	92	47	37	37	72	42	37	91	74	92	42	72	75	37	41	47	47	37	42	77	47	42	71	92	79	42	34	46	42	27	72	44	37	42	76	77	42
CG1681_1	CG1681	CG1681	X	13420000	13	39	71	79	67	73	61	71	63	63	31	71	71	61	71	73	71	99	71	71	63	71	63	51	71	31	73	71	71	61	93	71	67	79	33	71	71	73	71	56	71	69	63	76	51
CG16812_1	CG16812	CG16812	2L	13210000	43	91	56	46	43	43	73	46	46	47	46	43	46	41	53	46	56	53	56	46	41	36	44	43	43	47	51	43	46	46	43	46	53	41	46	47	43	43	56	41	53	41	43	41	53
CG16820_1	CG16820	CG16820	2L	13160000	43	91	56	46	43	43	73	46	46	47	46	43	46	41	53	46	56	53	56	46	41	36	44	43	93	47	51	43	46	46	93	46	53	41	46	97	43	43	56	41	53	41	43	41	53
CG1683_1	CG1683	CG1683	X	10700000	53	56	59	37	59	57	53	52	33	53	33	53	33	53	93	43	99	33	57	37	53	77	73	33	93	51	57	71	54	57	57	51	52	57	53	54	55	73	57	73	37	33	31	43	34
CG16854_1	CG16854	CG16854	2L	11080000	43	91	46	83	46	43	43	53	86	47	56	53	46	46	83	56	53	93	46	46	51	46	83	43	46	57	41	43	51	43	73	81	83	43	43	47	42	43	46	41	57	41	43	51	53
CG16865_1	CG16865	CG16865	2L	13820000	43	91	56	86	42	43	73	56	46	47	46	43	52	49	93	56	56	59	56	46	41	36	44	43	91	47	51	43	46	46	43	86	53	41	46	47	53	43	56	41	93	41	43	41	52
CG16868_1	CG16868	CG16868	2R	16160000	48	78	68	48	58	57	63	48	67	48	46	52	68	69	65	43	48	68	68	61	68	62	58	58	47	68	68	68	29	48	68	68	57	47	42	68	58	48	68	59	69	59	58	45	48
CG16873_1	CG16873	CG16873	2L	13950000	43	91	56	86	42	43	73	56	46	47	46	43	52	49	53	56	56	51	56	46	41	36	44	43	91	47	91	43	46	46	43	86	53	41	46	47	53	43	56	41	53	41	43	41	52
CG16879_1	CG16879	CG16879	2L	14230000	43	91	56	86	42	93	93	56	46	49	96	43	52	49	57	56	56	51	56	96	41	36	43	43	91	49	41	43	96	46	43	86	53	41	96	49	43	93	56	96	53	41	93	91	52
CG1688_1	CG1688	CG1688	2R	5650000	41	11	41	71	43	13	79	71	41	73	73	73	48	19	28	75	23	11	71	41	23	11	51	19	72	75	19	41	21	21	13	71	41	13	55	73	71	73	13	41	93	41	13	23	73
CG16884_1	CG16884	CG16884	2L	13650000	43	91	56	86	42	43	73	56	46	47	46	43	59	49	53	56	56	53	56	46	41	36	44	43	93	47	51	43	46	46	43	86	53	41	46	47	53	43	56	41	93	41	43	41	52
CG16885_1	CG16885	CG16885	2L	13890000	43	91	56	86	42	43	73	56	46	47	46	43	52	49	93	56	56	59	56	46	41	36	44	43	91	47	51	43	46	46	43	86	53	41	46	47	53	43	56	41	93	41	43	41	52
CG16892_1	CG16892	CG16892	X	9160000	53	23	53	47	57	43	51	59	53	51	41	57	41	57	51	41	91	53	43	53	54	27	43	47	33	59	53	73	21	54	53	51	54	53	23	53	23	23	57	45	53	43	57	43	51
CG1690_1	CG1690	CG1690	2R	5520000	41	11	41	71	43	13	73	71	41	73	73	73	48	19	28	75	23	11	71	41	23	11	51	19	72	75	19	41	21	21	13	71	43	13	55	73	71	73	13	41	73	41	13	23	93
CG16901-PA_1	CG16901-PA	CG16901	3R	9600000	34	74	44	41	44	41	39	41	43	32	34	43	74	37	41	74	41	41	74	49	89	44	46	73	45	97	41	47	41	49	99	41	47	47	41	42	71	49	43	41	87	49	49	34	33
CG16901-PB_1	CG16901-PB	CG16901	3R	9580000	34	74	44	41	44	41	39	41	43	32	34	43	74	37	41	74	41	41	74	49	89	44	46	73	45	97	41	47	41	42	89	41	47	47	41	42	71	42	43	41	87	49	49	34	33
CG16901-PC_1	CG16901-PC	CG16901	3R	9580000	34	74	44	41	44	41	39	41	43	32	34	43	74	37	41	74	41	41	74	49	89	44	46	73	45	97	41	47	41	42	89	41	47	47	41	42	71	42	43	41	87	49	49	34	33
CG16901-PD_1	CG16901-PD	CG16901	3R	9510000	37	74	44	41	44	41	37	41	43	32	37	43	74	37	41	74	41	41	74	43	89	44	46	73	45	27	41	47	41	42	89	41	47	47	41	42	71	42	43	41	87	49	43	34	33
CG16901-PE_1	CG16901-PE	CG16901	3R	9580000	34	74	44	41	44	41	39	41	43	32	34	43	74	37	41	74	41	41	74	49	89	44	46	73	45	97	41	47	41	42	89	41	47	47	41	42	71	42	43	41	87	49	49	34	33
CG1691_1	CG1691	CG1691	X	10640000	53	56	59	37	59	57	53	52	33	53	33	53	33	53	53	43	59	33	97	37	53	77	73	33	53	51	57	71	54	57	57	51	52	57	53	54	55	73	57	73	97	33	31	43	34
CG16910_1	CG16910	CG16910	2R	20260000	44	48	48	44	26	44	54	29	45	55	46	64	69	25	59	45	54	49	66	47	55	26	44	48	46	45	28	54	26	97	64	46	48	44	48	45	54	66	54	46	24	66	46	44	44
CG16916_1	CG16916	CG16916	X	10950000	53	96	39	97	77	79	63	77	33	53	93	53	93	53	33	43	32	93	77	97	53	77	73	33	33	51	63	71	74	57	57	59	52	77	93	94	75	73	77	73	93	33	91	43	94
CG1692_1	CG1692	CG1692	X	20360000	66	35	93	11	31	29	46	39	63	91	21	46	93	11	63	41	96	63	61	63	61	15	61	13	36	61	63	46	63	41	61	41	61	35	63	61	33	39	34	45	93	11	11	61	69
CG16926_1	CG16926	CG16926	2R	15350000	41	69	61	46	58	57	23	48	47	48	46	52	68	68	65	93	44	68	48	61	66	69	98	58	49	48	58	48	28	68	48	48	57	47	42	46	51	48	41	59	48	58	59	45	48
CG16928_1	CG16928	CG16928	2L	11270000	49	91	46	83	46	43	43	53	76	47	56	53	46	46	83	56	53	43	46	46	51	46	73	43	46	99	41	43	56	43	73	81	83	43	43	47	42	43	46	41	57	41	43	51	53
CG1693-PG_1	CG1693-PG	CG1693	X	21260000	91	35	29	21	91	21	44	21	26	36	31	36	76	21	23	91	94	93	21	23	91	66	91	23	34	21	93	76	23	21	31	91	41	25	93	61	33	93	34	76	23	21	21	91	23
CG16932-PA_1	CG16932-PA	CG16932	2R	20520000	44	48	48	44	26	44	54	28	45	55	46	64	66	25	46	45	24	48	66	47	55	26	44	48	46	45	28	24	24	47	64	46	48	44	48	45	54	66	54	46	24	66	46	45	44
CG16932-PB_1	CG16932-PB	CG16932	2R	20520000	44	48	48	44	26	44	54	28	45	55	46	64	66	25	46	45	24	48	66	47	55	26	44	48	46	45	28	24	24	47	64	46	48	44	48	45	54	66	54	46	24	66	46	45	44
CG16932-PC_1	CG16932-PC	CG16932	2R	20520000	44	48	48	44	26	44	54	28	45	55	46	64	66	25	46	45	24	48	66	47	55	26	44	48	46	45	28	24	24	47	64	46	48	44	48	45	54	66	54	46	24	66	46	45	44
CG16935_1	CG16935	CG16935	2R	9780000	73	48	78	71	92	76	73	76	42	26	41	53	73	79	78	75	73	72	42	45	53	75	43	23	75	76	73	13	71	91	73	53	73	23	73	15	73	73	16	91	71	11	78	73	43
CG16936_1	CG16936	CG16936	2R	20470000	44	48	48	44	26	44	54	28	45	55	46	64	66	25	96	45	94	48	66	47	55	26	44	48	46	45	28	94	24	47	64	46	48	44	48	45	54	66	54	46	24	66	46	45	44
CG16947_1	CG16947	CG16947	2L	6440000	63	58	43	49	49	53	43	47	53	43	66	46	79	46	49	59	43	46	16	62	42	49	42	47	46	46	42	47	47	49	42	46	37	76	43	48	43	49	37	47	69	76	39	47	76
CG1695_1	CG1695	CG1695	X	20320000	96	95	63	11	31	23	46	99	63	61	21	46	63	11	69	41	96	63	61	63	61	19	61	13	96	61	93	46	63	41	61	41	61	35	93	61	33	31	99	45	93	11	11	91	61
CG1696_1	CG1696	CG1696	X	21150000	61	35	23	21	41	21	44	29	29	36	31	36	99	21	23	21	94	93	21	23	61	66	61	23	34	21	63	96	23	21	31	41	41	25	63	61	33	43	34	76	23	21	21	61	23
CG16965_1	CG16965	CG16965	2L	11970000	41	91	46	83	46	43	43	93	96	47	46	51	46	36	83	46	53	43	46	46	41	46	93	43	42	47	91	43	96	43	93	86	83	43	46	47	42	43	46	41	57	41	43	91	53
CG16969_1	CG16969	CG16969	2L	1.2e+07	41	91	46	83	46	43	43	43	56	47	46	51	46	36	83	46	53	43	46	46	41	46	53	43	42	47	91	43	46	43	53	86	83	43	46	47	42	43	46	41	57	41	43	41	53
CG1697_1	CG1697	CG1697	X	11460000	13	96	33	77	79	72	77	77	37	13	73	73	73	13	73	73	32	73	92	76	11	96	93	33	33	31	73	79	79	16	17	72	19	79	43	73	39	93	76	53	73	79	71	43	59
CG16972_1	CG16972	CG16972	2L	13450000	43	91	56	86	49	43	73	96	46	47	46	43	56	49	53	96	56	53	56	46	41	36	44	43	43	47	51	43	46	46	43	86	53	41	46	47	53	43	56	41	53	41	43	41	59
CG16973-PA_1	CG16973-PA	CG16973	3L	2550000	55	45	35	54	99	26	44	56	56	41	57	34	38	48	54	96	57	36	21	48	37	53	49	59	46	46	56	37	56	47	58	56	57	25	57	47	56	46	58	43	46	56	97	43	47
CG16973-PB_1	CG16973-PB	CG16973	3L	2550000	55	45	35	54	99	26	44	56	56	41	57	34	38	48	54	96	57	36	21	48	37	53	49	59	46	46	56	37	56	47	58	56	57	25	57	47	56	46	58	43	46	56	97	43	47
CG16973-PC_1	CG16973-PC	CG16973	3L	2550000	55	45	35	54	99	26	44	56	56	41	57	34	38	48	54	96	57	36	21	48	37	53	49	59	46	46	56	37	56	47	58	56	57	25	57	47	56	46	58	43	46	56	97	43	47
[truncated: 5,923 more rows]
[truncated: 551 more columns]
